# Supplementary material for: Enhancer Rewiring Orchestrates Inflammation and Loss of Cell Identity During Muscle Stem Cell Aging
Source: Aging Cell. 2025 Nov 14;25(1):e70289. doi: 10.1111/acel.70289 (PMC12740102; doi:10.1111/acel.70289)
Supplement: Supplementary file 2 — Table S1: Information on animals used in this study. [file ACEL-25-e70289-s003.xlsx]

## Sheet: RNA-seq
Sample	Sample name	Tag	Sex	Age (months)
1	YM1_RNA	PS0863	male	2.5
2	YM2_RNA	PS0997	male	2.5
3	YM3_RNA	PS0996	male	4
4	YM4_RNA	PS0858	male	4
5	YF1_RNA	PS0863	female	2
6	YF2_RNA	PS0997	female	2
7	YF3_RNA	PS0859	female	4
8	OM1_RNA	PS1011	male	21
9	OM2_RNA	PS1010	male	21
10	OM3_RNA	PS1009	male	21
11	OM4_RNA	PS0648	male	22
12	OF1_RNA	PS0782	female	23.5
13	OF2_RNA	PS0701	female	22
14	OF3_RNA	PS0702	female	22
15	OF4_RNA	PS0651	female	22.5
16	GM1_RNA	PS1173	male	28
17	GM2_RNA	PS1174	male	28
18	GM3_RNA	PS1175	male	28
19	GM4_RNA	PS1176	male	28
20	GF1_RNA	PS1177	female	28
21	GF2_RNA	PS1178	female	28
22	GF3_RNA	PS1179	female	28
23	GF4_RNA	PS1180	female	28

## Sheet: ATAC-seq
Sample	Sample name	Tag	Sex	Age (months)
1	YM1_ATAC	PS1380	male	4
2	YM2_ATAC	PS1381	male	2
3	YM3_ATAC	PS1401	male	3
4	YM4_ATAC	PS1402	male	2.5
5	YF1_ATAC	PS1417	female	4
6	YF2_ATAC	PS1418	female	2.5
7	YF3_ATAC	PS0630	female	3
8	YF4_ATAC	PS0482	female	2.5
9	OM1_ATAC	PS1376	male	21
10	OM2_ATAC	PS1377	male	21
11	OM3_ATAC	PS1378	male	21
12	OM4_ATAC	PS1379	male	22
13	OF1_ATAC	PS1386	female	24
14	OF2_ATAC	WW5091	female	21
15	OF3_ATAC	PS1021	female	22
16	OF4_ATAC	PS1068	female	21
17	GM1_ATAC	196789	male	28
18	GM2_ATAC	196793	male	28
19	GM3_ATAC	196800	male	32
20	GM4_ATAC	196839	male	32
21	GF1_ATAC	PS1453	female	27
22	GF2_ATAC	PS1454	female	31
23	GF3_ATAC	PS1457	female	31

## Sheet: CUT&RUN
Sample	Sample number	Tag	Sex	Age (months)	Modification
1	YM1_H3K4me1	PS1534	male	2.5	H3K4me1
2	YM2_H3K4me1	PS0636	male	2	H3K4me1
3	YM3_H3K4me1	PS0490	male	3	H3K4me1
4	YF1_H3K4me1	PS0860	female	4	H3K4me1
5	YF2_H3K4me1	PS1537	female	3	H3K4me1
6	YF3_H3K4me1	PS0633	female	2.5	H3K4me1
7	OM1_H3K4me1	PS0909	male	21	H3K4me1
8	OM2_H3K4me1	PS1376	male	20	H3K4me1
9	OM3_H3K4me1	PS1377	male	20	H3K4me1
10	OM4_H3K4me1	PS1378	male	20	H3K4me1
11	OM5_H3K4me1	PS1379	male	20	H3K4me1
12	OF1_H3K4me1	PS1526	female	20	H3K4me1
13	OF2_H3K4me1	PS0624	female	22	H3K4me1
14	OF3_H3K4me1	PS0650	female	22.5	H3K4me1
15	OF4_H3K4me1	PS1021	female	21	H3K4me1
16	GM1_H3K4me1	196793	male	28	H3K4me1
17	GM2_H3K4me1	196773	male	32	H3K4me1
18	GF1_H3K4me1	PS1453	female	31	H3K4me1
19	GF2_H3K4me1	PS1454	female	31	H3K4me1
Sample	Sample number	Tag	Sex	Age (months)	Modification
1	YM1_H3K27ac	PS0857	male	4	H3K27ac
2	YM2_H3K27ac	PS0636	male	2	H3K27ac
3	YM3_H3K27ac	PS0490	male	3	H3K27ac
4	YF1_H3K27ac	PS0860	female	4	H3K27ac
5	YF2_H3K27ac	PS0633	female	2.5	H3K27ac
6	OM1_H3K27ac	PS1376	male	20	H3K27ac
7	OM2_H3K27ac	PS1377	male	20	H3K27ac
8	OM3_H3K27ac	PS1378	male	20	H3K27ac
9	OM4_H3K27ac	PS1379	male	20	H3K27ac
10	OF1_H3K27ac	PS0624	female	22	H3K27ac
11	OF2_H3K27ac	PS0650	female	22.5	H3K27ac
12	OF3_H3K27ac	PS1021	female	21	H3K27ac
13	GM1_H3K27ac	196793	male	28	H3K27ac
14	GM2_H3K27ac	196773	male	32	H3K27ac
15	GM3_H3K27ac	196789	male	28	H3K27ac
16	GF1_H3K27ac	PS1453	female	31	H3K27ac
17	GF2_H3K27ac	PS1454	female	31	H3K27ac

## Sheet: Hi-C
Sample	Sample name	Tag	Sex	Age (months)
1	YM1_HiC	PS0492	male	2.5
		PS0491	male	2.5
		PS0489	male	2.5
2	YM2_HiC	PS1619	male	3
		PS1620	male	3
		PS1621	male	2.5
		PS1622	male	4
3	OM1_HiC	PS0621	male	22
		PS0622	male	22
		PS1021	male	22
		PS1060	male	21
4	OM2_HiC	PS1615	male	21
		PS1616	male	21
		PS1617	male	22
		PS1618	male	20
5	GM1_HiC	196773	male	31
		196815	male	31
		196833	male	31
		196907	male	31
6	GM2_HiC	196782	male	31
		196783	male	31
		196785	male	31
		196788	male	31
7	GM3_HiC	196767	male	31
		196778	male	31
		196818	male	31
		196860	male	31
8	GM4_HiC	196883	male	31
		196900	male	31
		196902	male	31
