# Supplementary material for: Enhancer Rewiring Orchestrates Inflammation and Loss of Cell Identity During Muscle Stem Cell Aging
Source: Aging Cell. 2025 Nov 14;25(1):e70289. doi: 10.1111/acel.70289 (PMC12740102; doi:10.1111/acel.70289)
Supplement: Supplementary file 3 — Table S2: Differential mRNAs from RNA‐seq data. [file ACEL-25-e70289-s002.xlsx]

## Sheet: OvsY
Gene	baseMean	log2FoldChange	lfcSE	stat	pvalue	padj
Xkr4	24.3396	0.506467	0.338652	1.49554	0.134774	0.421314
Sox17	173.247	-0.588383	0.614044	-0.95821	0.337957	0.663909
Mrpl15	374.992	0.0762289	0.124823	0.610698	0.5414	0.806855
Lypla1	1564.98	-0.0428514	0.0812561	-0.527363	0.597942	0.838221
Tcea1	1234.37	-0.0451704	0.0985088	-0.458542	0.646563	0.863781
Rgs20	12.3961	1.57031	0.367052	4.27817	1.8844e-05	0.000751589
Atp6v1h	975.972	0.0851689	0.0942041	0.904089	0.365948	0.688182
Rb1cc1	3388.68	-0.29155	0.114826	-2.53906	0.0111151	0.0934766
Pcmtd1	1258.07	-0.0355482	0.136842	-0.259775	0.795037	0.933431
Rrs1	7595.53	0.209721	0.193677	1.08284	0.27888	0.604312
Adhfe1	70.5419	0.554343	0.163966	3.38084	0.000722659	0.0135745
Vxn	3.42289	-0.781957	0.863571	-0.905493	0.365204	0.687451
Mybl1	28.1166	-0.111606	0.242772	-0.459715	0.645721	0.863651
Vcpip1	2722.88	-0.220055	0.0970582	-2.26725	0.0233752	0.150477
Sgk3	237.742	0.320807	0.0923622	3.47336	0.000513992	0.0103194
Mcmdc2	12.3951	0.53295	0.320789	1.66137	0.0966389	0.348473
Tcf24	48.0615	2.29809	0.280422	8.19509	2.50406e-16	3.47358e-13
Cops5	498.846	-0.0415315	0.096802	-0.429036	0.667897	0.871353
Cspp1	276.365	0.0227703	0.114863	0.198238	0.842859	0.952032
Arfgef1	1071.51	0.000805206	0.0787952	0.010219	0.991847	0.998556
Cpa6	3.03224	0.409758	0.893801	0.458444	0.646633	0.863781
Prex2	585.339	-0.103935	0.183842	-0.56535	0.571836	0.823702
Sulf1	8210.24	-0.0292286	0.162424	-0.179953	0.857189	0.957963
Slco5a1	433.292	-0.0540698	0.218665	-0.247272	0.804698	0.937361
Ncoa2	920.801	-0.085659	0.113092	-0.757425	0.448795	0.750314
Tram1	4462.68	-0.17877	0.0719049	-2.4862	0.0129116	0.103051
Lactb2	463.913	-0.017361	0.0808102	-0.214837	0.829895	0.946442
Eya1	867.768	-0.329656	0.182356	-1.80777	0.0706428	0.29133
Msc	8966.86	-0.234149	0.202578	-1.15584	0.247745	0.572084
Kcnb2	15.412	-0.337486	0.373467	-0.903657	0.366177	0.688378
Terf1	391.397	-0.0867164	0.105211	-0.824214	0.409818	0.721961
Sbspon	14.128	-0.234429	0.374971	-0.625191	0.531846	0.801645
Rpl7	6287.82	0.110912	0.0966925	1.14706	0.251358	0.575569
Rdh10	1322.28	-0.165443	0.16619	-0.995503	0.319491	0.643532
Stau2	344.637	0.000684793	0.110703	0.00618584	0.995064	0.998704
Ube2w	1993.59	-0.0353908	0.0853083	-0.414858	0.678246	0.877643
Eloc	3621.09	0.162896	0.100982	1.61311	0.10672	0.367884
Tmem70	713.183	0.0237538	0.0900957	0.26365	0.792049	0.932298
Ly96	23.0518	0.717317	0.249198	2.8785	0.00399572	0.0471781
Jph1	581.582	-0.00679333	0.109386	-0.062104	0.95048	0.985803
Pi15	291.233	-0.182716	0.324584	-0.562924	0.573487	0.824404
Crispld1	944.142	-0.980539	0.496499	-1.97491	0.0482787	0.233347
Tfap2b	4.47744	1.71405	1.96869	0.870657	0.383942	0.702521
Pkhd1	2.47377	-0.9255	0.859943	-1.07623	0.281823	0.607989
Mcm3	289.285	-0.482438	0.138702	-3.47823	0.000504744	0.0102025
Paqr8	189.905	0.325334	0.17019	1.9116	0.0559278	0.253902
Efhc1	15.7626	0.171133	0.34246	0.499717	0.617274	0.849302
Tram2	491.359	-0.333908	0.155037	-2.15373	0.0312611	0.18047
Tmem14a	56.5471	0.297145	0.247718	1.19953	0.230323	0.552218
Gsta3	2.94175	-0.15439	0.693545	-0.22261	0.823839	0.944824
Kcnq5	46.1393	0.330453	0.273178	1.20966	0.22641	0.548672
Rims1	11.9619	-0.390774	0.465934	-0.83869	0.401643	0.715895
Ogfrl1	228.56	-0.0860042	0.123338	-0.697306	0.485611	0.774501
B3gat2	15.4784	0.0416796	0.384006	0.108539	0.913568	0.973188
Smap1	133.129	0.0682757	0.122598	0.556907	0.577591	0.827187
Sdhaf4	54.329	-0.0695302	0.240141	-0.289539	0.772169	0.923586
Fam135a	719.277	-0.0927973	0.0884008	-1.04973	0.29384	0.619626
Col9a1	55.7419	-4.18322	0.813215	-5.14406	2.6887e-07	2.05128e-05
Col19a1	706.379	0.0565511	0.100685	0.561666	0.574344	0.825307
Lmbrd1	2553.62	-0.0363214	0.110226	-0.329517	0.741765	0.909598
Adgrb3	4.03874	-0.0333003	0.634703	-0.0524658	0.958158	0.988401
Phf3	1556.72	-0.111891	0.0822384	-1.36057	0.173649	0.482462
Ptp4a1	9807.68	0.070715	0.105361	0.67117	0.502112	0.786473
Khdrbs2	3.47604	0.140423	0.644821	0.21777	0.827608	0.945815
Prim2	52.4955	-7.03467e-05	0.171918	-0.000409187	0.999674	0.999987
Rab23	270.801	-0.10618	0.150674	-0.704701	0.480996	0.771929
Bag2	353.057	-0.135976	0.120517	-1.12828	0.259203	0.584621
Zfp451	4615	-0.39227	0.149028	-2.63218	0.00848388	0.0784917
Bend6	28.9781	1.44016	0.404757	3.55808	0.000373577	0.00808983
Dst	2347.13	0.366488	0.139961	2.61849	0.00883196	0.080193
Ccdc115	856.547	0.0271906	0.18245	0.149031	0.881529	0.962731
Imp4	3055.1	-0.092509	0.168916	-0.547663	0.583923	0.831056
Ptpn18	5.7255	-0.00859287	0.485417	-0.017702	0.985877	0.997137
Arhgef4	34.1043	0.204429	0.23457	0.871502	0.38348	0.702245
Fam168b	5426.81	-0.162009	0.0623139	-2.59989	0.00932524	0.0834225
Plekhb2	1589.01	0.299307	0.107904	2.77382	0.00554029	0.0591693
Hs6st1	1157.81	-0.0836155	0.11827	-0.706986	0.479575	0.770772
Uggt1	658.658	-0.138194	0.0787004	-1.75595	0.0790971	0.311057
Neurl3	85.736	0.211387	0.531926	0.397398	0.691074	0.88412
Arid5a	7483.29	0.0254498	0.1399	0.181914	0.85565	0.957187
Kansl3	2493.36	-0.0374365	0.0962323	-0.389023	0.697259	0.886417
Fer1l5	69.1455	-0.0428104	0.153922	-0.278131	0.780912	0.927077
Lman2l	562.69	-0.0257398	0.14735	-0.174685	0.861328	0.958914
Cnnm4	717.759	0.218132	0.107674	2.02587	0.0427786	0.217303
Cnnm3	391.424	-0.248309	0.124626	-1.99244	0.0463233	0.228272
Ankrd23	15.2989	0.243207	0.2828	0.859997	0.389791	0.707022
Ankrd39	75.1434	0.208623	0.180722	1.15439	0.248342	0.572537
Sema4c	1769.38	0.489288	0.21131	2.3155	0.0205855	0.139331
Fam178b	24.0564	0.623809	0.375419	1.66163	0.0965864	0.348473
Cox5b	668.953	0.100031	0.102093	0.979808	0.327181	0.651341
Actr1b	3317.44	-0.199715	0.0804695	-2.48187	0.0130696	0.103755
Tmem131	1404.55	0.0822244	0.143532	0.572865	0.566736	0.821218
Vwa3b	41.896	1.3834	0.204197	6.77481	1.24567e-11	4.02866e-09
Cnga3	3.71264	0.673623	0.587741	1.14612	0.251744	0.575843
Inpp4a	284.263	0.23937	0.0960154	2.49304	0.0126656	0.101907
Coa5	676.682	-0.290642	0.163909	-1.77319	0.0761973	0.304482
Unc50	423.315	-0.05772	0.0921071	-0.626662	0.530881	0.801048
Mgat4a	268.474	0.170182	0.184456	0.922616	0.356208	0.680706
2010300C02Rik	13.7659	0.00961405	0.367419	0.0261664	0.979125	0.994942
Tsga10	256.357	-0.00754035	0.100656	-0.0749118	0.940285	0.981334
Lipt1	45.2107	0.402198	0.186605	2.15535	0.0311348	0.179881
Mitd1	88.1337	0.213492	0.18551	1.15084	0.249799	0.574159
Mrpl30	541.627	-0.00804468	0.0953474	-0.0843723	0.93276	0.979069
Txndc9	1765.16	0.213844	0.083985	2.54622	0.0108898	0.0922067
Eif5b	2066.42	0.30237	0.207809	1.45504	0.145659	0.437329
Rev1	398.408	0.00118875	0.12651	0.00939651	0.992503	0.998704
Aff3	223.703	-0.450159	0.291041	-1.54672	0.121931	0.397118
Lonrf2	18.5446	-0.0525435	0.371647	-0.14138	0.88757	0.964034
Chst10	34.8071	-0.172489	0.225305	-0.765577	0.443928	0.747264
Pdcl3	1450.07	0.0821979	0.0811074	1.01345	0.310847	0.637331
Npas2	529.862	-0.436658	0.182104	-2.39785	0.0164915	0.120621
Rpl31	816.208	0.208394	0.127934	1.62893	0.103328	0.362058
Tbc1d8	329.223	0.133447	0.0780216	1.71039	0.087194	0.328901
Cnot11	454.621	-0.066649	0.109932	-0.606275	0.544332	0.808348
Rnf149	581.106	-0.0665307	0.108244	-0.614634	0.538797	0.805272
Creg2	31.9254	-0.979645	0.356421	-2.74856	0.00598575	0.0618653
Map4k4	1506.92	0.184961	0.0992853	1.86292	0.062473	0.270965
Il1r2	5.70842	0.746332	0.482532	1.5467	0.121936	0.397118
Il1r1	7519.13	-0.125726	0.174238	-0.721579	0.470553	0.765994
Il1rl2	244.743	-0.729649	0.215542	-3.38518	0.000711309	0.0133951
Il18rap	2.27544	-0.532423	1.18738	-0.448401	0.653864	0.867308
Slc9a4	19.0663	-0.62477	0.332815	-1.87723	0.0604869	0.266074
Slc9a2	15.6418	-0.785428	0.33304	-2.35836	0.0183558	0.129832
Mfsd9	2.22666	-0.367392	0.737108	-0.498424	0.618185	0.849976
Tmem182	91.0169	0.388471	0.372316	1.04339	0.296768	0.623287
Mrps9	120.137	0.118038	0.183197	0.644322	0.519366	0.795574
Gpr45	6.28221	-1.55305	0.544947	-2.84992	0.00437308	0.0503547
Tgfbrap1	394.13	-0.352512	0.0899101	-3.92071	8.82866e-05	0.00268049
AI597479	203.659	-0.198239	0.173023	-1.14574	0.251903	0.576016
Fhl2	158.749	0.420984	0.241035	1.74657	0.0807128	0.314143
Nck2	1315.49	-0.183514	0.0899122	-2.04104	0.0412468	0.212992
Ecrg4	265.84	-1.08831	0.254019	-4.28438	1.83251e-05	0.000736819
Uxs1	440.781	0.0663388	0.0966512	0.686373	0.492478	0.779928
Tpp2	1860.14	-0.0442592	0.0903873	-0.489662	0.624373	0.853927
Mettl21c	28.7598	-0.264212	0.444644	-0.594211	0.552371	0.813116
Gm8251	65.2511	0.74158	0.250738	2.95759	0.00310052	0.0392273
Tex30	792.928	0.0327103	0.123897	0.264013	0.79177	0.932263
Poglut2	250.71	-0.309346	0.153173	-2.01958	0.043427	0.219227
Bivm	52.8042	-0.230533	0.256875	-0.897453	0.369477	0.689972
Ercc5	350.216	-0.125203	0.133811	-0.935671	0.349443	0.674712
Gulp1	1206.92	0.231284	0.138615	1.66853	0.0952108	0.345898
Col3a1	16713	-1.45315	0.249357	-5.82759	5.62334e-09	7.27465e-07
Col5a2	3084.21	-0.530822	0.157493	-3.37044	0.000750485	0.0139214
Wdr75	705.226	0.0488495	0.141771	0.344566	0.730421	0.903652
Slc40a1	871.562	0.229098	0.123632	1.85306	0.0638731	0.274795
Dnah7b	32.8298	0.419244	0.217004	1.93196	0.0533642	0.247629
Dnah7c	9.2556	-0.18475	0.337538	-0.547345	0.584142	0.831128
Slc39a10	1354.7	-0.40671	0.133406	-3.04866	0.00229865	0.031547
Tmeff2	570.398	-0.0160641	0.143176	-0.112198	0.910666	0.972514
Cavin2	6166.94	0.0399255	0.190307	0.209795	0.833828	0.948819
Nabp1	2829.05	0.104524	0.179708	0.58163	0.560816	0.818982
Myo1b	770.997	0.294881	0.195934	1.50501	0.132323	0.417534
Stat1	537.098	0.519796	0.0783216	6.63668	3.20817e-11	8.59815e-09
Gls	9950.97	0.000883431	0.108793	0.00812028	0.993521	0.998704
Nab1	3717.5	0.161018	0.0584899	2.75292	0.00590672	0.0614506
Nemp2	52.3878	-0.0844871	0.234285	-0.360617	0.718386	0.897451
Mfsd6	838.004	-0.121609	0.122951	-0.989093	0.322618	0.646235
Inpp1	244.794	-0.014703	0.131062	-0.112184	0.910678	0.972514
Hibch	79.4306	0.0167444	0.157413	0.106373	0.915287	0.973245
1700019D03Rik	59.5141	0.928721	0.25964	3.57696	0.000347615	0.0076064
Mstn	119.52	0.288577	0.48009	0.60109	0.54778	0.810878
Pms1	53.3051	0.0053411	0.226828	0.0235469	0.981214	0.995305
Ormdl1	77.6287	-0.0361899	0.258767	-0.139855	0.888774	0.964491
Osgepl1	58.3929	0.253507	0.210797	1.20261	0.229127	0.55106
Asnsd1	29.6254	0.0760176	0.240641	0.315897	0.752081	0.914336
Dnah7a	2.15875	1.06623	0.855759	1.24595	0.212785	0.533494
Stk17b	3549.88	-0.0680998	0.163638	-0.416162	0.677291	0.877095
Hecw2	101.262	0.374561	0.234307	1.59859	0.109912	0.374095
Ccdc150	2.42026	0.640674	0.751324	0.852727	0.393811	0.710062
Gtf3c3	128.181	-0.28187	0.163941	-1.71933	0.0855534	0.324766
Pgap1	122.823	-0.592007	0.26804	-2.20865	0.0271989	0.165024
Ankrd44	181.975	0.0424434	0.233954	0.181417	0.85604	0.95747
Sf3b1	12521	-0.0604415	0.0949088	-0.636837	0.524231	0.797216
Coq10b	6816.03	0.119205	0.0871352	1.36805	0.171296	0.478625
Hspd1	5030.38	-0.43025	0.145905	-2.94883	0.00318976	0.0400119
Hspe1	2521.44	-0.651543	0.246195	-2.64646	0.00813403	0.076059
Mob4	2281.45	-0.0525131	0.0662769	-0.792329	0.428169	0.737007
Rftn2	226.419	-0.20443	0.188414	-1.085	0.27792	0.603329
Mars2	987.012	0.1051	0.125592	0.836836	0.402685	0.716529
Boll	4.77954	0.619448	0.534764	1.15836	0.246718	0.571781
Plcl1	484.516	0.393985	0.199927	1.97064	0.0487647	0.234641
Satb2	74.6148	0.584528	0.314732	1.85723	0.0632789	0.273107
1700066M21Rik	56.4872	-0.142399	0.232105	-0.613511	0.539539	0.805689
Tyw5	137.926	0.0901929	0.212994	0.423453	0.671965	0.87351
Maip1	223.578	-0.116529	0.111796	-1.04234	0.297256	0.623471
Spats2l	1175.44	-0.294617	0.220696	-1.33494	0.181895	0.493444
Kctd18	219.774	-0.0565342	0.121335	-0.465935	0.641262	0.861016
Sgo2a	13.0242	-0.849076	0.383015	-2.21682	0.0266354	0.163001
Aox1	149.848	-0.229768	0.168629	-1.36257	0.17302	0.481214
Aox3	11.4566	-0.0701552	0.360055	-0.194846	0.845514	0.953077
Aox2	2.53758	0.287213	0.967569	0.29684	0.766589	0.921207
Bzw1	14084.9	-0.0536824	0.101206	-0.530425	0.595818	0.837273
Clk1	4215.95	-0.0656742	0.103129	-0.636813	0.524246	0.797216
Ppil3	49.6883	0.0654231	0.177161	0.369285	0.711915	0.894297
Nif3l1	215.792	-0.133496	0.130268	-1.02478	0.305465	0.631605
Orc2	310.923	-0.161758	0.121377	-1.3327	0.182631	0.494332
Fam126b	385.01	-0.279656	0.122264	-2.28731	0.0221777	0.145668
Ndufb3	451.388	0.207244	0.108943	1.90231	0.0571305	0.257046
Cflar	2727.09	-0.167134	0.0845179	-1.9775	0.0479848	0.23291
Casp8	212.596	0.0185938	0.17052	0.109042	0.913169	0.973062
Trak2	2076.22	-0.274127	0.0815534	-3.36132	0.00077572	0.0142994
Stradb	75.7005	-0.2583	0.174661	-1.47886	0.139177	0.42814
Tmem237	210.317	-0.0421396	0.116575	-0.361481	0.71774	0.897127
Mpp4	2.86411	-0.463753	0.695759	-0.666543	0.505064	0.788192
Als2	232.488	-0.0769019	0.112456	-0.683842	0.494075	0.781786
Cdk15	8.06402	0.891741	0.383255	2.32676	0.0199782	0.136777
Fzd7	625.578	0.126092	0.195626	0.644558	0.519214	0.795422
Gm973	5.16654	0.24422	0.608609	0.401275	0.688218	0.883172
Sumo1	4006.78	0.125864	0.168495	0.746987	0.455071	0.754616
Nop58	4714.97	0.255264	0.0825478	3.09231	0.00198603	0.0288819
Bmpr2	4618.88	-0.0469281	0.1511	-0.310577	0.756123	0.916104
Fam117b	1068.05	-0.11825	0.0942067	-1.25522	0.2094	0.529083
Ica1l	11.6186	0.491005	0.438039	1.12092	0.262323	0.588536
Wdr12	607.746	-0.0158804	0.166562	-0.0953425	0.924043	0.976589
Carf	69.6891	-0.080951	0.170699	-0.474234	0.635333	0.858557
Nbeal1	1023.27	0.127278	0.129953	0.979417	0.327374	0.651506
Cyp20a1	909.6	0.135732	0.0892052	1.52158	0.128115	0.409623
Abi2	1356.2	-0.310755	0.0996755	-3.11767	0.00182287	0.0272004
Raph1	742.003	0.354543	0.101417	3.49588	0.000472503	0.00970916
Cd28	2.54428	0.651395	0.931031	0.699649	0.484146	0.773498
Pard3b	481.289	0.385718	0.114661	3.36399	0.000768237	0.0141976
Nrp2	598.903	0.0820727	0.263209	0.311816	0.75518	0.915708
Ino80d	923.299	0.0845736	0.11171	0.757083	0.449	0.750368
Ndufs1	549.204	-0.0202001	0.0864906	-0.233552	0.815332	0.942186
Eef1b2	2227.27	0.0941282	0.0935754	1.00591	0.31446	0.63945
Gpr1	12.9166	0.135437	0.408446	0.33159	0.740199	0.908675
Zdbf2	1109.77	-0.435217	0.252651	-1.7226	0.0849602	0.323758
Adam23	188.077	-0.539226	0.244646	-2.20411	0.0275169	0.166073
Fastkd2	280.71	-0.0279546	0.137018	-0.204021	0.838337	0.950484
Klf7	1162.72	0.155762	0.0973469	1.60007	0.109583	0.373484
Creb1	2213.24	-0.0379004	0.124028	-0.305579	0.759925	0.917882
Mettl21a	346.367	0.0219513	0.104299	0.210465	0.833305	0.948441
Ccnyl1	1371.44	0.118872	0.155661	0.763659	0.44507	0.74808
Fzd5	259.626	0.161633	0.142493	1.13432	0.256658	0.581533
Plekhm3	424.138	-0.104001	0.137898	-0.754189	0.450736	0.751573
Idh1	591.209	-0.121138	0.165726	-0.730954	0.464807	0.761893
Pikfyve	552.457	-0.15543	0.0805784	-1.92893	0.0537398	0.248369
Pth2r	6.15756	-0.760993	0.510368	-1.49107	0.135944	0.423547
Map2	3601.2	-0.107366	0.0767373	-1.39913	0.161773	0.463893
Unc80	9.43315	-0.164804	0.451941	-0.364658	0.715366	0.895758
Rpe	415.119	-0.176931	0.149254	-1.18544	0.235845	0.559204
Kansl1l	1135.81	0.0398843	0.0787081	0.506736	0.61234	0.845907
Acadl	986.228	-0.187035	0.099317	-1.88321	0.0596723	0.26421
Myl1	90.2992	0.483903	0.272972	1.77272	0.076275	0.304547
Lancl1	348.511	-0.0873499	0.115615	-0.755525	0.449934	0.751034
Erbb4	3.54443	0.201361	0.631876	0.318672	0.749975	0.913655
Ikzf2	59.5517	-0.226755	0.188684	-1.20177	0.229451	0.551279
Bard1	12.303	0.0856319	0.386782	0.221396	0.824784	0.944995
Atic	326.381	0.228692	0.124976	1.82988	0.0672678	0.283256
Fn1	4551.66	-1.72938	0.427765	-4.04284	5.28086e-05	0.00176944
Mreg	190.684	0.243938	0.132824	1.83654	0.0662771	0.28146
Pecr	81.4551	0.602869	0.151074	3.99054	6.5923e-05	0.00213204
Tmem169	17.1342	-0.555404	0.386875	-1.43561	0.151112	0.445873
Xrcc5	151.616	0.149884	0.161108	0.93033	0.3522	0.676952
2022-03-04	7.84517	0.434125	0.571137	0.760106	0.447191	0.749534
Smarcal1	89.1809	0.00718736	0.205597	0.0349584	0.972113	0.992819
Rpl37a	2001.75	0.133643	0.111374	1.19995	0.230157	0.55207
Igfbp2	35.5129	-0.9028	0.410802	-2.19765	0.0279739	0.16794
Igfbp5	24191.4	0.504658	0.164936	3.05972	0.00221542	0.0308892
Tns1	2242.01	0.0808139	0.166514	0.485329	0.627443	0.854407
Arpc2	2615.16	-0.0280283	0.10412	-0.269193	0.787781	0.930716
Aamp	4177.98	-0.0634945	0.110364	-0.575321	0.565074	0.820644
Pnkd	322.782	-0.228367	0.144048	-1.58536	0.112886	0.379783
Tmbim1	19994.8	0.0834126	0.16301	0.511702	0.608859	0.844515
Catip	10.9223	0.151236	0.348166	0.43438	0.664013	0.869519
Slc11a1	121.091	0.611234	0.317574	1.9247	0.054267	0.249715
Ctdsp1	498.451	0.14439	0.0964738	1.49668	0.134477	0.421199
Vil1	26.1649	0.469858	0.252063	1.86405	0.0623147	0.270673
Usp37	4569.15	0.0960561	0.146789	0.654384	0.512864	0.792221
Cnot9	534.387	0.0495019	0.10848	0.456325	0.648156	0.864585
Plcd4	21.3422	0.280913	0.226435	1.24059	0.214756	0.535792
Zfp142	782.268	-0.223484	0.109282	-2.04501	0.0408537	0.211918
Bcs1l	90.5513	-0.0938999	0.195909	-0.479303	0.631723	0.856378
Rnf25	411.534	0.0963506	0.159804	0.602928	0.546557	0.809717
Stk36	21.9275	-0.0668498	0.251845	-0.26544	0.79067	0.931886
Ttll4	1683.3	-0.196623	0.116188	-1.69228	0.090593	0.336253
Cyp27a1	218.299	0.511881	0.127403	4.01781	5.8741e-05	0.00192487
Prkag3	5.50814	0.517433	0.681856	0.758861	0.447936	0.749619
Wnt6	50.2374	-0.436376	0.213943	-2.03968	0.0413818	0.213244
Wnt10a	38.3518	0.317735	0.420015	0.756484	0.449359	0.75063
Ihh	2.13288	-1.11735	0.86974	-1.28469	0.1989	0.515392
Nhej1	35.3934	0.0224929	0.18199	0.123594	0.901636	0.969755
Slc23a3	6.54914	-0.312002	0.488253	-0.639017	0.522812	0.796423
Cnppd1	567.417	-0.126189	0.113919	-1.10771	0.267989	0.594288
Retreg2	965.471	-0.16291	0.0895076	-1.82006	0.0687491	0.286966
Zfand2b	174.261	0.0707931	0.136825	0.517399	0.604878	0.842297
Abcb6	14.2957	-0.215382	0.295418	-0.729074	0.465957	0.762852
Atg9a	307.62	-0.309161	0.097498	-3.17095	0.00151941	0.0236446
Ankzf1	123.342	-0.405367	0.118107	-3.43219	0.000598717	0.0115677
Glb1l	103.356	-0.224095	0.1731	-1.29459	0.19546	0.510061
Stk16	1350.32	-0.0769408	0.132117	-0.582369	0.560318	0.81892
Tuba4a	2941.54	0.882631	0.182163	4.84529	1.26425e-06	7.86957e-05
Dnajb2	1665.77	0.212018	0.10758	1.9708	0.0487468	0.234641
Ptprn	26.8353	-0.129513	0.226634	-0.571461	0.567687	0.821605
Dnpep	344.719	-0.0401496	0.0908219	-0.44207	0.658438	0.868231
Des	27064.3	0.0310415	0.119663	0.259408	0.795321	0.933431
Speg	140.483	0.539899	0.132361	4.07899	4.5231e-05	0.00156489
Gmppa	353.924	0.0110658	0.0872796	0.126785	0.899111	0.968158
Asic4	5.69364	0.375166	0.456074	0.822599	0.410736	0.722369
Chpf	2384.82	-0.277759	0.0930581	-2.98479	0.00283773	0.0369352
Obsl1	262.076	-0.392329	0.141855	-2.7657	0.00567999	0.0600151
Tmem198	75.4256	0.148983	0.16202	0.919532	0.357818	0.682404
Inha	8.44354	-0.437491	0.394423	-1.10919	0.267347	0.593655
Stk11ip	178.624	-0.094079	0.109492	-0.859231	0.390213	0.707261
Slc4a3	229.612	0.181187	0.146771	1.23449	0.217019	0.538112
Epha4	245.368	-0.334546	0.148633	-2.25082	0.0243971	0.154373
Pax3	125.642	-0.0280244	0.196855	-0.14236	0.886796	0.963827
Sgpp2	12.1079	0.164809	0.455214	0.362046	0.717318	0.896768
Farsb	332.196	0.0528258	0.103479	0.5105	0.609701	0.845028
Mogat1	4.60938	-0.703094	0.580114	-1.21199	0.225515	0.547664
Acsl3	2048.77	-0.0569037	0.115549	-0.492465	0.622391	0.852528
Utp14b	1226.93	0.0563341	0.150416	0.374522	0.708016	0.891582
Kcne4	4308.14	1.12614	0.206891	5.44317	5.23418e-08	5.0238e-06
Scg2	122.917	0.822425	0.192837	4.26488	2.00008e-05	0.000789263
Ap1s3	8.75134	1.18967	0.525043	2.26585	0.0234608	0.150572
Wdfy1	260.174	0.00486682	0.141038	0.0345072	0.972473	0.992819
Mrpl44	112.3	0.00569461	0.124785	0.0456355	0.963601	0.990193
Serpine2	3080.48	0.859821	0.183797	4.67809	2.89559e-06	0.000158374
Cul3	4097.29	-0.00945864	0.0779249	-0.121382	0.903389	0.970362
Dock10	145.443	0.0125278	0.256588	0.0488245	0.961059	0.989048
Irs1	235.317	-0.167473	0.198465	-0.843841	0.398758	0.713706
Rhbdd1	1449.29	-0.111412	0.112217	-0.992825	0.320795	0.644391
Col4a4	59.5813	-0.331154	0.209018	-1.58433	0.113119	0.380138
Col4a3	73.8508	-0.762157	0.338223	-2.25341	0.0242331	0.153804
Mff	998.724	-0.0454039	0.0630853	-0.719722	0.471696	0.766536
Agfg1	2128.84	-0.133775	0.0966829	-1.38365	0.166466	0.47109
Slc19a3	5.87862	2.01955	0.549836	3.67301	0.000239712	0.00569679
Sphkap	143.062	0.777119	0.26177	2.96871	0.00299056	0.0384533
Pid1	732.904	-0.00277147	0.22599	-0.0122637	0.990215	0.998173
Dner	2.16863	-0.0466308	0.856935	-0.0544158	0.956604	0.987529
Trip12	2292.99	-0.13859	0.0824095	-1.68173	0.0926221	0.340387
Fbxo36	32.6608	0.0207857	0.241283	0.0861468	0.93135	0.97852
Sp110	11.5777	1.40135	0.380817	3.67985	0.000233368	0.00557273
Sp140	20.3246	1.91881	0.360973	5.31565	1.06278e-07	9.23068e-06
Sp100	197.319	1.63568	0.229227	7.13563	9.63437e-13	4.94243e-10
A630001G21Rik	2.57559	0.356093	0.759499	0.468852	0.639175	0.860285
Cab39	4077.99	-0.104807	0.0998363	-1.04979	0.293817	0.619626
Itm2c	3886.22	-0.119357	0.0826405	-1.44429	0.148657	0.441298
4933407L21Rik	2.10551	0.714327	0.861264	0.829393	0.406882	0.719675
2810459M11Rik	4.72398	0.66758	0.593578	1.12467	0.260729	0.586442
Psmd1	1030.06	0.0141967	0.0831944	0.170645	0.864503	0.959396
Htr2b	43.6892	-0.724119	0.238303	-3.03864	0.00237646	0.0324354
Armc9	138.055	-0.119153	0.150746	-0.790423	0.429281	0.737716
B3gnt7	2.92328	0.916157	1.04951	0.872938	0.382697	0.701497
Ncl	27961.3	0.100594	0.133509	0.753463	0.451172	0.75174
Ptma	13410.2	0.0319531	0.11953	0.267323	0.78922	0.931477
Pde6d	242.669	0.056914	0.165419	0.344061	0.730801	0.903676
Cops7b	148.43	-0.101986	0.142327	-0.716558	0.473647	0.767503
Nppc	4694.37	0.169514	0.368203	0.460381	0.645243	0.863244
Dis3l2	392.22	0.0420923	0.131493	0.32011	0.748885	0.913095
Ecel1	7.90235	0.771126	0.438765	1.75749	0.0788341	0.310762
Chrnd	17.5356	-1.08842	0.476604	-2.2837	0.0223891	0.146281
Chrng	5.06815	-1.66039	0.845894	-1.96288	0.0496603	0.236595
Eif4e2	1718.06	-0.0648246	0.100651	-0.644051	0.519542	0.795679
Efhd1	98.6218	0.399594	0.280394	1.42512	0.154124	0.451381
Gigyf2	1425.67	-0.146523	0.100131	-1.46332	0.14338	0.433153
Kcnj13	11.9567	0.473178	0.392874	1.2044	0.228434	0.550528
Snorc	7.31888	-3.43848	0.877191	-3.91987	8.85963e-05	0.00268441
Ngef	57.706	-0.43052	0.222303	-1.93664	0.0527894	0.245882
Neu2	9155.86	0.971923	0.256818	3.78449	0.000154024	0.00408181
Inpp5d	7.15674	-0.764585	0.595204	-1.28458	0.19894	0.515392
Atg16l1	482.106	-0.0786116	0.134196	-0.585797	0.558012	0.817967
Sag	7.13447	0.335919	0.525155	0.639656	0.522396	0.796423
Dgkd	961.709	-0.176024	0.0949635	-1.8536	0.0637963	0.274782
Usp40	253.286	-0.0569346	0.0851738	-0.668452	0.503845	0.787364
Ugt1a7c	2.5827	0.772862	0.767515	1.00697	0.313951	0.639377
Dnajb3	16.4496	0.155735	0.299634	0.519749	0.603238	0.84105
Mroh2a	66.7787	0.114041	0.206301	0.552787	0.580409	0.828123
Hjurp	2052.9	-0.0714795	0.0868758	-0.822778	0.410634	0.722369
Arl4c	654.222	-0.833533	0.29512	-2.82439	0.00473708	0.0531876
Sh3bp4	281.601	0.160059	0.180538	0.88657	0.37531	0.694897
Agap1	1904.86	0.125147	0.106732	1.17254	0.240981	0.564846
Gbx2	2.39726	-0.210449	0.793563	-0.265196	0.790859	0.931886
Ackr3	16223.1	0.210446	0.159108	1.32266	0.185949	0.499509
Cops8	2863.13	0.0499262	0.128382	0.388887	0.69736	0.886417
Col6a3	1777.11	-1.11105	0.290033	-3.83078	0.000127739	0.0035323
Mlph	5.47364	0.79721	0.512928	1.55423	0.120129	0.394443
Lrrfip1	4956.31	0.0518578	0.169361	0.306197	0.759455	0.917755
Rbm44	2.7939	0.299465	0.777377	0.385225	0.700071	0.888041
Ramp1	90.0462	0.601154	0.253582	2.37065	0.0177567	0.127064
Ube2f	3014.99	-0.059785	0.134522	-0.444425	0.656735	0.868004
Scly	397.208	0.163199	0.184985	0.882229	0.377653	0.696927
Espnl	167.41	-0.382928	0.307205	-1.24649	0.212585	0.533455
Klhl30	361.799	0.130418	0.235436	0.553943	0.579618	0.827699
Erfe	43283.5	-0.21416	0.260184	-0.823109	0.410446	0.722369
Ilkap	5766.96	-0.345176	0.26358	-1.30957	0.190342	0.505393
Hes6	165.939	-0.194766	0.260361	-0.748061	0.454423	0.754346
Per2	819.659	0.0529679	0.189765	0.279124	0.78015	0.926883
Traf3ip1	120.143	-0.142192	0.144963	-0.980885	0.32665	0.650883
Asb1	569.668	-0.0849356	0.0850219	-0.998985	0.317802	0.641599
Twist2	29.6959	-0.260235	0.31474	-0.826825	0.408336	0.721132
Hdac4	3430.53	-0.043229	0.160623	-0.269133	0.787828	0.930716
Ndufa10	509.45	0.131654	0.0944426	1.39401	0.163315	0.465731
Cops9	480.577	-0.0157235	0.10689	-0.147099	0.883054	0.962731
Gpc1	4213.11	-0.16673	0.152925	-1.09027	0.275595	0.601341
Ankmy1	31.0233	-0.305031	0.318801	-0.956807	0.338665	0.66451
Dusp28	108.742	0.0133128	0.144232	0.0923008	0.926459	0.97676
Rnpepl1	529.214	-0.121324	0.0858821	-1.41268	0.157751	0.456321
Capn10	68.5871	-0.236717	0.187206	-1.26447	0.20606	0.524236
Gpr35	6.87698	0.442983	0.540845	0.819058	0.412754	0.723795
Kif1a	167.044	-0.0616973	0.266432	-0.231569	0.816873	0.942704
Sned1	602.176	-0.333739	0.190683	-1.75023	0.080078	0.313011
Mterf4	127.588	-0.0856234	0.160067	-0.534923	0.592703	0.835241
Pask	22.3553	-0.451544	0.294466	-1.53343	0.125169	0.403673
Ppp1r7	574.906	0.0413411	0.0979514	0.422057	0.672983	0.874026
Ano7	5.17118	-0.659061	0.577885	-1.14047	0.25409	0.578971
Hdlbp	7009.95	-0.203245	0.0641042	-3.17055	0.00152152	0.0236527
2022-09-02	6770.32	-0.178938	0.0843676	-2.12094	0.033927	0.189251
Farp2	96.4044	-0.179806	0.147671	-1.21761	0.223372	0.544504
Stk25	1616.48	-0.0998244	0.0659574	-1.51347	0.130161	0.413319
Bok	646.829	0.0074818	0.235721	0.03174	0.974679	0.993444
Thap4	108.151	-0.0501922	0.155555	-0.322666	0.746948	0.912097
Atg4b	1123.89	-0.0938701	0.121267	-0.774081	0.438883	0.744451
Dtymk	522.957	-0.0836538	0.10691	-0.782468	0.433939	0.740596
Ing5	1278.74	0.0586117	0.0739557	0.792524	0.428055	0.737007
D2hgdh	129.815	-0.0891818	0.175932	-0.50691	0.612218	0.845906
Fam174a	367.339	-0.0173932	0.0915932	-0.189896	0.849391	0.954482
St8sia4	26.8583	0.105741	0.494595	0.213793	0.830709	0.946723
D1Ertd622e	701.817	-0.233937	0.146313	-1.59888	0.109848	0.374045
Ppip5k2	149.73	-0.405086	0.227719	-1.77888	0.0752589	0.302602
Gin1	48.5169	-0.0400192	0.166803	-0.239919	0.810393	0.940396
Pam	980.831	0.179142	0.100555	1.78152	0.0748268	0.30168
Cdh20	5.19243	-1.35179	0.494344	-2.73451	0.00624735	0.0635282
Rnf152	26.0201	-0.505167	0.278539	-1.81363	0.0697342	0.289338
Pign	402.253	-0.276388	0.118092	-2.34045	0.0192603	0.133521
Relch	463.64	-0.123523	0.102884	-1.20061	0.229903	0.552013
Tnfrsf11a	24.9701	0.00189596	0.467897	0.00405208	0.996767	0.999188
Zcchc2	463.502	-0.147844	0.123739	-1.1948	0.232163	0.554369
Phlpp1	465.514	-0.00180232	0.133514	-0.013499	0.98923	0.998173
Bcl2	1370.92	0.0977664	0.10977	0.89065	0.373117	0.693083
Kdsr	847.545	-0.173164	0.118292	-1.46387	0.143229	0.433114
Vps4b	1970.05	-0.0280435	0.0814477	-0.344313	0.730611	0.903652
Serpinb5	56.1809	-0.501107	1.60338	-0.312531	0.754637	0.915591
Serpinb11	2.8409	-2.33701	1.10592	-2.11317	0.0345858	0.191419
Serpinb2	17.9003	-0.78195	0.684644	-1.14213	0.253401	0.578198
Serpinb8	115.891	-0.225309	0.159721	-1.41064	0.15835	0.45752
Cdh19	445.548	-0.249547	0.246388	-1.01282	0.311145	0.637476
Dsel	863.363	-0.319004	0.147024	-2.16975	0.0300258	0.175636
Tsn	1764.86	0.0390517	0.100573	0.388291	0.697801	0.886553
Nifk	3677.73	0.0956972	0.175293	0.545926	0.585117	0.831651
Clasp1	662.47	-0.0846629	0.10945	-0.773529	0.439209	0.744451
Tfcp2l1	12.1558	0.199229	0.441745	0.451005	0.651986	0.866175
Gli2	380.154	-0.0107908	0.245017	-0.044041	0.964872	0.990382
Inhbb	1081.81	0.687919	0.197239	3.48774	0.00048713	0.00991386
Ralb	1715.85	0.281568	0.0903894	3.11506	0.00183909	0.0273328
Tmem185b	2367.32	0.0973838	0.129746	0.750574	0.452909	0.75301
Epb41l5	339.477	0.661097	0.111269	5.94144	2.82535e-09	4.33327e-07
Ptpn4	396.835	-0.0857344	0.12855	-0.666935	0.504814	0.787967
Tmem177	135.859	0.26764	0.13717	1.95116	0.0510385	0.241113
Tmem37	83.85	1.27322	0.271651	4.68697	2.77274e-06	0.000152757
Dbi	1076.89	0.206449	0.14006	1.47401	0.14048	0.429612
3110009E18Rik	10.2757	-0.370446	0.376735	-0.983308	0.325456	0.649889
Steap3	231.433	-0.377893	0.23164	-1.63138	0.10281	0.361074
En1	526.239	0.18485	0.149358	1.23763	0.215854	0.537089
Insig2	5868.98	-0.173098	0.0944666	-1.83237	0.0668968	0.282107
Ccdc93	190.411	-0.270578	0.178859	-1.5128	0.130329	0.41362
Ddx18	687.013	0.133815	0.162501	0.823473	0.410239	0.722179
Actr3	4323.17	0.0287513	0.0774463	0.371241	0.710458	0.893372
Slc35f5	1481.7	-0.116243	0.106525	-1.09122	0.275175	0.600966
Gpr39	32.7178	0.196181	0.370396	0.529653	0.596353	0.83745
Nckap5	112.073	-0.102257	0.239945	-0.426168	0.669985	0.87257
Mgat5	187.801	-0.228404	0.175892	-1.29855	0.194099	0.5091
Ccnt2	1689.9	-0.0624811	0.0927261	-0.673824	0.500423	0.785965
Map3k19	12.6842	-0.541727	0.386162	-1.40285	0.160662	0.46169
Rab3gap1	1653	-0.162979	0.125247	-1.30126	0.193168	0.507642
Zranb3	69.9214	-0.0245164	0.218037	-0.112441	0.910473	0.972514
R3hdm1	1134.54	-0.118906	0.0987363	-1.20427	0.228484	0.550542
Ubxn4	3124.08	0.20842	0.107706	1.93509	0.0529793	0.246381
Mcm6	357.566	-0.402769	0.113923	-3.53544	0.000407098	0.00869993
Dars	1919.08	0.191793	0.091605	2.09369	0.0362875	0.197747
Cxcr4	1371.14	0.0490868	0.144153	0.340519	0.733465	0.905014
Cd55	257.74	-0.256628	0.160074	-1.60318	0.108894	0.372675
Pfkfb2	191.486	-0.082738	0.147941	-0.559263	0.575983	0.826316
Yod1	3855.49	-0.0290346	0.171681	-0.16912	0.865703	0.959756
AA986860	59.6469	0.186575	0.183286	1.01795	0.308703	0.63407
Il19	12.8673	0.114773	0.410447	0.279628	0.779763	0.926708
Il10	2.66209	-0.920251	0.855343	-1.07589	0.281978	0.608005
Mapkapk2	6813.83	0.161787	0.116137	1.39307	0.163598	0.46625
Dyrk3	58.3291	0.763338	0.29452	2.5918	0.00954752	0.0846475
Eif2d	128.554	-0.00383761	0.158584	-0.0241992	0.980694	0.995305
Rassf5	80.6978	-0.00302753	0.207946	-0.0145592	0.988384	0.998173
Ikbke	32.9887	-0.344657	0.280092	-1.23051	0.218505	0.539237
Srgap2	558.474	0.234305	0.123911	1.89092	0.0586345	0.261404
Fam72a	40.5594	0.605532	0.232657	2.60268	0.00924979	0.0830203
Ctse	2.26925	1.09838	0.999368	1.09907	0.271735	0.5974
Rab7b	248.711	0.0607966	0.145414	0.418092	0.67588	0.876033
Pm20d1	113.309	-0.235448	0.190134	-1.23833	0.215595	0.536814
Slc41a1	21461	-0.0999553	0.143536	-0.696378	0.486192	0.774788
Rab29	71.1755	0.0826374	0.231798	0.356506	0.721462	0.899303
Nucks1	5227.69	-0.0884572	0.0750582	-1.17851	0.238592	0.562435
Slc45a3	42.3362	0.256279	0.224157	1.1433	0.252914	0.577637
Elk4	4887.59	-0.23277	0.135298	-1.72042	0.0853562	0.324105
Mfsd4a	2431.17	-0.37564	0.166037	-2.26239	0.0236734	0.151472
Cdk18	48.6322	0.544952	0.274794	1.98313	0.0473528	0.230973
Klhdc8a	22.9967	-0.463745	0.356837	-1.2996	0.193738	0.508601
Nuak2	225.421	0.167335	0.199112	0.840406	0.400681	0.715401
Tmcc2	531.397	-0.156698	0.110161	-1.42245	0.154894	0.451836
Dstyk	1011.45	-0.290049	0.0678735	-4.27338	1.92534e-05	0.00076179
Rbbp5	312.31	-0.169014	0.149236	-1.13253	0.257411	0.58208
Tmem81	26.999	0.379402	0.261714	1.44968	0.147148	0.439054
Cntn2	20.5946	-0.693246	0.668233	-1.03743	0.299535	0.625605
Nfasc	69.3594	0.412064	0.264658	1.55697	0.119478	0.393412
Lrrn2	164.101	-1.02355	0.379698	-2.6957	0.00702402	0.0687929
Mdm4	1846.04	-0.232038	0.0912132	-2.54391	0.010962	0.0925026
Pik3c2b	66.7026	-0.386671	0.154303	-2.50592	0.0122134	0.0994787
Ppp1r15b	12154.4	-0.075212	0.115557	-0.650867	0.515132	0.793437
Plekha6	659.517	0.868236	0.256323	3.38727	0.000705915	0.0133273
Etnk2	10.3742	0.965717	0.387173	2.49428	0.0126214	0.101716
Sox13	179.344	0.530315	0.188366	2.81534	0.0048726	0.0542587
Snrpe	456.467	0.140492	0.132053	1.0639	0.287373	0.612958
Zc3h11a	1362.66	-0.100855	0.0956499	-1.05442	0.291689	0.617541
Gm38394	127.997	-0.252753	0.171623	-1.47272	0.140828	0.430204
Lax1	20.4879	0.203853	0.365036	0.558448	0.576538	0.826555
Atp2b4	1484.79	-0.0464657	0.0770109	-0.603366	0.546265	0.809603
Optc	10.4325	0.0355568	0.316697	0.112274	0.910606	0.972514
Prelp	20414.6	0.0351878	0.156639	0.224642	0.822258	0.944412
Fmod	42849.7	-0.54104	0.227676	-2.37636	0.0174843	0.12578
Btg2	29519	-0.553687	0.227567	-2.43307	0.0149713	0.112888
Chil1	134.077	-0.898047	0.549938	-1.633	0.102469	0.360614
Mybph	15.0668	0.863247	0.436505	1.97763	0.0479702	0.23291
Adora1	40.5174	-0.73636	0.315336	-2.33516	0.0195351	0.134673
Myog	415.39	-1.47794	0.697026	-2.12036	0.0339761	0.189454
Ppfia4	19.7531	-0.530286	0.354033	-1.49784	0.134174	0.420763
Tmem183a	2022.47	-0.0560812	0.0788456	-0.711279	0.476911	0.769025
Cyb5r1	588.259	-0.135883	0.122673	-1.10768	0.267999	0.594288
Adipor1	3430.72	-0.124125	0.0818773	-1.51599	0.129522	0.411995
Klhl12	800.361	-0.0158178	0.100254	-0.157776	0.874633	0.9612
Rabif	763.323	-0.0190205	0.107405	-0.177091	0.859437	0.958697
Kdm5b	1193.51	-0.332816	0.116236	-2.86329	0.00419272	0.048845
Syt2	7.98995	0.0192693	0.654646	0.0294347	0.976518	0.994276
Ppp1r12b	681.696	-0.537474	0.139764	-3.8456	0.000120259	0.00335036
Ube2t	36.6868	-0.758699	0.21242	-3.57169	0.000354684	0.00772568
Lgr6	25.3822	-0.357084	0.626313	-0.570136	0.568585	0.822046
Ptpn7	2.43438	1.01691	0.772871	1.31576	0.188256	0.502531
Arl8a	1637.56	0.0711928	0.0778894	0.914024	0.360704	0.683505
Gpr37l1	292.424	-0.23721	0.24278	-0.977058	0.328541	0.653348
Elf3	8.03287	0.502938	0.783192	0.642164	0.520766	0.795896
Rnpep	134.193	0.161985	0.144002	1.12487	0.260642	0.586442
Timm17a	1715.99	0.117221	0.159581	0.734557	0.46261	0.760217
Lmod1	122.427	0.842195	0.276063	3.05073	0.00228284	0.031417
Shisa4	183.401	-0.219056	0.143863	-1.52268	0.12784	0.40894
Ipo9	994.377	-0.25283	0.0951778	-2.6564	0.00789802	0.0747448
Nav1	2802.2	0.270005	0.106299	2.54007	0.0110832	0.0932604
Csrp1	6920.91	0.569363	0.0985639	5.77659	7.6231e-09	9.53016e-07
Phlda3	546.908	-0.0103989	0.174527	-0.0595833	0.952488	0.986966
Tnni1	9.79037	0.358156	0.427062	0.83865	0.401666	0.715895
Lad1	14.4012	0.921201	1.15884	0.794933	0.426653	0.735748
Tnnt2	6.00221	0.290007	0.704491	0.411655	0.680593	0.878959
Pkp1	53.6276	0.527681	0.764106	0.690587	0.489825	0.777875
Tmem9	377.257	-0.0223371	0.14748	-0.151459	0.879614	0.962731
Kif21b	17.4058	-0.328829	0.293654	-1.11979	0.262805	0.588832
Camsap2	1531.13	-0.165056	0.125744	-1.31264	0.189305	0.504251
Ddx59	89.4294	-0.00508779	0.132814	-0.0383076	0.969442	0.992134
Kif14	4.83676	-1.07727	0.547481	-1.96769	0.0491036	0.23527
Zfp281	3428.36	-0.0183617	0.111208	-0.165111	0.868857	0.960183
Ptprc	5.55182	0.664133	0.642935	1.03297	0.301618	0.62736
Nek7	2087.3	-0.157787	0.0889446	-1.774	0.0760637	0.304173
Lhx9	3.34709	-0.94973	0.712745	-1.3325	0.182697	0.494332
2310009B15Rik	42.7089	0.117012	0.178004	0.657359	0.51095	0.790989
Dennd1b	459.232	-0.0913069	0.114873	-0.794849	0.426701	0.735748
Zbtb41	1515.92	-0.298894	0.131366	-2.27528	0.0228891	0.148505
Aspm	43.9985	-1.01144	0.446508	-2.26523	0.0234987	0.150685
Cfh	5799.14	0.601981	0.139952	4.30135	1.69764e-05	0.000703503
Kcnt2	386.387	0.414939	0.153361	2.70563	0.00681743	0.0676152
Cdc73	2440.57	-0.1187	0.0879811	-1.34915	0.177287	0.486925
B3galt2	28.2191	0.297559	0.297536	1.00008	0.317273	0.641137
Glrx2	510.527	-0.0814082	0.0878546	-0.926625	0.354121	0.678629
Ro60	766.357	0.106717	0.146757	0.727165	0.467125	0.763398
Uchl5	211.49	0.108571	0.107898	1.00623	0.314303	0.63945
Rgs2	1845.7	0.0403255	0.138546	0.291062	0.771004	0.923271
Rgs18	2.94229	1.91208	0.86397	2.21313	0.0268885	0.163876
Pla2g4a	49.434	-0.538453	0.324379	-1.65995	0.096925	0.349057
Ptgs2	1746.63	-1.46478	0.449106	-3.26156	0.00110802	0.0187745
Odr4	320.204	-0.0295961	0.111568	-0.265275	0.790798	0.931886
Tpr	846.201	0.0543574	0.107002	0.508003	0.611452	0.845744
Prg4	2635.32	-0.589908	0.267336	-2.20662	0.0273408	0.165427
Hmcn1	151.273	0.239282	0.159956	1.49593	0.134673	0.421199
Ivns1abp	20328.5	-0.24174	0.156948	-1.54025	0.123498	0.400697
Swt1	708.681	-0.566102	0.183425	-3.08628	0.00202679	0.0291893
Trmt1l	219.036	0.114005	0.117051	0.973981	0.330066	0.655068
Rnf2	3174.34	-0.0540326	0.089098	-0.60644	0.544223	0.808348
Fam129a	2837.08	0.426645	0.152248	2.8023	0.005074	0.0553821
Edem3	1631.15	-0.416856	0.129572	-3.21718	0.00129457	0.0209341
1700025G04Rik	401.93	-0.193031	0.135428	-1.42534	0.15406	0.451381
Tsen15	231.446	0.169116	0.131284	1.28817	0.197689	0.513445
Colgalt2	73.5412	-0.139279	0.342088	-0.407142	0.683903	0.880692
Rgl1	743.312	0.0513316	0.104991	0.488916	0.624901	0.854352
Arpc5	6597.7	0.0203127	0.0910546	0.223083	0.823471	0.944786
Ncf2	18.0059	0.0593139	0.298349	0.198807	0.842413	0.95189
Smg7	2187.99	-0.041153	0.0943629	-0.436114	0.662754	0.869519
Nmnat2	100.568	-0.00466715	0.217148	-0.0214929	0.982852	0.995978
Lamc2	628.038	0.363806	0.200483	1.81464	0.0695785	0.289059
Lamc1	7579.98	-0.65892	0.134947	-4.88282	1.04579e-06	6.70611e-05
Shcbp1l	11.5535	0.0403001	0.439362	0.0917242	0.926917	0.97676
Dhx9	730.71	-0.121103	0.154037	-0.786195	0.431753	0.739934
Npl	33.0815	0.703746	0.212668	3.30913	0.000935865	0.0164653
Rgs8	9.12483	-1.11947	0.521434	-2.14691	0.0318006	0.182043
Rgs16	4109.77	0.945322	0.216552	4.36534	1.26924e-05	0.000558653
Rnasel	90.8481	0.460826	0.215071	2.14267	0.0321399	0.183
Teddm2	46.506	0.380614	0.315055	1.20809	0.227014	0.548967
Glul	6933.23	0.404643	0.205747	1.9667	0.0492177	0.235665
Cacna1e	3.56573	-0.450622	0.663173	-0.679494	0.496825	0.783806
Ier5	24102	0.0647495	0.146853	0.440913	0.659276	0.868584
Mr1	327.235	0.433722	0.149425	2.9026	0.00370078	0.0443289
Stx6	1521.81	0.158649	0.103918	1.52668	0.126839	0.407117
BC034090	130.908	0.207494	0.171402	1.21057	0.22606	0.548335
Xpr1	2160.84	-0.398489	0.212367	-1.87642	0.0605979	0.266237
Acbd6	526.32	0.0127875	0.154277	0.0828869	0.933941	0.979572
Lhx4	4.08338	0.0682962	0.736562	0.092723	0.926124	0.97676
Qsox1	552.197	-0.169695	0.0834717	-2.03296	0.0420564	0.215235
Cep350	571.283	-0.0708488	0.151208	-0.468551	0.639391	0.860285
Tor1aip1	4454.75	0.0710863	0.114153	0.622731	0.533461	0.802268
Tor1aip2	9569.26	0.0500336	0.1132	0.441994	0.658493	0.868231
Fam163a	3.20032	0.85768	0.941033	0.911424	0.362072	0.684963
Axdnd1	3.47344	0.379748	0.611643	0.620865	0.534689	0.803262
Gm2000	796.035	0.219098	0.146845	1.49204	0.135689	0.423107
Soat1	1622.18	-0.142098	0.111807	-1.27092	0.203755	0.521105
Abl2	1274.42	-0.192393	0.173649	-1.10794	0.267886	0.594288
Tor3a	977.129	0.14309	0.126794	1.12853	0.259098	0.584472
Fam20b	1663.59	-0.196069	0.0652291	-3.00584	0.00264845	0.0350543
Ralgps2	167.668	0.37055	0.139876	2.64912	0.00807007	0.0757466
Angptl1	524.855	-0.620966	0.158064	-3.92858	8.54493e-05	0.0026157
Rasal2	429.64	0.461797	0.0831941	5.55084	2.84302e-08	2.97856e-06
Cryzl2	35.2021	0.0867066	0.22287	0.389046	0.697242	0.886417
Sec16b	71.2726	-0.539807	0.279085	-1.9342	0.0530885	0.246735
Brinp2	3.74458	-0.889681	0.595966	-1.49284	0.135479	0.422542
Astn1	4.59819	-0.300385	0.637519	-0.471178	0.637514	0.859396
Pappa2	64.9611	-1.07313	0.409674	-2.61948	0.00880633	0.0801786
Cop1	803.707	0.00941234	0.0738249	0.127495	0.898548	0.968081
Tnr	2.27535	1.84837	1.00876	1.83231	0.0669054	0.282107
4930523C07Rik	902.769	0.199755	0.137792	1.44969	0.147146	0.439054
Tnn	111.717	-2.07921	0.676246	-3.07463	0.00210766	0.0300054
Mrps14	962.902	0.0615129	0.0854969	0.719476	0.471848	0.766536
Cacybp	1551.65	-0.448475	0.188907	-2.37405	0.0175941	0.126326
Rabgap1l	466.515	0.0649744	0.0848412	0.765835	0.443774	0.747089
Gpr52	6.63661	-0.225105	0.498706	-0.451379	0.651716	0.86599
Rc3h1	2011.04	-0.256265	0.144668	-1.7714	0.076494	0.305176
Serpinc1	12.1304	0.703224	0.400368	1.75645	0.0790124	0.31097
Zbtb37	101.138	0.0875946	0.186794	0.468938	0.639114	0.860285
Dars2	65.8027	0.0843712	0.161325	0.522989	0.600982	0.839768
Cenpl	132.192	0.0387807	0.144546	0.268293	0.788474	0.931036
Klhl20	137.376	-0.264513	0.18919	-1.39813	0.162073	0.464209
Prdx6	4160.63	0.00769494	0.120783	0.0637088	0.949202	0.985405
Suco	2098.08	-0.0703915	0.148426	-0.474253	0.635319	0.858557
Pigc	257.221	-0.188918	0.121849	-1.55043	0.121038	0.395668
Dnm3	378.586	0.158746	0.16659	0.952917	0.340632	0.666086
Eef1aknmt	568.583	0.0577877	0.169414	0.341103	0.733026	0.904848
Vamp4	1239.58	0.112484	0.0976711	1.15166	0.249462	0.573696
Myoc	400.137	0.0556312	0.192606	0.288834	0.772708	0.923622
Prrc2c	2652.59	0.105316	0.154073	0.683545	0.494263	0.782
Fmo4	2.21269	0.584878	0.711769	0.821724	0.411234	0.722547
Fmo1	263.121	0.345689	0.189616	1.8231	0.0682888	0.285776
Fmo2	327.438	0.257007	0.31697	0.810826	0.417466	0.728351
Prrx1	1301.34	-0.113617	0.157187	-0.722812	0.469796	0.765431
Gorab	305.768	0.0302878	0.120732	0.250868	0.801916	0.936385
Kifap3	280.516	0.0312253	0.164822	0.189448	0.849741	0.95466
Scyl3	310.42	-0.2935	0.103261	-2.84232	0.00447861	0.05119
BC055324	10.9572	-0.332891	0.350359	-0.950144	0.342039	0.667697
Mettl18	43.397	0.207362	0.250943	0.826332	0.408616	0.721443
Sele	260.468	-0.941191	0.618631	-1.52141	0.128157	0.409669
Sell	7.04195	0.697469	0.807807	0.863411	0.387912	0.706032
Selp	401.72	-0.289495	0.58965	-0.490962	0.623453	0.853169
F5	15.9207	-0.076634	0.415037	-0.184644	0.853508	0.956335
Slc19a2	1243.35	-0.25314	0.101362	-2.49738	0.0125114	0.101159
Ccdc181	46.9927	0.273774	0.230071	1.18995	0.234064	0.556921
Blzf1	1181.33	0.0928716	0.149478	0.621305	0.534399	0.803082
Nme7	25.4634	0.179808	0.225055	0.798952	0.424318	0.733509
Atp1b1	114.718	0.0151384	0.141256	0.10717	0.914654	0.973245
Dpt	2710.94	-0.055932	0.182212	-0.306961	0.758873	0.917538
Sft2d2	1014.37	-0.0882998	0.181792	-0.485718	0.627167	0.854407
Tiprl	859.007	0.0720014	0.0689284	1.04458	0.296216	0.622716
Gpr161	175.437	0.158268	0.261386	0.605496	0.544849	0.808562
Dcaf6	273.033	-0.131689	0.109053	-1.20757	0.227213	0.548967
Mpc2	455.379	0.0963677	0.115595	0.833665	0.40447	0.717627
Adcy10	4.55114	1.33912	0.536553	2.49578	0.0125681	0.101342
Mpzl1	1007.24	-0.239325	0.0863784	-2.77066	0.00559424	0.0595517
Rcsd1	85.0866	0.616003	0.26699	2.30722	0.0210428	0.141015
Creg1	1559.64	0.256398	0.082706	3.10012	0.00193444	0.0283484
Cd247	9.04827	0.0664706	0.495495	0.13415	0.893284	0.966383
Pou2f1	350.233	-0.0123483	0.134203	-0.0920126	0.926688	0.97676
Dusp27	4.26675	0.322344	0.678593	0.475018	0.634774	0.858557
Ildr2	197.334	0.0377538	0.240193	0.157181	0.875102	0.961372
Tada1	88.6993	0.223199	0.141579	1.5765	0.11491	0.3833
Pogk	2376.34	-0.0964826	0.107517	-0.897368	0.369523	0.689972
Fam78b	417.943	-0.327205	0.179011	-1.82785	0.0675723	0.283655
Uck2	15916.1	-0.316501	0.16803	-1.8836	0.0596188	0.264176
Tmco1	739.581	0.141088	0.116429	1.2118	0.22559	0.547757
Aldh9a1	278.558	0.37805	0.133751	2.82651	0.00470578	0.0529528
Mgst3	68.2526	0.400838	0.218711	1.83273	0.0668428	0.282107
Rxrg	27.2262	-0.247211	0.236776	-1.04407	0.296452	0.623013
Pbx1	813.207	0.492135	0.089953	5.47102	4.4745e-08	4.37942e-06
Nuf2	17.1423	-1.11146	0.437133	-2.54261	0.0110028	0.0927944
Rgs5	11170.6	0.827016	0.283113	2.92115	0.00348742	0.0424222
Rgs4	9448.6	0.177895	0.128801	1.38116	0.167229	0.472618
Hsd17b7	2489.88	-0.0725111	0.134378	-0.539604	0.58947	0.834089
Ddr2	5174.68	0.0698251	0.129918	0.537456	0.590953	0.834896
Uap1	8850.69	-0.0122131	0.152798	-0.0799301	0.936293	0.980314
Uhmk1	1268.84	-0.121457	0.140171	-0.866493	0.38622	0.704919
Gm7694	49.5735	0.0175037	0.247112	0.0708329	0.943531	0.982408
Nos1ap	28.352	0.639476	0.258488	2.47391	0.0133644	0.105319
Spata46	4.09083	0.404514	0.581066	0.696158	0.48633	0.774788
Olfml2b	5213.48	-0.474558	0.183902	-2.58049	0.00986595	0.0866004
Atf6	6035.56	-0.264268	0.162741	-1.62386	0.104406	0.363865
Dusp12	120.812	0.0257835	0.136971	0.18824	0.850688	0.955291
Gm26620	2.86776	0.382558	0.626007	0.611109	0.541128	0.806649
Fcrlb	3.23237	-0.0922364	0.6024	-0.153115	0.878308	0.962408
Fcgr2b	94.1979	-0.00807193	0.284655	-0.0283569	0.977377	0.994381
Fcgr3	6.33257	0.180216	0.713432	0.252604	0.800574	0.936258
Cfap126	7.33588	0.337485	0.445595	0.757381	0.448821	0.750314
Sdhc	1506.19	0.155045	0.0761862	2.03508	0.0418426	0.214727
Mpz	3694.61	0.0736041	0.255104	0.288526	0.772944	0.923622
Pcp4l1	370.055	0.454917	0.234727	1.93807	0.0526148	0.24561
Tomm40l	56.1602	-0.199438	0.218104	-0.91442	0.360496	0.683449
Fcer1g	14.7013	1.01017	0.351318	2.87536	0.00403563	0.0475361
Ndufs2	1039.94	0.235007	0.0794598	2.95756	0.00310085	0.0392273
Adamts4	31182.6	0.726494	0.216853	3.35016	0.000807644	0.0147608
B4galt3	208.718	-0.02875	0.13049	-0.220323	0.825619	0.944995
Ppox	407.154	-0.00513732	0.0985267	-0.0521414	0.958416	0.988401
Usp21	331.556	-0.136177	0.125736	-1.08303	0.278793	0.604312
Ufc1	576.511	-0.0415429	0.0770662	-0.539055	0.589849	0.834301
Dedd	40.9305	0.0858743	0.183662	0.467568	0.640094	0.860285
Nit1	159.231	-0.119942	0.127112	-0.943594	0.345377	0.671149
Pfdn2	2405.33	0.100265	0.161497	0.620851	0.534698	0.803262
Klhdc9	11.1514	0.357505	0.317121	1.12735	0.259596	0.585155
Nectin4	4.75625	0.411853	0.644281	0.639245	0.522664	0.796423
Arhgap30	4.87894	0.78623	0.643598	1.22162	0.221852	0.542667
Usf1	163.745	-0.0741449	0.13039	-0.56864	0.569601	0.822618
Tstd1	3.18072	-0.0128141	0.627907	-0.0204076	0.983718	0.99658
F11r	359.019	0.212829	0.449217	0.473778	0.635658	0.858569
Alyref2	80.6207	0.00695687	0.143457	0.0484945	0.961322	0.989182
Cd244a	2.32109	0.747632	0.898498	0.832091	0.405358	0.718641
Vangl2	83.5917	-0.621333	0.25601	-2.42698	0.0152249	0.114222
Ncstn	2194.77	-0.0637145	0.103458	-0.615852	0.537993	0.804931
Copa	5094.07	-0.208473	0.0677285	-3.07808	0.00208342	0.0297457
Pex19	2211.42	-0.116793	0.0766004	-1.5247	0.127334	0.40765
Dcaf8	3442.8	-0.138756	0.0658027	-2.10867	0.0349735	0.192908
Pea15a	4150.69	0.0949849	0.113093	0.839886	0.400972	0.715451
Casq1	35.9244	0.186646	0.292386	0.638355	0.523243	0.796509
Igsf8	1211.01	0.138329	0.133413	1.03685	0.299805	0.625994
Atp1a2	1879.68	0.152451	0.191548	0.79589	0.426096	0.735395
Kcnj10	7.91073	0.549207	0.420594	1.30579	0.191624	0.506088
Pigm	1068.83	-0.392627	0.133941	-2.93135	0.00337496	0.0414618
Igsf9	17.2145	0.129592	0.353402	0.3667	0.713843	0.895132
Tagln2	21657.9	0.25608	0.103225	2.48081	0.0131086	0.103898
Cfap45	8.0916	0.660042	0.392502	1.68163	0.0926415	0.340387
Slamf8	9.03421	1.68838	0.504256	3.34826	0.000813194	0.0147896
Dusp23	48.2472	0.0226475	0.192973	0.117361	0.906574	0.971623
Ackr1	111.22	-0.791757	0.583187	-1.35764	0.174579	0.483742
Cadm3	23.4782	0.860595	0.26332	3.26824	0.00108218	0.0185266
Aim2	10.2726	1.0249	0.460639	2.22494	0.0260851	0.160886
Ifi208	7.98018	0.188358	0.543741	0.346412	0.729033	0.903142
Ifi207	644.494	1.32174	0.271177	4.87407	1.0932e-06	6.95023e-05
Ifi204	291.005	1.22847	0.272886	4.50176	6.73935e-06	0.000325524
Mndal	331.075	1.36632	0.249297	5.48071	4.23618e-08	4.17362e-06
Ifi211	240.229	1.25839	0.271056	4.64254	3.44147e-06	0.000179016
Ifi203	832.385	1.53914	0.25898	5.9431	2.7968e-09	4.33327e-07
Ifi205	128.491	-0.228482	0.570996	-0.400147	0.689048	0.883575
Spta1	3.31613	0.126616	0.624533	0.202738	0.83934	0.950945
Fmn2	8.42132	-0.194573	0.417781	-0.46573	0.641409	0.861069
Grem2	20.0573	-2.04577	0.366568	-5.58087	2.39324e-08	2.58002e-06
Rgs7	25.3595	-0.378267	0.32689	-1.15717	0.247203	0.571922
Fh1	274.928	0.0322942	0.0918771	0.351493	0.725218	0.901117
Kmo	3.08457	-0.393606	0.623174	-0.631615	0.527639	0.799519
Opn3	85.9819	-0.251296	0.159751	-1.57304	0.115709	0.385014
Chml	859.629	-0.339989	0.145428	-2.33785	0.0193951	0.134143
Exo1	5.07726	-0.827599	0.523394	-1.58122	0.113828	0.381316
Rbm8a2	36.3449	0.0124435	0.192939	0.0644942	0.948577	0.985335
Cep170	921.952	-0.133908	0.187704	-0.713398	0.4756	0.768742
Sdccag8	86.1603	0.278016	0.137658	2.01961	0.0434234	0.219227
Akt3	405.567	0.303891	0.150999	2.01254	0.0441634	0.221507
Zbtb18	187.769	-0.0391746	0.183152	-0.213891	0.830632	0.946723
1700016C15Rik	12.1842	0.140074	0.573231	0.244359	0.806953	0.938407
Adss	2327.1	0.00890075	0.131106	0.0678898	0.945873	0.983969
Catspere2	13.9326	-0.138144	0.302914	-0.456049	0.648355	0.864585
Desi2	1905.45	-0.208	0.115728	-1.79732	0.0722847	0.295571
Cox20	21.2134	-0.116415	0.305924	-0.380535	0.703548	0.889138
Hnrnpu	36118.3	0.0996163	0.0983129	1.01326	0.310937	0.63734
Efcab2	126.961	0.0772926	0.136092	0.567943	0.570074	0.822759
Kif26b	24.2038	-0.370006	0.397714	-0.930334	0.352198	0.676952
Smyd3	275.453	0.284	0.0998738	2.84359	0.00446086	0.0511281
Tfb2m	478.566	-0.131945	0.218941	-0.602649	0.546742	0.809717
Cnst	287.32	0.117641	0.20986	0.560568	0.575092	0.825675
Sccpdh	202.193	-0.139932	0.135554	-1.0323	0.301933	0.627669
Ahctf1	3226.31	0.0530821	0.109075	0.486657	0.626501	0.854407
Cdc42bpa	1211.92	-0.0820461	0.10518	-0.780054	0.435359	0.741816
Coq8a	559.231	0.266088	0.198551	1.34015	0.180196	0.491664
Psen2	127.915	-0.269952	0.175536	-1.53787	0.124081	0.401766
Itpkb	547.652	-0.204838	0.16735	-1.22401	0.220949	0.542061
Stum	10.2681	0.33312	0.513225	0.649071	0.516293	0.794028
Parp1	246.82	-0.229097	0.167619	-1.36678	0.171696	0.479234
Lin9	257.231	-0.365687	0.124474	-2.93786	0.00330491	0.0409045
Acbd3	2109.61	-0.121318	0.0901424	-1.34585	0.178351	0.488553
H3f3a	5185.52	-0.0318349	0.155721	-0.204435	0.838014	0.950484
Sde2	5348.82	0.0138051	0.113659	0.121461	0.903326	0.970362
Pycr2	620.87	-0.0992602	0.150234	-0.660702	0.508803	0.78972
Lefty1	47.5319	-0.22718	0.234866	-0.967278	0.333405	0.658795
Tmem63a	366.858	-0.001845	0.124589	-0.0148086	0.988185	0.998173
Ephx1	2073.37	0.461584	0.202012	2.28493	0.0223168	0.146194
Nvl	666.241	-0.0809024	0.105372	-0.767779	0.442619	0.746514
Cnih4	443.123	-0.0975433	0.096029	-1.01577	0.309739	0.635585
Wdr26	3316.87	-0.258867	0.117944	-2.19483	0.0281755	0.168679
Dnah14	11.1254	0.181188	0.385898	0.469523	0.638696	0.860242
Lbr	3052.22	-0.0495161	0.0977846	-0.506379	0.61259	0.846115
Enah	713.784	0.26891	0.123751	2.173	0.0297803	0.174701
Srp9	1823.52	-0.0320045	0.134686	-0.237624	0.812173	0.940966
Degs1	6343.17	0.0672219	0.0794474	0.846119	0.397487	0.712974
Fbxo28	1202.29	-0.164479	0.0793558	-2.07267	0.0382026	0.204145
Trp53bp2	1420.92	-0.0572632	0.075132	-0.762167	0.44596	0.748482
Capn2	3595.63	-0.106813	0.0924439	-1.15544	0.24791	0.572084
Susd4	8.58682	-0.0245791	0.453698	-0.054175	0.956796	0.987529
Tlr5	4.2883	-1.43697	0.639331	-2.24761	0.0246011	0.155147
Disp1	237.095	-0.153758	0.186913	-0.822617	0.410726	0.722369
Brox	1691.39	-0.163257	0.0829618	-1.96785	0.049085	0.23527
Aida	890.616	0.0493513	0.0853965	0.577908	0.563326	0.820239
Mia3	2578.16	-0.217584	0.0787704	-2.76226	0.00574028	0.0603445
Taf1a	311.375	0.145528	0.191166	0.761262	0.4465	0.748967
Hhipl2	5.33751	0.0665277	0.456622	0.145695	0.884162	0.963056
Dusp10	3633.36	-0.23936	0.186998	-1.28001	0.200541	0.517624
1700056E22Rik	45.743	-0.204166	0.281048	-0.726444	0.467567	0.763542
Hlx	199.469	0.174703	0.13488	1.29525	0.195234	0.51005
2022-03-01	14.2066	1.24004	0.478134	2.59351	0.00950022	0.0843789
2022-03-02	371.503	0.250596	0.0907352	2.76184	0.00574768	0.0603445
C130074G19Rik	19.3653	0.547181	0.371972	1.47103	0.141284	0.430611
Mark1	282.126	0.503673	0.0925228	5.44377	5.21636e-08	5.0238e-06
Rab3gap2	502.25	-0.250366	0.115549	-2.16675	0.0302538	0.176366
Iars2	296.441	-0.0251616	0.146178	-0.172129	0.863336	0.959396
Bpnt1	1557.14	-0.0859684	0.119217	-0.721108	0.470843	0.766156
Eprs	4515.58	0.0612842	0.146252	0.419032	0.675193	0.875686
Lyplal1	40.7295	-0.0657563	0.220209	-0.298609	0.765239	0.920461
Tgfb2	2301.51	-0.259844	0.15589	-1.66684	0.0955459	0.346438
Rrp15	1489.68	0.204359	0.191063	1.06959	0.284804	0.610348
Gpatch2	321.688	0.012304	0.0849299	0.144872	0.884812	0.963429
Esrrg	132.167	0.942634	0.175369	5.37515	7.65171e-08	6.94112e-06
Kctd3	627.723	-0.236995	0.0853027	-2.77828	0.00546477	0.0586152
Kcnk2	204.226	-1.46831	0.331526	-4.42894	9.46981e-06	0.000441638
Cenpf	53.1723	-1.17438	0.455919	-2.57585	0.00999938	0.087307
Ptpn14	704.048	0.109609	0.157918	0.694093	0.487624	0.775704
Smyd2	45.1218	0.0942714	0.198875	0.474024	0.635483	0.858569
Prox1	3778.33	-0.152143	0.129522	-1.17465	0.240136	0.564288
Rps6kc1	328.163	-0.158771	0.129238	-1.22852	0.219252	0.539857
Angel2	770.322	-0.06143	0.0722324	-0.85045	0.395075	0.710918
Vash2	202.985	-0.802693	0.17049	-4.70815	2.49971e-06	0.000139282
Flvcr1	1472.5	0.118485	0.113787	1.04129	0.297742	0.624051
Tatdn3	67.1204	-0.0167763	0.150612	-0.111388	0.911309	0.972514
Nsl1	14.6262	-1.09461	0.454286	-2.40952	0.0159733	0.117699
Batf3	11.3365	-0.391857	0.398055	-0.984429	0.324905	0.649242
Fam71a	30.4721	0.692908	0.505222	1.37149	0.170222	0.476641
Atf3	9615.99	-0.246568	0.244848	-1.00703	0.313922	0.639377
Nenf	373.625	0.210078	0.112274	1.87111	0.0613297	0.267963
Pacc1	67.793	-0.165006	0.184494	-0.89437	0.371124	0.691363
Ppp2r5a	2579.06	-0.192338	0.0926229	-2.07657	0.0378414	0.202894
Dtl	247.397	-0.910634	0.209209	-4.35274	1.34447e-05	0.00058314
Ints7	697.341	-0.373509	0.0840464	-4.44408	8.82696e-06	0.000412952
Lpgat1	1717.82	-0.0389471	0.101834	-0.382456	0.702124	0.888997
Nek2	49.1627	-1.23205	0.478499	-2.57481	0.0100294	0.087307
Slc30a1	265.106	-0.20752	0.155345	-1.33587	0.181591	0.493332
Traf5	198.347	-0.200758	0.15325	-1.31001	0.190193	0.505341
Rcor3	247.586	-0.159831	0.131651	-1.21405	0.224727	0.546571
Kcnh1	17.3995	0.357691	0.46465	0.769808	0.441414	0.745647
Hhat	72.9763	-0.313891	0.189918	-1.65277	0.0983778	0.351734
Sertad4	212.987	-0.786973	0.275106	-2.86062	0.00422819	0.0491428
Syt14	9.088	0.167796	0.489482	0.342804	0.731746	0.904318
Utp25	270.543	0.165169	0.211106	0.782397	0.433982	0.740596
Irf6	50.7851	0.0704317	0.875747	0.0804246	0.9359	0.980314
A130010J15Rik	67.527	-0.152577	0.249019	-0.612714	0.540065	0.806115
Traf3ip3	150.018	-0.168144	0.278974	-0.602722	0.546693	0.809717
Lamb3	49.0018	0.382754	0.870621	0.439633	0.660203	0.869007
Hsd11b1	2971.3	0.141706	0.257506	0.550302	0.582112	0.829192
G0s2	293.23	-0.0619904	0.26787	-0.23142	0.816989	0.942704
Plxna2	1775.72	0.0393444	0.125289	0.31403	0.753499	0.915086
Cd34	5557.75	0.190409	0.133678	1.42438	0.154336	0.451381
Cd46	13.347	-0.141389	0.402874	-0.35095	0.725626	0.901247
Cr1l	694.331	0.187816	0.0911184	2.06123	0.0392813	0.207745
Cr2	5.36751	-0.0991732	0.544712	-0.182065	0.855531	0.957187
Fam171a1	290.751	-0.348249	0.211484	-1.6467	0.0996204	0.35405
Nmt2	1097.69	0.00556706	0.0892637	0.0623664	0.950271	0.985803
Rpp38	303.371	0.333801	0.111927	2.98232	0.00286077	0.0371552
Acbd7	2.41479	-0.599628	0.685087	-0.875258	0.381434	0.700321
Dclre1c	251.369	0.0267069	0.121814	0.219244	0.82646	0.945425
Suv39h2	296.273	0.104467	0.134596	0.776154	0.437658	0.742956
Hspa14	196.977	-0.156972	0.108602	-1.44538	0.148351	0.440828
Gm45902	134.052	-0.372219	0.121186	-3.07147	0.00213008	0.0301378
Cdnf	16.5141	0.242306	0.272513	0.889153	0.373921	0.693829
Fam107b	3751.41	0.788452	0.161976	4.86769	1.12907e-06	7.11748e-05
Frmd4a	1436.07	-0.398958	0.155695	-2.56243	0.0103943	0.0893852
Prpf18	2504.99	-0.309306	0.106529	-2.90349	0.00369031	0.0442391
Bend7	112.406	0.0141009	0.164691	0.08562	0.931769	0.978673
Sephs1	570.286	-0.286639	0.109032	-2.62895	0.00856493	0.0788005
Phyh	288.529	0.378503	0.155662	2.43158	0.0150333	0.113283
Ucma	10.3081	-1.25542	0.51901	-2.41888	0.0155684	0.11598
Mcm10	10.7547	-0.844775	0.460989	-1.83253	0.0668731	0.282107
Optn	115.779	-0.223488	0.130127	-1.71746	0.0858943	0.325401
Ccdc3	2302.42	-0.603766	0.22334	-2.70335	0.00686445	0.0679457
Camk1d	91.714	-0.071832	0.215374	-0.333522	0.73874	0.908081
Cdc123	195.069	0.0360131	0.114863	0.313532	0.753876	0.915246
Nudt5	305.083	0.0018965	0.11194	0.0169422	0.986483	0.997411
Gm13199	7.59911	0.149712	0.51991	0.287958	0.773379	0.923622
Sec61a2	519.827	0.00736217	0.108706	0.0677256	0.946004	0.983969
Dhtkd1	89.2295	0.396357	0.199708	1.98468	0.0471801	0.230398
Upf2	596.635	0.100402	0.130594	0.76881	0.442006	0.746008
Proser2	43.091	0.205042	0.206978	0.990647	0.321858	0.645552
Echdc3	38.5815	0.265222	0.256414	1.03435	0.300972	0.627021
Usp6nl	893.781	-0.0346104	0.105376	-0.328448	0.742573	0.910043
Celf2	4696.29	0.285581	0.0536004	5.32797	9.93192e-08	8.74302e-06
Gata3	28.3952	1.35027	0.822652	1.64136	0.100723	0.356966
Taf3	624.993	0.252735	0.162471	1.55557	0.11981	0.393991
Atp5c1	953.763	0.00321801	0.113184	0.0284316	0.977318	0.994381
Kin	456.657	-0.0872036	0.114314	-0.762845	0.445556	0.748311
Itih2	23.2112	-0.673298	0.365153	-1.84388	0.0652006	0.278492
Itih5	5765.32	-0.117167	0.168774	-0.694225	0.487541	0.775655
Sfmbt2	21.4653	0.417594	0.277827	1.50307	0.132821	0.418498
Prkcq	766.489	-0.0340952	0.209402	-0.162822	0.870659	0.960471
Pfkfb3	887.02	-0.0539454	0.243348	-0.22168	0.824563	0.944995
Rbm17	828.553	0.0509486	0.135681	0.375502	0.707287	0.891463
Il2ra	49.7356	0.403209	0.275465	1.46374	0.143265	0.433114
Il15ra	581.574	0.345637	0.155872	2.21744	0.0265928	0.163001
Fbh1	292.623	-0.2197	0.228785	-0.960292	0.336908	0.663163
Ankrd16	154.747	-0.137513	0.134425	-1.02298	0.306318	0.631654
Itga8	938.209	-0.288367	0.169897	-1.69731	0.0896381	0.334894
Mindy3	499.293	0.0155603	0.0975762	0.159468	0.8733	0.96101
Pter	553.651	0.0848885	0.168382	0.504143	0.614161	0.847081
C1ql3	99.3513	-0.328808	0.266601	-1.23334	0.217451	0.5383
Rsu1	2027.94	0.255108	0.0748741	3.40716	0.00065643	0.0125523
Cubn	23.8047	0.453502	0.302802	1.49768	0.134215	0.420805
Trdmt1	97.5861	-0.0110008	0.153013	-0.0718945	0.942686	0.982274
Vim	12414.4	0.243956	0.0891206	2.73737	0.00619327	0.0630645
St8sia6	39.0431	-0.549941	0.417703	-1.31658	0.187978	0.502525
Hacd1	324.699	0.017394	0.141805	0.122661	0.902375	0.969999
Stam	2285.85	-0.144487	0.0890859	-1.62189	0.104827	0.364867
Tmem236	9.66271	0.134851	0.443025	0.304386	0.760834	0.918345
Mrc1	4.59356	-0.875755	0.661816	-1.32326	0.185749	0.499509
Cacnb2	78.7844	0.579749	0.197119	2.94111	0.00327038	0.0407142
Nsun6	75.0114	-0.0130423	0.1378	-0.0946469	0.924595	0.97667
Arl5b	2913.98	-0.205813	0.173854	-1.18383	0.23648	0.559738
Plxdc2	2542.61	-0.0484667	0.130628	-0.371028	0.710617	0.89342
Nebl	624.329	-0.278492	0.132772	-2.09753	0.0359469	0.196839
A930004D18Rik	15.1152	-0.486487	0.423103	-1.14981	0.250222	0.57451
Skida1	9.58777	0.359389	0.516243	0.696162	0.486327	0.774788
Mllt10	279.3	0.00403092	0.100769	0.0400018	0.968092	0.991826
Dnajc1	691.531	0.112783	0.113235	0.996014	0.319243	0.64346
Commd3	505.311	0.102152	0.147606	0.692057	0.488901	0.776899
Bmi1	1704.52	0.0319402	0.0938427	0.340359	0.733587	0.905014
Spag6	3.5427	1.66568	0.723472	2.30235	0.0213156	0.142244
Pip4k2a	511.243	0.0405681	0.108669	0.373316	0.708913	0.892014
Msrb2	68.9102	0.439357	0.260051	1.68951	0.0911227	0.337539
Otud1	1246.48	-0.127248	0.123308	-1.03195	0.302095	0.627813
Etl4	564.649	-0.878256	0.136838	-6.41823	1.37864e-10	3.0612e-08
Arhgap21	2086.88	-0.20242	0.119951	-1.68753	0.0915019	0.338121
Enkur	101.37	0.848671	0.223617	3.7952	0.000147522	0.00394019
Thnsl1	55.8274	0.218384	0.176994	1.23385	0.217259	0.5383
Apbb1ip	34.8973	0.33704	0.212031	1.58958	0.11193	0.378093
Pdss1	243.433	0.105742	0.180448	0.585997	0.557878	0.81785
Abi1	2148.7	-0.111126	0.0814927	-1.36364	0.172682	0.480724
Acbd5	531.526	-0.19071	0.116528	-1.63661	0.101713	0.359255
Mastl	22.1089	-0.449172	0.333703	-1.34602	0.178295	0.488553
Yme1l1	1561.31	-0.0773988	0.077255	-1.00186	0.31641	0.640596
Spopl	337.616	-0.257505	0.0918074	-2.80484	0.00503414	0.0552162
Hnmt	68.658	0.66398	0.277597	2.39188	0.0167623	0.122122
Il1rn	395.42	1.51799	0.608877	2.49309	0.0126635	0.101907
Psd4	7.70143	1.23786	0.58699	2.10882	0.0349601	0.192908
Cacna1b	2.45902	0.774036	0.721845	1.0723	0.283585	0.609402
Ehmt1	311.953	-0.237442	0.145443	-1.63254	0.102566	0.360614
Arrdc1	79.6844	0.38643	0.146493	2.63788	0.00834254	0.0774731
Zmynd19	285.148	-0.1792	0.172993	-1.03588	0.300259	0.626343
Dph7	73.9059	0.107854	0.186016	0.579808	0.562044	0.82016
Mrpl41	580.774	-0.0602655	0.137784	-0.437391	0.661828	0.869519
Pnpla7	203.501	-0.0849767	0.180007	-0.472075	0.636873	0.858904
Nsmf	2957.05	-0.197388	0.117043	-1.68645	0.0917083	0.338646
Nrarp	73.2163	0.346581	0.27391	1.26531	0.205761	0.524013
Tor4a	40.8948	-0.077329	0.229233	-0.337338	0.735862	0.906018
Nelfb	785.931	-0.0512572	0.0731353	-0.700854	0.483394	0.773304
Stpg3	4.39628	0.0534205	0.507281	0.105307	0.916132	0.973591
Fam166a	14.6744	0.58227	0.314475	1.85156	0.0640883	0.275402
Tubb4b	4417.31	0.0829718	0.120005	0.691403	0.489312	0.777226
Rnf208	8.06731	0.997165	0.457862	2.17787	0.0294155	0.173139
Ndor1	318.23	-0.212329	0.103817	-2.04522	0.040833	0.211884
Tmem203	45.1024	-0.132064	0.187725	-0.703497	0.481746	0.772299
Tprn	54.6551	-0.35252	0.201586	-1.74874	0.0803365	0.313647
Ssna1	228.203	-0.177466	0.142117	-1.24873	0.211762	0.53216
Anapc2	1061.43	-0.140107	0.10581	-1.32414	0.185457	0.499213
Man1b1	413.249	-0.26257	0.151478	-1.73339	0.0830266	0.319409
Dpp7	209.099	0.156193	0.137106	1.13921	0.254615	0.579546
Uap1l1	314.413	0.439904	0.123931	3.54959	0.000385832	0.00831887
Sapcd2	5.6717	-1.18297	0.527706	-2.24172	0.0249795	0.156736
Entpd2	690.777	0.130184	0.12848	1.01327	0.310934	0.63734
Npdc1	1338.53	0.0184325	0.0707824	0.260411	0.794547	0.933358
Fut7	3.06645	0.168606	0.671803	0.250976	0.801833	0.936385
Abca2	847.021	-0.259545	0.156721	-1.65609	0.0977026	0.350275
Paxx	219.99	0.137168	0.105458	1.30069	0.193364	0.507888
Clic3	7.21913	-0.00626921	0.431085	-0.0145429	0.988397	0.998173
Ptgds	87.613	0.410399	0.204966	2.00227	0.0452552	0.225069
C8g	38.5892	-0.10847	0.228523	-0.474658	0.635031	0.858557
Fbxw5	704.334	-0.114839	0.0723062	-1.58824	0.112233	0.378729
Traf2	874.843	-0.00781878	0.0961412	-0.081326	0.935183	0.980252
Edf1	1031.14	0.205895	0.104172	1.97649	0.0480995	0.233111
Mamdc4	55.5563	0.137574	0.212993	0.645907	0.51834	0.795156
Phpt1	157.929	0.0922401	0.109123	0.845288	0.39795	0.713375
Ajm1	20.66	0.971252	0.33476	2.90134	0.00371571	0.0444594
Rabl6	918.338	-0.118485	0.133564	-0.887108	0.375021	0.694734
Ccdc183	2.33924	-0.140217	0.713775	-0.196444	0.844262	0.952189
Tmem141	29.6391	0.189905	0.198912	0.954718	0.33972	0.665265
Bmyc	232.747	-0.0537967	0.301266	-0.178569	0.858276	0.958242
Kcnt1	28.7966	1.03329	0.300342	3.44037	0.000580913	0.0113118
Camsap1	531.993	-0.335898	0.112915	-2.9748	0.00293183	0.037829
Ubac1	275.457	0.108988	0.112855	0.965729	0.33418	0.659713
Nacc2	525.154	0.0580833	0.12855	0.451834	0.651389	0.86599
Tmem250-ps	471.566	0.183525	0.100901	1.81885	0.068934	0.287344
Qsox2	407.76	0.113054	0.114236	0.989661	0.32234	0.645939
Gpsm1	719.972	-0.173418	0.126712	-1.3686	0.171124	0.478536
Dnlz	340.219	0.081575	0.0980253	0.832183	0.405306	0.718641
Snapc4	318.354	-0.177369	0.198804	-0.892181	0.372296	0.69259
Entr1	1664.99	-0.0113292	0.131234	-0.086328	0.931206	0.978496
Pmpca	1350.58	-0.0940374	0.106562	-0.882464	0.377526	0.696917
Inpp5e	234.817	0.0136332	0.135146	0.100877	0.919648	0.975098
Sec16a	2958.09	-0.166596	0.102223	-1.62974	0.103157	0.361856
Notch1	1607.43	-0.0486835	0.101132	-0.481387	0.630242	0.855747
Egfl7	58.6727	-0.0346392	0.430371	-0.080487	0.93585	0.980314
Agpat2	155.558	0.202222	0.147825	1.36799	0.171317	0.478625
Dipk1b	52.2892	-0.19023	0.186827	-1.01822	0.308574	0.633981
Surf6	1654.88	0.0330367	0.158765	0.208085	0.835163	0.949668
Med22	1623.7	-0.527512	0.136596	-3.86185	0.000112532	0.00319493
Rpl7a	2807.79	0.114961	0.106191	1.08259	0.27899	0.604312
Surf1	375.087	0.0154597	0.0911028	0.169695	0.86525	0.959703
Surf2	756.982	0.090326	0.14285	0.632314	0.527182	0.799275
Surf4	7522.52	-0.0904433	0.100547	-0.899514	0.368379	0.689803
Stkld1	5.04249	-0.0149566	0.495384	-0.0301919	0.975914	0.994055
Rexo4	585.262	-0.054025	0.142692	-0.378611	0.704976	0.889788
Cacfd1	531.588	0.095712	0.105641	0.906013	0.364929	0.687185
Slc2a6	3.67411	0.180412	0.66821	0.269993	0.787166	0.930567
Gm13398	2.66682	1.08171	0.745717	1.45056	0.146901	0.438959
Mymk	44.413	-1.34326	0.689274	-1.9488	0.0513189	0.241834
Adamtsl2	25.4418	-1.63861	0.376016	-4.35783	1.31359e-05	0.000571413
Fam163b	2.24568	0.143817	0.840757	0.171057	0.864179	0.959396
Dbh	4.40288	-0.114765	0.703224	-0.163198	0.870363	0.960467
Sardh	125.121	-0.0906859	0.159122	-0.569915	0.568735	0.822102
Vav2	224.012	-0.0557266	0.130548	-0.426865	0.669478	0.872301
Brd3os	104.81	0.293012	0.212688	1.37766	0.168309	0.474614
Brd3	697.03	0.0200359	0.0984233	0.203569	0.83869	0.950484
Wdr5	1925.24	0.00194237	0.144919	0.0134031	0.989306	0.998173
Rxra	835.912	-0.07419	0.112783	-0.657815	0.510657	0.790977
Col5a1	3067.74	-0.767619	0.142768	-5.37671	7.58603e-08	6.92376e-06
Fcnb	2.26956	2.33016	1.16529	1.99964	0.045539	0.225677
Olfm1	1678.63	0.174506	0.135319	1.28959	0.197193	0.513048
Ppp1r26	47.8461	-0.427137	0.25771	-1.65743	0.0974316	0.349949
1700007K13Rik	4.13337	0.518412	0.533781	0.971207	0.331445	0.656842
Mrps2	941.788	0.015924	0.151006	0.105453	0.916016	0.973537
Gbgt1	2.47528	0.241423	0.73544	0.32827	0.742708	0.910043
Ralgds	3030.78	-0.218382	0.168485	-1.29615	0.194922	0.510021
Gtf3c5	382.17	-0.0956708	0.131991	-0.724826	0.468559	0.764575
Tsc1	371.772	0.0057714	0.0803413	0.0718361	0.942732	0.982274
Gtf3c4	2127.65	-0.246839	0.148241	-1.66512	0.0958886	0.347148
Ddx31	208.366	0.0260217	0.145228	0.179179	0.857797	0.958126
Ttf1	204.171	-0.0788117	0.132758	-0.593649	0.552747	0.813374
Setx	502.853	-0.459892	0.175155	-2.62562	0.00864907	0.0793793
Ntng2	7.73867	0.113925	0.3763	0.30275	0.76208	0.918907
Med27	204.246	0.0910747	0.109143	0.834452	0.404027	0.717247
Rapgef1	1106.9	-0.135621	0.0988377	-1.37216	0.170014	0.476507
Gm13420	4.33025	0.212176	1.03243	0.205512	0.837172	0.950298
Trub2	171.584	-0.125788	0.154382	-0.814785	0.415195	0.725917
Coq4	74.6976	-0.0294124	0.144015	-0.204231	0.838173	0.950484
Slc27a4	209.019	-0.383486	0.122806	-3.1227	0.00179198	0.0269013
Urm1	440.762	-0.0879406	0.147582	-0.595878	0.551257	0.812649
Cercam	156.083	-0.767184	0.272779	-2.81247	0.00491621	0.054581
Odf2	613.513	-0.00106986	0.0760972	-0.0140592	0.988783	0.998173
Gle1	555.536	-0.140016	0.103193	-1.35684	0.174831	0.48399
Sptan1	3352.97	-0.167767	0.0859233	-1.95252	0.0508769	0.240437
Wdr34	76.2887	0.168773	0.134085	1.2587	0.208138	0.527458
Set	7236.8	-0.0357002	0.141319	-0.252621	0.800561	0.936258
Zdhhc12	19.3859	-0.17195	0.253422	-0.678512	0.497447	0.784286
Zer1	334.773	-0.0114431	0.146636	-0.0780375	0.937798	0.981062
Tbc1d13	18.164	0.23157	0.300041	0.771794	0.440237	0.745097
Endog	44.0511	0.371238	0.251664	1.47513	0.140177	0.429182
Spout1	497.651	0.0973048	0.178436	0.545321	0.585532	0.831755
Kyat1	60.9578	-0.100666	0.174818	-0.575833	0.564728	0.820644
Lrrc8a	751.183	0.0339095	0.140153	0.241947	0.808821	0.939698
Phyhd1	16.8792	-0.132892	0.337025	-0.394308	0.693353	0.884858
Dolk	698.454	-0.132401	0.116465	-1.13683	0.25561	0.580389
Nup188	297.206	-0.24096	0.100547	-2.39649	0.0165529	0.120951
Sh3glb2	242.35	-0.065485	0.147455	-0.444103	0.656968	0.86808
Miga2	237.292	-0.366108	0.142462	-2.56987	0.0101737	0.088356
Dolpp1	99.7297	-0.361968	0.210365	-1.72067	0.0853115	0.324092
Crat	308.454	0.00949935	0.124012	0.0766004	0.938941	0.98119
Ptpa	1440.59	-0.122959	0.0741433	-1.65839	0.0972384	0.349677
Ier5l	379.081	0.423901	0.162136	2.61449	0.00893618	0.0809152
Cstad	4.93025	0.788984	0.487829	1.61734	0.105806	0.366553
1700001O22Rik	6.58543	0.961569	0.424298	2.26626	0.0234356	0.150571
Ntmt1	1010.27	0.00711331	0.173932	0.0408972	0.967378	0.991307
Asb6	933.693	-0.00366461	0.16932	-0.0216431	0.982733	0.995978
Prrx2	71.2099	-0.875776	0.209484	-4.18064	2.90686e-05	0.00107575
Ptges	129.854	-0.0538019	0.240095	-0.224086	0.82269	0.944557
Tor1b	1225.01	-0.177775	0.0877821	-2.02519	0.042848	0.217485
Tor1a	366.755	-0.0375804	0.0842008	-0.446319	0.655367	0.867814
BC005624	738.528	0.013435	0.104319	0.128787	0.897526	0.968065
Usp20	104.098	-0.0857323	0.151019	-0.567693	0.570244	0.822759
Fnbp1	642.236	0.0482378	0.119981	0.402044	0.687651	0.882598
Gpr107	546.906	-0.227888	0.0751595	-3.03206	0.00242895	0.0329103
Ncs1	1463.58	-0.239809	0.18809	-1.27497	0.202321	0.519782
Hmcn2	5782.24	-0.0499566	0.177665	-0.281184	0.77857	0.926034
Ass1	34.0512	0.416206	0.240001	1.73419	0.0828852	0.319038
Fubp3	675.098	-0.0454715	0.0980859	-0.463588	0.642943	0.861767
Exosc2	584.891	0.109242	0.1818	0.60089	0.547913	0.810986
Abl1	868.245	-0.202918	0.0722982	-2.80669	0.00500537	0.0551905
Qrfp	3.26648	0.523127	0.630698	0.829442	0.406855	0.719675
Fibcd1	24.4052	-0.734661	0.323176	-2.27325	0.0230109	0.148711
Lamc3	414.303	-0.593682	0.25407	-2.33669	0.0194555	0.134373
Aif1l	647.039	-0.13612	0.200129	-0.68016	0.496403	0.783387
Nup214	514.172	-0.0606688	0.0897599	-0.675901	0.499104	0.784735
Plpp7	89.4364	-0.0527851	0.179635	-0.293847	0.768875	0.922404
Prrc2b	2454.89	0.0617544	0.0787124	0.784558	0.432713	0.740535
Pomt1	80.5788	-0.241095	0.163461	-1.47494	0.14023	0.429182
Uck1	611.891	-0.0590758	0.148877	-0.39681	0.691508	0.884433
Swi5	1725.4	0.183554	0.0956473	1.91907	0.0549753	0.251265
Golga2	535.836	-0.222483	0.115745	-1.92219	0.0545819	0.250313
Dnm1	169.543	-0.853342	0.246562	-3.46097	0.000538242	0.0107051
Ciz1	251.088	-0.00606844	0.0964679	-0.0629063	0.949841	0.985803
1110008P14Rik	104.913	-0.0818478	0.130652	-0.626454	0.531017	0.801048
Lcn2	78.3891	1.1324	0.642395	1.76278	0.0779373	0.308617
Ptges2	239.365	0.0143905	0.129321	0.111278	0.911396	0.972514
Slc25a25	2018.02	0.028233	0.124284	0.227166	0.820295	0.943528
Naif1	163.584	0.0315741	0.153894	0.205168	0.837441	0.950458
Fam102a	318.237	-0.0262814	0.24521	-0.107179	0.914647	0.973245
Dpm2	661.522	0.0602198	0.104876	0.574199	0.565833	0.820644
Pip5kl1	4.14014	0.423309	0.547179	0.77362	0.439156	0.744451
St6galnac4	540.022	-0.110494	0.145921	-0.757221	0.448917	0.750314
St6galnac6	553.657	0.103431	0.124535	0.830536	0.406236	0.719172
Ak1	320.388	0.0292635	0.193785	0.15101	0.879968	0.962731
Eng	547.907	0.250197	0.168193	1.48756	0.136868	0.425421
Fpgs	285.357	0.172243	0.144096	1.19533	0.231957	0.554261
Cdk9	2964.01	0.0173323	0.192736	0.0899279	0.928345	0.977328
Sh2d3c	64.4326	0.404649	0.233336	1.73419	0.082885	0.319038
Ttc16	13.1983	0.404974	0.349078	1.16012	0.245998	0.571423
Tor2a	348.316	-0.197016	0.10238	-1.92436	0.0543097	0.249808
Ptrh1	92.285	0.211221	0.225299	0.937511	0.348496	0.673408
Cfap157	109.149	-0.0771345	0.215396	-0.358106	0.720264	0.898488
Stxbp1	1188.69	-0.00816782	0.130745	-0.0624716	0.950187	0.985803
Fam129b	2131.33	0.155781	0.161282	0.965895	0.334097	0.659684
Lrsam1	90.3466	0.110105	0.175711	0.626626	0.530905	0.801048
Rpl12	2653.45	0.257114	0.142911	1.79912	0.0719996	0.294754
Slc2a8	224.817	0.143643	0.129371	1.11032	0.266861	0.593082
Garnl3	227.227	0.336441	0.172835	1.94661	0.0515819	0.24223
Ralgps1	136.396	0.277433	0.175702	1.579	0.114335	0.382175
Angptl2	2868.29	-0.380838	0.196755	-1.93559	0.0529178	0.246172
Zbtb34	275.817	-0.060107	0.195581	-0.307326	0.758595	0.917456
Zbtb43	1734.15	-0.309022	0.114946	-2.68841	0.00717924	0.069762
Lmx1b	10.4624	0.650587	0.514857	1.26363	0.206364	0.524327
Mvb12b	141.858	-0.0511816	0.138083	-0.370657	0.710893	0.89359
Pbx3	177.678	0.113035	0.11759	0.961262	0.336421	0.662641
Mapkap1	566.222	-0.0862331	0.102738	-0.839351	0.401273	0.715623
Gapvd1	2470.78	-0.0168347	0.0999269	-0.16847	0.866213	0.959757
Hspa5	150254	-0.15076	0.140667	-1.07175	0.283832	0.609581
Rabepk	528.975	-0.403435	0.199587	-2.02134	0.0432443	0.218899
Fbxw2	1588.2	0.0402039	0.105655	0.380521	0.703559	0.889138
Gm34653	3.77006	0.110912	0.667154	0.166247	0.867963	0.960051
Psmd5	296.208	-0.145174	0.165994	-0.874573	0.381806	0.700646
Cutal	2.47556	1.13727	0.927047	1.22677	0.21991	0.540493
Phf19	15.93	-0.0703287	0.365388	-0.192477	0.847369	0.953831
Traf1	22.872	0.0945712	0.380166	0.248763	0.803544	0.936566
Cntrl	281.688	0.133052	0.103817	1.2816	0.199984	0.517013
Rab14	5541.46	-0.0341956	0.0615988	-0.555134	0.578803	0.827572
Gsn	14961.1	-0.178083	0.139313	-1.2783	0.201145	0.51826
Stom	2116.14	0.864777	0.216552	3.99339	6.5136e-05	0.00211117
Ggta1	1090	-0.109688	0.156977	-0.698752	0.484707	0.774119
Dab2ip	286.738	0.0776753	0.145475	0.533944	0.59338	0.83583
Ttll11	70.0148	-0.138265	0.206882	-0.668324	0.503927	0.787408
Ndufa8	385.668	0.156453	0.11183	1.39903	0.161803	0.463893
Lhx6	24.4604	-0.451994	0.413206	-1.09387	0.274013	0.599483
Rbm18	4286.52	-0.0815825	0.120292	-0.678205	0.497642	0.784337
Mrrf	414.088	0.146493	0.13354	1.097	0.27264	0.598279
Ptgs1	34.6326	0.107759	0.341128	0.315889	0.752087	0.914336
Pdcl	898.216	-0.143993	0.0809963	-1.77778	0.0754403	0.30285
Rc3h2	2024.82	-0.203622	0.105556	-1.92905	0.053725	0.248369
Zbtb6	623.016	-0.356217	0.169552	-2.10093	0.0356474	0.195692
Zbtb26	70.182	-0.258705	0.194168	-1.33238	0.182737	0.494332
Rabgap1	620.015	-0.17637	0.141161	-1.24943	0.21151	0.531697
Strbp	286.176	-0.21836	0.134917	-1.61847	0.10556	0.366241
Gpr21	12.5434	-0.23767	0.4038	-0.588584	0.55614	0.81643
Crb2	6.98474	0.405018	0.446391	0.907318	0.364239	0.686617
Dennd1a	642.42	0.0129609	0.0908723	0.142627	0.886584	0.963811
Lhx2	33.6767	-0.728211	0.366674	-1.98599	0.0470346	0.229949
Nek6	1543.87	0.390303	0.137473	2.83913	0.00452374	0.0515007
Psmb7	244.614	-0.0354718	0.108975	-0.325503	0.7448	0.910917
Nr6a1	213.451	0.776203	0.170756	4.54568	5.47578e-06	0.000272452
Olfml2a	6992.94	-0.316036	0.150624	-2.09817	0.0358897	0.196732
Wdr38	26.142	0.555633	0.350545	1.58505	0.112954	0.379841
Rpl35	102.517	0.136592	0.147453	0.926345	0.354266	0.678629
Arpc5l	862.591	0.0810831	0.107139	0.756802	0.449168	0.750459
Golga1	115.22	-0.194881	0.187721	-1.03814	0.299204	0.625407
Scai	301.501	-0.284454	0.0926122	-3.07145	0.00213023	0.0301378
Ppp6c	3553.02	-0.0361361	0.077296	-0.467504	0.64014	0.860285
Kynu	3.75995	2.60988	0.972453	2.68381	0.00727877	0.0705448
Arhgap15	82.749	1.1625	0.358482	3.24286	0.00118338	0.0195831
Gtdc1	125.036	-0.0273904	0.14432	-0.189789	0.849474	0.954485
Zeb2	9041.59	-0.0848346	0.107406	-0.789847	0.429617	0.737954
Acvr2a	1198.79	-0.132755	0.106149	-1.25065	0.211062	0.531409
Orc4	997.388	-0.161347	0.0724386	-2.22736	0.0259229	0.160489
Mbd5	460.496	-0.161791	0.152693	-1.05959	0.289333	0.615179
Epc2	430.358	0.244442	0.118368	2.0651	0.0389137	0.206599
Kif5c	72.4667	0.393183	0.177844	2.21083	0.0270479	0.164443
Lypd6b	2.65223	0.0426283	0.786638	0.0541905	0.956783	0.987529
Lypd6	62.8879	0.0118623	0.316741	0.0374511	0.970125	0.992269
Mmadhc	1241.18	0.153666	0.10321	1.48887	0.136522	0.424904
Rnd3	20295.3	0.015726	0.148696	0.105759	0.915773	0.973537
Rbm43	258.554	0.358342	0.10993	3.25973	0.00111517	0.0188527
Nmi	243.237	0.704971	0.0998867	7.0577	1.69275e-12	7.86972e-10
Tnfaip6	14537.2	0.227739	0.165909	1.37267	0.169854	0.476419
Rif1	1096.8	0.0215392	0.091791	0.234655	0.814476	0.941976
Neb	72.06	0.671354	0.172091	3.90117	9.573e-05	0.00283136
Arl5a	3427.26	-0.291642	0.107603	-2.71036	0.00672111	0.0669277
Cacnb4	29.8576	-0.288821	0.2189	-1.31942	0.187028	0.501066
Stam2	770.887	-0.0701771	0.0819295	-0.856554	0.391691	0.708559
Fmnl2	145.363	0.213122	0.125137	1.7031	0.0885487	0.332494
Prpf40a	2049.02	0.0129579	0.0822068	0.157626	0.874752	0.9612
Arl6ip6	423.605	-0.0951593	0.0829125	-1.14771	0.25109	0.575394
Rprm	5.85022	-3.1167	0.663712	-4.69586	2.65486e-06	0.000146827
Galnt13	7.04688	-1.27044	0.619243	-2.0516	0.0402088	0.210185
Nr4a2	3248.07	0.177584	0.156625	1.13382	0.25687	0.581565
Gpd2	348.452	0.169455	0.116844	1.45026	0.146985	0.438959
Galnt5	4.34247	-2.34612	0.729016	-3.21821	0.00128993	0.0208818
Cytip	15.2206	0.610493	0.382368	1.59661	0.110353	0.375164
Acvr1c	7.94378	-0.0132969	0.43246	-0.0307471	0.975471	0.993842
Acvr1	1115.48	-0.0870574	0.0967547	-0.899774	0.368241	0.689803
Upp2	31.7018	0.050318	0.220639	0.228056	0.819603	0.943438
Ccdc148	8.6793	-0.0217801	0.394447	-0.0552167	0.955966	0.987529
Pkp4	492.38	0.294803	0.201839	1.46058	0.14413	0.434406
Tanc1	1135.58	0.0839639	0.16185	0.518777	0.603916	0.841478
Wdsub1	296.061	0.229076	0.147208	1.55614	0.119674	0.393806
Baz2b	2511.28	0.291313	0.127025	2.29336	0.0218275	0.144388
2022-03-07	3848.05	-0.0558275	0.0968941	-0.57617	0.5645	0.820535
Cd302	1754.15	0.297234	0.116276	2.55627	0.0105802	0.0905644
Ly75	49.4591	0.819688	0.258622	3.16944	0.00152732	0.0236934
Pla2r1	223.427	0.720486	0.222356	3.24024	0.00119428	0.0197195
Itgb6	11.467	-0.00832641	0.399906	-0.0208209	0.983388	0.99632
Rbms1	4975.13	0.259213	0.160045	1.61962	0.105314	0.365893
Tank	2099.41	0.0771081	0.120239	0.64129	0.521334	0.796085
Psmd14	756.829	0.117447	0.0983721	1.19391	0.232513	0.554857
Tbr1	2.14481	-0.300588	0.895524	-0.335656	0.73713	0.907205
Dpp4	169.814	-0.0773684	0.304562	-0.254032	0.799471	0.935998
Fap	112.86	0.0337348	0.230854	0.14613	0.883819	0.963054
Ifih1	743.318	1.04237	0.177466	5.8736	4.26429e-09	5.82017e-07
Gca	485.398	0.848286	0.151849	5.58638	2.31848e-08	2.52396e-06
Kcnh7	33.2101	0.701833	0.203302	3.45218	0.000556082	0.0109719
Fign	67.8208	-0.0919442	0.162804	-0.564755	0.572241	0.823852
Grb14	51.3627	0.449689	0.251934	1.78495	0.0742697	0.300479
Cobll1	1010.65	-0.108928	0.173319	-0.628483	0.529688	0.801048
Slc38a11	38.3825	0.729089	0.364659	1.99937	0.0455682	0.225747
Scn3a	56.6786	0.597723	0.309192	1.93318	0.0532146	0.247012
Scn2a	16.0125	0.370978	0.464107	0.799338	0.424095	0.733509
Csrnp3	7.42945	0.262155	0.449893	0.582705	0.560092	0.81892
Galnt3	11.8124	-0.245847	0.739423	-0.332485	0.739523	0.908496
Ttc21b	73.3194	0.14159	0.208227	0.67998	0.496517	0.783483
Scn7a	1442.23	0.387279	0.18534	2.08956	0.036657	0.199104
Xirp2	27.1551	0.743394	0.217215	3.42239	0.000620739	0.0119466
B3galt1	450.17	0.534195	0.12477	4.28143	1.85693e-05	0.000742621
Stk39	193.752	0.218563	0.17062	1.281	0.200195	0.517157
Cers6	1278.26	-0.105849	0.163034	-0.649244	0.51618	0.794028
Nostrin	12.6531	0.467755	0.36848	1.26942	0.204292	0.52203
Spc25	72.4945	-0.581181	0.301477	-1.92778	0.0538828	0.248679
Dhrs9	13.6309	-0.364238	0.51469	-0.707684	0.479141	0.770675
Bbs5	52.6638	0.162826	0.170291	0.956162	0.338991	0.664623
Klhl41	31.4634	-0.0353307	0.500093	-0.0706481	0.943678	0.982408
Fastkd1	114.359	-0.202892	0.162929	-1.24528	0.21303	0.533812
Ppig	1687.65	0.301642	0.131983	2.28545	0.0222862	0.146187
Ccdc173	13.1102	0.0444175	0.369496	0.120211	0.904316	0.970596
Phospho2	381.009	0.0215839	0.122957	0.17554	0.860655	0.958914
Klhl23	264.701	-0.0381479	0.240555	-0.158583	0.873998	0.96101
Ssb	3978.69	0.0560033	0.108784	0.51481	0.606686	0.842982
Mettl5	170.031	0.225233	0.122348	1.84092	0.0656335	0.27985
Ubr3	755.444	-0.176544	0.101996	-1.73089	0.0834711	0.320216
Sp5	17.0867	0.290649	0.432051	0.672719	0.501126	0.786118
Erich2	4.29108	0.82597	0.588445	1.40365	0.160424	0.46145
Gad1	16.9426	0.307548	0.312786	0.983253	0.325483	0.649889
Gorasp2	3323.3	-0.0836181	0.114359	-0.731189	0.464664	0.761825
Tlk1	452.257	-0.119468	0.0835066	-1.43064	0.152534	0.449179
Mettl8	81.79	0.0850618	0.179189	0.474705	0.634997	0.858557
Dcaf17	79.8582	-0.0702613	0.195296	-0.359767	0.719021	0.897615
Cybrd1	153.386	-0.869872	0.284834	-3.05397	0.00225838	0.0312538
Dync1i2	609.113	0.00056339	0.111025	0.00507442	0.995951	0.998704
Slc25a12	275.763	-0.0122635	0.122362	-0.100223	0.920167	0.975281
Hat1	618.539	0.223458	0.0950296	2.35145	0.0187002	0.13129
Metap1d	363.351	0.116593	0.127725	0.912843	0.361325	0.684071
Dlx1	2.41052	1.59694	0.848809	1.88138	0.0599199	0.265069
Dlx2	2.96677	1.55506	0.739561	2.10268	0.035494	0.19501
Itga6	624.142	-0.0678516	0.392274	-0.17297	0.862675	0.959396
Pdk1	226.296	0.0203519	0.176719	0.115165	0.908314	0.972198
Rapgef4	55.0237	-0.0130208	0.278309	-0.0467852	0.962684	0.989694
Map3k20	1852.62	-0.0516905	0.170875	-0.302505	0.762267	0.91901
Cdca7	142.641	-0.0730659	0.175322	-0.416754	0.676858	0.876757
Sp3	2641.58	-0.0542145	0.0743003	-0.729667	0.465594	0.762586
Ola1	308.192	0.211826	0.115484	1.83424	0.0666179	0.281635
Sp9	2.68432	1.37456	0.799966	1.71827	0.0857466	0.325007
Cir1	50.7018	-0.217673	0.189518	-1.14856	0.250736	0.575143
Scrn3	177.609	0.285082	0.235806	1.20897	0.226673	0.548953
Gpr155	417.516	-0.0164983	0.131554	-0.12541	0.900199	0.968909
Wipf1	2026.01	-0.296152	0.121085	-2.44581	0.0144528	0.11049
Chrna1	1192.88	-0.676105	0.211778	-3.19252	0.00141039	0.0222979
Chn1	130.454	0.318122	0.225584	1.41022	0.158476	0.457795
Atf2	2253.83	-0.0353715	0.0639969	-0.552706	0.580465	0.828123
Atp5g3	3554.71	0.0259611	0.0627056	0.414015	0.678863	0.878136
Lnpk	658.588	-0.0839778	0.112735	-0.744912	0.456325	0.755564
Evx2	2.38907	-0.814169	0.891309	-0.913453	0.361004	0.683725
Hoxd13	2.8746	-0.778882	0.811428	-0.95989	0.33711	0.663473
Hoxd11	5.11548	-0.69627	0.50643	-1.37486	0.169176	0.475903
Hoxd10	8.07601	-0.649852	0.50555	-1.28544	0.19864	0.514915
Hoxd9	55.5199	-0.219696	0.220674	-0.995568	0.31946	0.643532
Hoxd8	256.209	-0.195164	0.179134	-1.08948	0.275941	0.60143
Mtx2	236.275	0.018891	0.125231	0.150849	0.880095	0.962731
Hnrnpa3	2623.01	-0.0179879	0.0880715	-0.204242	0.838164	0.950484
Nfe2l2	8154.58	0.240716	0.118787	2.02646	0.0427174	0.217122
Agps	1983.93	-0.139187	0.0937644	-1.48443	0.137695	0.426439
Ttc30b	44.3671	-0.0687813	0.246736	-0.278764	0.780426	0.926964
Ttc30a1	14.9943	0.0322657	0.395406	0.0816013	0.934964	0.980252
Pde11a	3.97256	-0.233957	0.673024	-0.347621	0.728125	0.902919
Rbm45	44.0116	0.236472	0.215771	1.09594	0.273105	0.598553
Osbpl6	204.247	0.117383	0.153152	0.766449	0.443409	0.746965
Prkra	178.249	-0.0854076	0.129683	-0.658586	0.510162	0.790704
Fkbp7	1360.48	-0.24759	0.106734	-2.31969	0.0203578	0.1384
Plekha3	5098.57	-0.157091	0.179828	-0.873562	0.382357	0.701309
Ttn	189.169	0.209471	0.182111	1.15024	0.250044	0.574325
Ccdc141	112.012	0.328499	0.22568	1.4556	0.145504	0.436953
Sestd1	704.217	-0.0373415	0.104836	-0.356188	0.721699	0.899449
Zfp385b	30.1099	-0.640361	0.347358	-1.84352	0.0652531	0.278557
Cwc22	233.916	-0.0704301	0.0975215	-0.722201	0.470171	0.765623
Ube2e3	655.534	0.0151176	0.0986845	0.153191	0.878247	0.962408
Itga4	29.7044	-1.48298	0.361149	-4.10629	4.02064e-05	0.00143098
Itprid2	837.903	-0.0179394	0.132513	-0.135379	0.892312	0.966082
Pde1a	240.449	0.756035	0.17888	4.22649	2.37365e-05	0.000917214
Dnajc10	1209.93	0.0105318	0.0813475	0.129467	0.896988	0.967987
Frzb	78.6868	-0.0707085	0.358265	-0.197364	0.843543	0.952129
Nckap1	2662.93	-0.19981	0.0919839	-2.17223	0.0298382	0.174972
Dusp19	76.5234	-0.267145	0.241263	-1.10728	0.268173	0.594442
Nup35	298.576	0.025191	0.111489	0.22595	0.821241	0.944027
Zc3h15	2016.41	0.0386216	0.116652	0.331084	0.740581	0.908745
Itgav	5273.61	-0.346494	0.158688	-2.18349	0.0289998	0.171611
Fam171b	348.677	0.273337	0.0954951	2.86231	0.00420567	0.0489576
Calcrl	1235.67	0.455631	0.15398	2.95902	0.00308617	0.0391486
Tfpi	484.369	0.288762	0.118945	2.4277	0.015195	0.114138
Ctnnd1	1753.64	0.00499846	0.110131	0.0453866	0.963799	0.990193
Btbd18	4.28474	1.13532	0.71652	1.58449	0.113081	0.380098
Selenoh	79.0194	-0.405256	0.225841	-1.79443	0.0727447	0.296742
Tmx2	518.726	-0.0149556	0.121543	-0.123047	0.90207	0.969999
Med19	575.265	0.228067	0.116195	1.96281	0.0496687	0.236595
Zdhhc5	6583.67	-0.10639	0.0927881	-1.1466	0.251548	0.575744
Clp1	869.99	0.161383	0.0918966	1.75614	0.0790645	0.311011
Ypel4	937.005	-0.0614774	0.173457	-0.354425	0.723021	0.899814
Gm19426	13.2078	0.618394	0.29949	2.06483	0.0389395	0.206599
Serping1	17176.2	0.32707	0.0865885	3.77729	0.000158542	0.00415983
Ube2l6	494.565	0.328675	0.102941	3.19286	0.0014087	0.0222959
Smtnl1	3.04465	0.713491	0.964007	0.740131	0.459221	0.757745
Timm10	852.286	0.221742	0.149252	1.48569	0.137361	0.426056
Slc43a1	1012.35	0.120001	0.139567	0.85981	0.389894	0.707113
Rtn4rl2	959.022	0.542447	0.216291	2.50796	0.0121432	0.0994245
Slc43a3	13596.9	-0.111982	0.214257	-0.522653	0.601216	0.839768
Prg2	6.05874	0.530949	0.50802	1.04513	0.295961	0.622334
P2rx3	2.89106	0.865225	0.679357	1.27359	0.202808	0.520255
Ssrp1	2610.8	0.0481662	0.0829354	0.580768	0.561397	0.819542
Tnks1bp1	1356.04	-0.103966	0.120028	-0.866175	0.386394	0.705064
Aplnr	31.7737	-2.01348	0.733998	-2.74317	0.00608494	0.0623339
Lrrc55	43.9034	-1.29103	0.523972	-2.46392	0.0137426	0.107245
Olfr1033	676.93	0.668507	0.289206	2.31153	0.0208037	0.1401
Olfr1034	3.5806	0.765384	0.67358	1.13629	0.255834	0.580584
Ptprj	279.409	0.0128097	0.113807	0.112556	0.910382	0.972514
Nup160	711.372	-0.173627	0.0807933	-2.14902	0.0316327	0.181489
Fnbp4	1900.94	-0.0369931	0.124294	-0.297625	0.76599	0.920933
Agbl2	7.42467	-0.0939612	0.373593	-0.251507	0.801422	0.936294
Mtch2	1000.87	-0.131886	0.0929601	-1.41874	0.155976	0.45348
C1qtnf4	61.4155	-0.882425	0.220839	-3.99578	6.44812e-05	0.00209451
Ndufs3	347.345	0.0417359	0.102744	0.406213	0.684586	0.88102
Kbtbd4	68.0346	0.166481	0.20128	0.827108	0.408176	0.721106
Ptpmt1	475.355	0.135552	0.13164	1.02972	0.303143	0.629081
Celf1	3839.72	-0.0153483	0.0656283	-0.233868	0.815088	0.941976
Rapsn	829.052	0.178	0.177824	1.00099	0.316831	0.640725
Psmc3	2111.73	0.0168407	0.0731895	0.230098	0.818016	0.942909
Slc39a13	397.395	-0.519601	0.156157	-3.32742	0.000876539	0.015666
Spi1	3.34558	1.84011	0.694767	2.64853	0.00808438	0.0757854
Madd	30.4011	0.366521	0.214323	1.71013	0.0872416	0.328901
Nr1h3	118.807	0.440562	0.179516	2.45417	0.0141212	0.108964
Acp2	401.307	-0.136199	0.157864	-0.862764	0.388267	0.706243
Ddb2	39.0816	0.206901	0.202195	1.02328	0.306178	0.631654
Pacsin3	232.732	0.349517	0.155369	2.24959	0.0244749	0.154679
Arfgap2	494.189	-0.112541	0.0965374	-1.16578	0.243704	0.56854
1110051M20Rik	374.257	0.127312	0.101801	1.2506	0.211082	0.531409
Lrp4	76.7042	0.344456	0.187609	1.83603	0.0663527	0.28146
Ckap5	536.887	-0.0919187	0.131207	-0.700563	0.483576	0.773316
F2	3.8101	0.160256	0.655775	0.244376	0.80694	0.938407
Zfp408	175.051	-0.304531	0.154709	-1.96841	0.0490214	0.23527
Arhgap1	1249.32	0.0501212	0.11928	0.420198	0.674341	0.875026
Atg13	591.494	-0.449787	0.114541	-3.92686	8.60603e-05	0.00262899
Harbi1	92.0064	-0.194717	0.18546	-1.04991	0.293757	0.619626
Ambra1	736.722	-0.167341	0.0618855	-2.70405	0.00685008	0.0678486
Mdk	522.314	-0.307029	0.181772	-1.68909	0.0912026	0.337686
Dgkz	295.359	-0.117683	0.149328	-0.788083	0.430648	0.739127
Creb3l1	1070.51	-0.00190331	0.156788	-0.0121394	0.990314	0.998173
Phf21a	387.667	0.00369521	0.101273	0.0364877	0.970893	0.992441
Large2	8.3409	0.637538	0.84694	0.752755	0.451597	0.752053
Pex16	145.012	-0.0395865	0.165933	-0.238569	0.811439	0.94056
1700029I15Rik	30.8748	-0.039961	0.301847	-0.132388	0.894677	0.966743
Mapk8ip1	370.71	-0.0130742	0.125786	-0.10394	0.917217	0.97403
Cry2	2620.09	0.253282	0.166873	1.51781	0.129061	0.411232
Slc35c1	246.132	-0.193398	0.121828	-1.58746	0.112408	0.379048
Chst1	50.9575	0.192225	0.264557	0.726591	0.467477	0.763542
Syt13	13.5837	-2.41394	0.723515	-3.33641	0.000848679	0.0153226
Prdm11	39.3249	0.366602	0.211152	1.7362	0.0825283	0.318406
Trp53i11	327.88	0.0823506	0.166488	0.494633	0.620859	0.851317
Tspan18	401.511	-0.126057	0.228204	-0.552389	0.580682	0.828345
Cd82	21451.2	-0.0174025	0.141737	-0.12278	0.902281	0.969999
Alx4	21.5029	-1.26843	0.452894	-2.80072	0.00509883	0.0556124
Ext2	1153.5	-0.0733055	0.0987888	-0.742043	0.458061	0.757259
Accs	31.0963	0.0900064	0.235485	0.382217	0.702301	0.888997
Gm13889	7415.86	0.569578	0.260245	2.18862	0.0286246	0.170203
Alkbh3	180.422	0.0178956	0.101197	0.17684	0.859634	0.958697
Hsd17b12	1010.99	0.157119	0.0754468	2.08251	0.037296	0.200937
Ttc17	515.562	-0.25886	0.132961	-1.94689	0.0515475	0.242221
Api5	4658.76	-0.153257	0.0991413	-1.54585	0.122142	0.397442
Lrrc4c	71.4561	-0.492243	0.24058	-2.04607	0.0407493	0.21158
Gm10801	131.569	1.01869	0.340976	2.98756	0.00281213	0.0367305
Gm10800	1487.76	0.813069	0.391182	2.07849	0.0376639	0.202554
B230118H07Rik	70.4304	0.471574	0.196601	2.39864	0.0164562	0.120482
Traf6	1656.85	-0.224483	0.11434	-1.9633	0.0496114	0.236532
Prr5l	53.0963	0.349877	0.229059	1.52745	0.126649	0.40677
Commd9	46.3214	0.117141	0.231628	0.505728	0.613048	0.846238
Ldlrad3	537.196	-0.101126	0.208303	-0.485477	0.627338	0.854407
Trim44	2784.54	-0.0267709	0.0736342	-0.363567	0.716182	0.896251
Fjx1	353.721	0.334258	0.272632	1.22604	0.220183	0.540963
Pamr1	660.995	-0.564182	0.244638	-2.30619	0.0210999	0.141207
Slc1a2	22.0448	0.692797	0.346661	1.99848	0.0456641	0.225996
Cd44	15145.3	0.16398	0.165849	0.988731	0.322795	0.646328
Pdhx	338.731	-0.0512681	0.0964916	-0.531322	0.595196	0.836931
Apip	71.4844	0.272811	0.176454	1.54608	0.122085	0.397345
Ehf	5.33463	0.943923	0.833015	1.13314	0.257155	0.581767
Cat	704.556	-0.100314	0.171021	-0.586558	0.5575	0.817679
Abtb2	1394.05	0.0287782	0.120255	0.239311	0.810865	0.940481
Nat10	481.38	0.0685886	0.153362	0.447232	0.654707	0.867593
Caprin1	5869.14	-0.213182	0.085227	-2.50135	0.0123722	0.100361
Lmo2	1597.71	0.121203	0.136546	0.887632	0.374739	0.694616
4931422A03Rik	15.2368	-0.0293249	0.27334	-0.107284	0.914564	0.973245
Fbxo3	1252.34	-0.279328	0.102715	-2.71946	0.00653896	0.0655085
Cd59b	13.2804	0.0447729	0.293911	0.152335	0.878923	0.962666
Cd59a	532.034	0.0970133	0.163972	0.591644	0.554089	0.814866
D430041D05Rik	27.9185	0.215442	0.271946	0.792223	0.42823	0.737007
Hipk3	14571.3	-0.0330502	0.156192	-0.2116	0.832419	0.947752
Cstf3	1671.04	0.0968183	0.0853599	1.13424	0.256696	0.581533
Tcp11l1	210.341	-0.048921	0.147323	-0.332066	0.739839	0.908509
Depdc7	51.3478	0.163691	0.294088	0.556605	0.577797	0.827243
Prrg4	34.2784	-0.260233	0.465654	-0.558855	0.576261	0.826324
Ccdc73	39.0875	-0.0817135	0.244663	-0.333984	0.738392	0.908006
Eif3m	623.373	0.130147	0.0808857	1.60902	0.107612	0.369643
Them7	2.26561	1.42771	1.10065	1.29715	0.194581	0.509973
Rcn1	1978.89	-0.016503	0.0993217	-0.166157	0.868033	0.960057
Pax6	12.0653	0.926705	0.33188	2.79229	0.00523368	0.056709
Elp4	213.234	0.049447	0.129459	0.381952	0.702497	0.888997
Immp1l	110.858	0.349649	0.150157	2.32856	0.0198824	0.136372
Dnajc24	97.127	0.14939	0.164596	0.907614	0.364082	0.686495
Mpped2	98.1535	0.694434	0.161821	4.29138	1.77567e-05	0.000721768
Arl14ep	374.292	-0.173818	0.141662	-1.227	0.219824	0.540461
Mettl15	232.532	0.0288566	0.0962364	0.299851	0.76429	0.920252
Kif18a	26.9649	-0.471337	0.332082	-1.41934	0.1558	0.45348
Bdnf	840.899	0.00556317	0.167782	0.0331571	0.973549	0.992995
Lin7c	6894.08	-0.200441	0.105099	-1.90716	0.0564998	0.255175
Lgr4	1133.04	0.0478216	0.124203	0.385027	0.700218	0.888152
Ccdc34	101.491	0.207903	0.238408	0.872047	0.383183	0.701873
Bbox1	5.07774	0.465018	0.71326	0.651961	0.514426	0.793242
Fibin	1072.13	-0.113101	0.201431	-0.561489	0.574464	0.825307
Ano3	2.49877	0.0252682	0.957806	0.0263814	0.978953	0.994937
Muc15	10.4829	-0.384501	1.5392	-0.249806	0.802737	0.936385
Lpcat4	93.0607	-0.260308	0.142389	-1.82815	0.0675269	0.283655
Nop10	2715.21	0.0451815	0.132329	0.341434	0.732777	0.90484
Slc12a6	484.93	-0.121295	0.138922	-0.873121	0.382597	0.701487
Emc4	444.856	0.128075	0.0892409	1.43516	0.151243	0.446082
Katnbl1	1078.57	-0.088518	0.104099	-0.850323	0.395146	0.710918
Emc7	1574.1	0.0283047	0.0618643	0.457529	0.647291	0.863902
Aven	323.691	0.237296	0.109093	2.17516	0.0296178	0.174091
Ryr3	222.154	-0.207275	0.265912	-0.779486	0.435693	0.741975
Fmn1	32.9235	-0.14172	0.229723	-0.616914	0.537292	0.80472
Grem1	116.424	1.20312	0.70688	1.70202	0.0887512	0.332918
Scg5	6.67633	0.228834	0.416829	0.548988	0.583014	0.830079
Arhgap11a	57.3668	-1.04889	0.394144	-2.66119	0.00778657	0.073831
Actc1	51.9897	-0.991336	0.604985	-1.63861	0.101294	0.358439
Aqr	438.065	0.00157885	0.132124	0.0119498	0.990466	0.998173
Zfp770	247.356	-0.0812037	0.148727	-0.54599	0.585073	0.831651
Dph6	523.063	0.107992	0.0863778	1.25023	0.211216	0.531504
BC052040	49.9936	0.206841	0.251413	0.822716	0.41067	0.722369
Meis2	74.882	0.552736	0.166521	3.31932	0.000902383	0.01602
Spred1	19736.5	-0.29581	0.126959	-2.32996	0.0198085	0.135928
Fam98b	73.9261	0.399009	0.166061	2.40278	0.0162711	0.11942
Rasgrp1	2.9226	0.354947	0.739104	0.48024	0.631057	0.856055
Thbs1	24913.6	-0.163375	0.249531	-0.654728	0.512643	0.792043
Gpr176	233.176	0.84308	0.345928	2.43715	0.0148034	0.112019
Eif2ak4	190.679	0.277359	0.121789	2.27738	0.0227637	0.148014
Srp14	1540.05	0.0276945	0.078936	0.350848	0.725702	0.901266
Bmf	41.0134	-0.372163	0.282331	-1.31818	0.187444	0.501818
Bub1b	50.9244	-0.1843	0.240199	-0.767279	0.442915	0.746573
Inafm2	1572.87	0.0724006	0.11695	0.619073	0.535869	0.80411
Ccdc9b	40.8934	-0.013611	0.27779	-0.0489975	0.960921	0.989048
Knstrn	38.5406	-0.855997	0.42359	-2.02081	0.0432989	0.218953
Ivd	995.332	0.327277	0.0880478	3.71703	0.000201578	0.00494864
Bahd1	808.006	-0.0672741	0.137011	-0.491011	0.623418	0.853169
Chst14	171.126	-0.30594	0.204746	-1.49424	0.135112	0.42173
Ccdc32	248.193	-0.175091	0.108826	-1.60891	0.107635	0.369643
Rpusd2	122.749	0.120605	0.209021	0.576997	0.563941	0.820239
Knl1	29.7201	-1.06641	0.447071	-2.38532	0.0170644	0.123717
Rad51	32.6863	-0.643019	0.336086	-1.91326	0.0557148	0.253399
Rmdn3	307.875	-0.0585198	0.0969598	-0.603548	0.546145	0.809504
Gchfr	2.29423	-0.0509047	0.650333	-0.0782749	0.937609	0.981026
Dnajc17	23.4864	0.187115	0.308209	0.607105	0.543781	0.808105
Gm14137	4.40144	-0.511963	0.593329	-0.862865	0.388212	0.706243
Zfyve19	75.4869	-0.188447	0.248943	-0.756986	0.449058	0.750381
Spint1	11.2548	0.491932	0.669837	0.734405	0.462702	0.76025
Vps18	256.354	-0.286985	0.110061	-2.6075	0.00912049	0.0822835
Dll4	68.2631	-0.102879	0.582499	-0.176616	0.85981	0.958697
Chac1	305.875	-0.0324048	0.3254	-0.0995846	0.920674	0.975422
Ino80	448.394	0.175414	0.100438	1.74649	0.0807265	0.314143
Exd1	65.8524	0.163033	0.202913	0.803463	0.421707	0.731087
Chp1	7974.77	-0.124337	0.148476	-0.837423	0.402355	0.716432
Oip5	11.451	-0.119945	0.350683	-0.342033	0.732326	0.904788
Nusap1	32.3134	-0.484669	0.389417	-1.2446	0.213278	0.534166
Ndufaf1	227.382	-0.052145	0.151926	-0.343226	0.731428	0.904191
Rtf1	364.383	0.200693	0.151206	1.32728	0.184415	0.49738
Itpka	3.39151	0.718597	0.605745	1.1863	0.235503	0.558873
Rpap1	80.2944	0.11524	0.262726	0.438633	0.660928	0.86927
Tyro3	40.4553	-0.452878	0.256262	-1.76725	0.0771868	0.307034
Mga	1666.65	-0.0728219	0.0949817	-0.766694	0.443264	0.746906
Mapkbp1	490.462	-0.179906	0.137134	-1.31189	0.189556	0.504567
Jmjd7	5.62286	-0.281403	0.463101	-0.60765	0.54342	0.808105
Pla2g4b	2.15537	-0.462135	0.862455	-0.535836	0.592072	0.835145
Sptbn5	14.2522	1.03012	0.348135	2.95897	0.00308673	0.0391486
Ehd4	1406.91	0.219631	0.135827	1.61699	0.105881	0.366553
Vps39	374.659	-0.214303	0.132982	-1.61152	0.107066	0.36873
Tmem87a	230.825	0.0236819	0.181253	0.130657	0.896047	0.96745
Ganc	167.96	0.00564099	0.141976	0.0397321	0.968307	0.991909
Capn3	5.44043	0.632248	0.593429	1.06542	0.286688	0.612235
Zfp106	4614.54	-0.159609	0.104453	-1.52805	0.1265	0.40677
Snap23	1683.67	0.0604762	0.0757244	0.798636	0.424501	0.733571
Lrrc57	408.398	0.16291	0.116374	1.39988	0.16155	0.463614
Haus2	818.685	-0.0656529	0.162765	-0.40336	0.686683	0.882177
Stard9	263.115	-0.148022	0.160428	-0.922671	0.356179	0.680706
Cdan1	271.776	-0.375225	0.118363	-3.17011	0.0015238	0.0236635
Ttbk2	843.644	-0.268318	0.120881	-2.2197	0.0264392	0.162526
Ubr1	1293.17	0.0707244	0.0863593	0.818955	0.412812	0.723795
Tmem62	112.539	-0.00759884	0.129009	-0.0589015	0.953031	0.987089
Ccndbp1	404.981	0.0164944	0.0746399	0.220987	0.825103	0.944995
Epb42	5.32726	0.154926	0.531383	0.291551	0.77063	0.923271
Lcmt2	542.619	-0.0843741	0.10824	-0.779508	0.435681	0.741975
Adal	181.787	0.035202	0.154369	0.228037	0.819617	0.943438
Zscan29	535.004	-0.20713	0.127472	-1.62491	0.104182	0.363561
Tubgcp4	345.199	-0.226259	0.128378	-1.76244	0.0779958	0.30871
Trp53bp1	530.641	-0.295411	0.122968	-2.40235	0.0162901	0.119501
Map1a	105.133	0.0091709	0.268662	0.0341355	0.972769	0.992819
Ppip5k1	270.682	-0.00913383	0.0945838	-0.0965686	0.923069	0.976513
Strc	9.05853	-0.126828	0.430486	-0.294616	0.768287	0.922331
Catsper2	26.3352	0.00830627	0.284177	0.0292292	0.976682	0.994276
Pdia3	7422.56	-0.245025	0.0804259	-3.04659	0.00231452	0.0316772
Ell3	4.89464	-0.653315	0.516576	-1.2647	0.205978	0.524199
Serf2	785.145	-0.0863554	0.0835809	-1.0332	0.301513	0.62736
Hypk	193.233	-0.0422748	0.118552	-0.356594	0.721396	0.899303
Mfap1b	939.699	0.000793593	0.105439	0.00752655	0.993995	0.998704
Mfap1a	612.753	-0.0179778	0.120451	-0.149254	0.881353	0.962731
Wdr76	10.135	0.123062	0.443096	0.277732	0.781218	0.927178
Frmd5	26.3853	0.451555	0.30227	1.49388	0.135207	0.421871
Casc4	1469.05	-0.22107	0.0737557	-2.99732	0.00272361	0.0358012
Mageb3	2.35735	1.0932	0.914638	1.19523	0.231997	0.554266
Ctdspl2	1188.07	-0.129886	0.0740757	-1.75343	0.0795289	0.311766
Eif3j1	3054.64	0.0439393	0.143787	0.305586	0.75992	0.917882
Spg11	276.992	-0.131172	0.176509	-0.743149	0.457392	0.756657
B2m	13762.4	0.529099	0.111273	4.75494	1.98503e-06	0.000116265
Trim69	14.0176	0.788065	0.325895	2.41816	0.0155992	0.116059
Sord	365.403	0.154656	0.108524	1.42509	0.154132	0.451381
Duoxa1	3.37132	0.362081	0.597099	0.606401	0.544248	0.808348
Duox1	16.6298	-0.0101046	0.339672	-0.0297481	0.976268	0.994109
Shf	127.135	-0.0921257	0.120676	-0.763412	0.445218	0.74808
Slc28a2	32.4951	-0.227864	0.712095	-0.319991	0.748975	0.913095
Gatm	2713.62	0.428882	0.231797	1.85025	0.0642775	0.275485
AA467197	3.61433	0.131454	0.80371	0.163559	0.870079	0.960399
Slc30a4	1832.48	-0.209378	0.109028	-1.92039	0.0548082	0.250732
Bloc1s6	117.148	-0.0534387	0.191211	-0.279475	0.77988	0.926774
Sqor	203.024	0.639926	0.158359	4.04097	5.32302e-05	0.00177557
Sema6d	1379.3	0.367625	0.218597	1.68175	0.0926172	0.340387
Slc24a5	19	0.142652	0.263886	0.540582	0.588796	0.833842
Myef2	391.575	0.389213	0.112686	3.45397	0.000552408	0.0109407
Slc12a1	2.19325	1.02566	0.767008	1.33722	0.18115	0.492502
Dut	186.086	0.109704	0.182789	0.600167	0.548395	0.810986
Fbn1	2124.02	-0.619258	0.167858	-3.68919	0.000224973	0.00540697
Cep152	39.0633	-0.110705	0.308031	-0.359397	0.719298	0.897735
Shc4	102.948	-0.193681	0.280541	-0.690382	0.489954	0.777996
Eid1	934.336	-0.151036	0.180431	-0.837085	0.402545	0.716432
Secisbp2l	1338.6	-0.14244	0.102803	-1.38556	0.165881	0.470148
Cops2	2252.98	0.000239602	0.111632	0.00214635	0.998287	0.999712
Galk2	83.0516	-0.0498382	0.189908	-0.262433	0.792988	0.932662
Fgf7	179.288	1.08394	0.304393	3.56099	0.000369458	0.00801229
Dtwd1	55.4174	0.0189808	0.174191	0.108965	0.91323	0.973062
Slc27a2	11.145	3.29127	0.588075	5.59668	2.18497e-08	2.42581e-06
Hdc	12.3985	0.518614	0.63226	0.820253	0.412072	0.723149
Gabpb1	2191.45	-0.0162081	0.0834668	-0.194186	0.84603	0.953171
Usp8	1007.58	0.0122763	0.0797007	0.154031	0.877586	0.962239
Usp50	196.425	0.0865943	0.176246	0.491327	0.623195	0.853169
Trpm7	1389.77	-0.260308	0.0915728	-2.84263	0.00447431	0.05119
Sppl2a	1403.27	-0.0704344	0.135926	-0.51818	0.604332	0.841881
Ap4e1	244.355	-0.400568	0.125141	-3.20092	0.00136988	0.0218433
Blvra	125.181	0.562185	0.13105	4.28986	1.78786e-05	0.000724741
Ncaph	45.6193	-1.05523	0.264779	-3.98533	6.73874e-05	0.00216528
Itpripl1	261.302	0.236382	0.175563	1.34642	0.178166	0.488496
1810024B03Rik	19.9992	0.243783	0.254498	0.957897	0.338115	0.663956
Snrnp200	1535	-0.0632033	0.099803	-0.63328	0.526551	0.798913
Ciao1	302.547	0.0247664	0.14395	0.172049	0.863399	0.959396
Tmem127	1500.72	-0.0493112	0.0874357	-0.563971	0.572774	0.824126
Stard7	1177.01	-0.165341	0.101399	-1.6306	0.102975	0.361481
Dusp2	251.215	0.0812495	0.282821	0.287282	0.773896	0.923907
Adra2b	58.8815	0.683917	0.354584	1.92879	0.0537573	0.248369
Gpat2	2.81078	0.959499	0.717312	1.33763	0.181017	0.492502
Fahd2a	47.4572	0.489402	0.159058	3.07687	0.00209185	0.0298375
Kcnip3	55.8299	0.8801	0.285081	3.0872	0.00202053	0.0291556
Prom2	8.97997	-0.360611	0.989951	-0.364272	0.715655	0.895818
Zfp661	32.4381	0.11533	0.215734	0.534595	0.59293	0.835403
Mrps5	253.936	-0.0283053	0.156011	-0.181432	0.856029	0.95747
Mal	548.761	0.114726	0.202385	0.566873	0.5708	0.822928
Mall	26.827	-0.701785	0.488944	-1.43531	0.151199	0.446042
Nphp1	105.047	0.0781791	0.14995	0.521367	0.602111	0.8403
Mtln	202.058	-0.176112	0.140342	-1.25488	0.209522	0.529213
Bub1	12.6658	-1.07735	0.611301	-1.7624	0.0780024	0.30871
Bcl2l11	997.587	-0.144828	0.120508	-1.20182	0.229435	0.551279
Anapc1	730.167	-0.188009	0.121207	-1.55114	0.120868	0.395459
Mertk	184.16	-0.292653	0.175307	-1.66937	0.0950433	0.345636
Tmem87b	1364.87	-0.0691177	0.0798653	-0.865429	0.386804	0.705119
Fbln7	823.47	0.0240801	0.228176	0.105533	0.915953	0.973537
Zc3h8	15.4207	0.230515	0.374217	0.615994	0.537899	0.804931
Zc3h6	36.5147	0.800453	0.250515	3.19523	0.00139718	0.0221597
Vinac1	6.22797	-0.538808	0.438472	-1.22883	0.219135	0.539857
Ttl	168.942	0.211826	0.156776	1.35113	0.176653	0.486139
Polr1b	1003.33	-0.0695101	0.212245	-0.327498	0.743291	0.910488
Chchd5	47.8868	-0.0434429	0.220187	-0.1973	0.843592	0.952129
Slc20a1	953.235	0.0456092	0.145796	0.312829	0.754411	0.915591
Ckap2l	48.73	-0.861347	0.504085	-1.70873	0.0875003	0.329555
Il1b	14.0802	0.286474	0.454147	0.630796	0.528174	0.79993
Sirpa	961.809	0.270826	0.104148	2.60041	0.00931124	0.0833473
Stk35	517.169	0.00606019	0.119184	0.0508473	0.959447	0.988733
Snrpb	3732.69	0.112791	0.106417	1.05989	0.289194	0.615059
Nop56	8535.74	0.141285	0.220068	0.642006	0.520869	0.795896
Idh3b	1291.52	0.0202301	0.0610679	0.331272	0.740439	0.908745
Ebf4	54.3135	0.0248445	0.190966	0.130099	0.896488	0.967715
Cpxm1	583.274	-0.215032	0.268162	-0.801875	0.422625	0.731917
Pced1a	217.859	-0.165377	0.152603	-1.08371	0.278495	0.604138
Vps16	551.131	0.004612	0.0949585	0.0485686	0.961263	0.989182
Ptpra	980.698	-0.0807013	0.100556	-0.802551	0.422234	0.731693
Mrps26	475.357	0.0465573	0.169171	0.275209	0.783156	0.928515
Oxt	3.09183	1.22264	0.76657	1.59495	0.110722	0.375905
Ubox5	161.331	-0.140258	0.211145	-0.664272	0.506516	0.788763
Fastkd5	345.069	0.0100594	0.135054	0.0744846	0.940625	0.981407
Lzts3	390.747	-0.0620631	0.103767	-0.598103	0.549771	0.811806
Ddrgk1	541.775	0.250766	0.105064	2.38678	0.0169966	0.123298
Itpa	324.839	-0.136703	0.117863	-1.15985	0.24611	0.571466
Slc4a11	23.1091	0.390127	0.24775	1.57468	0.11533	0.383925
4930402H24Rik	490.413	0.0633224	0.0997532	0.634791	0.525565	0.79841
Atrn	615.368	-0.457457	0.12122	-3.77378	0.000160792	0.00419667
Gfra4	93.619	0.700059	0.216889	3.22774	0.00124774	0.0204069
Adam33	22.2907	-0.287621	0.331488	-0.867665	0.385578	0.704179
Hspa12b	29.3789	-0.531014	0.277922	-1.91066	0.0560488	0.254051
1700037H04Rik	164.654	0.228457	0.152793	1.49521	0.13486	0.42138
Spef1	58.8408	0.241228	0.159291	1.51439	0.129928	0.412844
Cenpb	1083.81	-0.0980136	0.104249	-0.940191	0.34712	0.672357
Cdc25b	213.2	-0.226089	0.156802	-1.44188	0.149336	0.442477
Ap5s1	58.6034	-0.211958	0.173403	-1.22234	0.221578	0.542458
Mavs	326.186	-0.228141	0.170602	-1.33727	0.181135	0.492502
Pank2	858.933	-0.0167541	0.0836444	-0.200302	0.841245	0.951578
Rnf24	716.182	-0.291955	0.142997	-2.04168	0.0411829	0.212921
Smox	531.819	-0.183371	0.138948	-1.31971	0.186933	0.500901
Adra1d	17.9684	0.549051	0.326342	1.68244	0.092483	0.340235
Prnp	6137.62	0.130073	0.10037	1.29594	0.194997	0.510021
Rassf2	172.58	-0.273041	0.21188	-1.28866	0.197517	0.51318
Slc23a2	2463.77	-0.044431	0.114007	-0.389722	0.696742	0.886313
Tmem230	361.757	0.163638	0.12629	1.29574	0.195066	0.51005
Pcna	1852.54	0.158098	0.116846	1.35305	0.176039	0.485601
Cds2	1188.45	0.0405294	0.125003	0.324227	0.745767	0.911424
Prokr2	4.52507	0.288374	0.632441	0.455971	0.648411	0.864585
Gpcpd1	1129.07	-0.19049	0.104961	-1.81486	0.0695447	0.289059
Shld1	39.467	-0.247122	0.252403	-0.979076	0.327543	0.651648
Chgb	3.78721	0.0308162	0.598077	0.0515255	0.958907	0.988611
Trmt6	557.709	0.19217	0.172989	1.11088	0.26662	0.592742
Mcm8	16.8271	0.393989	0.30953	1.27286	0.203066	0.520761
Crls1	461.473	0.031046	0.140244	0.221372	0.824803	0.944995
Fermt1	7.38676	1.00181	1.67013	0.599838	0.548614	0.810986
Bmp2	2112.81	0.140014	0.135738	1.0315	0.302304	0.628126
Tmx4	2410.08	0.289054	0.118662	2.43594	0.0148532	0.112274
Plcb1	72.0056	0.765722	0.26299	2.9116	0.00359584	0.0433776
Plcb4	497.839	0.321006	0.139901	2.29452	0.0217608	0.144075
Pak7	2.94264	1.7806	0.692173	2.57247	0.0100974	0.0877452
Ankef1	5.77853	0.148299	0.455902	0.325286	0.744965	0.911031
Mkks	70.7243	-0.39551	0.260634	-1.51749	0.129142	0.411315
Slx4ip	26.1088	-0.0880862	0.241767	-0.364343	0.715602	0.895818
Jag1	2177.26	0.0706381	0.116782	0.60487	0.545265	0.808702
Btbd3	746.541	0.310579	0.220792	1.40666	0.159529	0.459945
Ism1	179.953	-0.461394	0.285783	-1.61449	0.106421	0.367464
Tasp1	385.391	0.0662815	0.119315	0.555516	0.578542	0.827572
Esf1	2447.59	0.127053	0.176875	0.718318	0.472562	0.766652
Gm17374	3.53487	-0.561608	0.54599	-1.02861	0.303665	0.629277
Ndufaf5	31.6651	-0.0167706	0.220981	-0.0758916	0.939505	0.981235
Macrod2	77.4563	-0.0954248	0.164746	-0.579223	0.562438	0.820239
Flrt3	368.343	-0.246128	0.172883	-1.42367	0.154541	0.451381
Kif16b	313.823	0.123546	0.110323	1.11986	0.262774	0.588832
Snrpb2	537.873	0.185972	0.116724	1.59326	0.111101	0.37659
Pcsk2	17.8752	0.754403	0.461941	1.63312	0.102444	0.360614
Bfsp1	13.3629	-0.13079	0.3646	-0.358723	0.719803	0.897988
Dstn	5123.69	0.190705	0.0713768	2.6718	0.00754449	0.0721333
Rrbp1	3987.57	-0.00327459	0.0924961	-0.0354025	0.971759	0.992819
Snx5	1015.03	0.00462468	0.159313	0.0290289	0.976842	0.994285
Mgme1	453.784	0.227986	0.143807	1.58536	0.112884	0.379783
Kat14	134.565	-0.307412	0.166116	-1.85059	0.0642285	0.275447
Dzank1	64.7705	0.415324	0.254511	1.63185	0.102711	0.360863
Polr3f	979.533	-0.102423	0.124042	-0.825715	0.408966	0.721597
Rbbp9	489.107	-0.0652634	0.191968	-0.33997	0.733879	0.905082
Sec23b	1554.11	0.0917862	0.0692346	1.32573	0.18493	0.498181
Smim26	33.8843	0.192553	0.20735	0.928634	0.353079	0.677688
Dtd1	487.349	0.312784	0.136629	2.2893	0.0220621	0.145282
Slc24a3	109.408	0.744331	0.293345	2.53739	0.0111684	0.093818
Rin2	866.202	0.0168314	0.205107	0.0820613	0.934598	0.980191
Naa20	977.148	0.137861	0.133883	1.02971	0.303148	0.629081
Crnkl1	391.783	-0.192455	0.105614	-1.82225	0.0684165	0.286142
Cfap61	2.232	2.21062	0.915961	2.41345	0.0158024	0.116729
Ralgapa2	150.83	0.278886	0.112308	2.48323	0.0130199	0.103583
Kiz	187.623	0.252175	0.144988	1.73928	0.081985	0.317132
Xrn2	1472.89	0.086861	0.093913	0.924909	0.355013	0.679297
Nkx2-2	5.70299	-0.277194	0.575516	-0.481645	0.630058	0.855626
Pax1	11.5865	0.301303	0.528397	0.570221	0.568528	0.822046
Sstr4	10.0998	-0.0630769	0.429103	-0.146997	0.883134	0.962731
Thbd	10026.1	0.630074	0.257526	2.44664	0.0144193	0.110405
Cd93	262.977	-0.969987	0.52515	-1.84707	0.0647372	0.276879
Nxt1	498.371	0.173278	0.161268	1.07447	0.28261	0.608619
Gzf1	647.149	-0.261959	0.116651	-2.24566	0.0247258	0.155801
Napb	70.8237	-0.285327	0.19532	-1.46082	0.144064	0.434294
Cst3	5695.39	0.233673	0.163925	1.42549	0.154015	0.451381
Syndig1	13.264	-1.11164	0.366001	-3.03726	0.00238739	0.0325547
Zfp120	84.4754	0.219161	0.205878	1.06452	0.287095	0.61278
Zfp937	6.1116	0.122164	0.641687	0.190379	0.849012	0.954207
3300002I08Rik	7.1517	0.42356	0.431821	0.98087	0.326657	0.650883
Gm10130	85.0032	0.0514747	0.157597	0.326622	0.743954	0.910631
Zfp442	15.7864	0.293496	0.320273	0.916392	0.359461	0.683186
Cst7	2.57264	0.921734	0.817762	1.12714	0.259682	0.585259
Apmap	699.123	-0.0350763	0.0904611	-0.38775	0.698201	0.886607
Acss1	137.249	0.592635	0.282819	2.09546	0.0361302	0.197251
Entpd6	75.2782	-0.00573519	0.156894	-0.0365544	0.97084	0.992441
Pygb	404.47	-0.211952	0.177841	-1.19181	0.233336	0.555681
Abhd12	423.684	0.0126409	0.0821192	0.153933	0.877662	0.962239
Gins1	25.9838	0.23879	0.231057	1.03347	0.301385	0.62736
Ninl	294.371	0.479732	0.127508	3.76236	0.00016832	0.00435494
Nanp	7.98012	0.71074	0.492356	1.44355	0.148866	0.44161
Nsfl1c	583.771	0.0215034	0.111196	0.193383	0.846659	0.953573
Fkbp1a	6983.49	0.000355233	0.0818223	0.00434152	0.996536	0.999088
Sdcbp2	7.69492	-0.287953	0.473717	-0.607858	0.543281	0.807997
Snph	16.9752	0.335786	0.338139	0.993041	0.32069	0.644391
Tmem74b	7.07356	0.586946	0.50211	1.16896	0.24242	0.566611
Psmf1	331.366	-0.0742063	0.102109	-0.726735	0.467388	0.763542
Rspo4	15.4341	-0.877206	0.45289	-1.93691	0.0527568	0.245882
Angpt4	34.9944	0.752504	0.440011	1.71019	0.0872302	0.328901
Fam110a	98.9085	0.826368	0.323387	2.55535	0.010608	0.0906466
Slc52a3	12.6636	0.301277	0.415024	0.725926	0.467884	0.763823
Srxn1	24265.8	-0.223004	0.171289	-1.30192	0.192945	0.507519
Tcf15	110.968	0.446637	0.269679	1.65618	0.0976848	0.350275
Csnk2a1	1225.73	-0.246712	0.193981	-1.27183	0.203432	0.52104
Tbc1d20	1054.78	-0.20411	0.0648387	-3.14796	0.00164413	0.0251189
Rbck1	705.398	0.00370587	0.0949458	0.0390314	0.968865	0.992121
Trib3	119.707	-0.0386886	0.261348	-0.148035	0.882315	0.962731
Sox12	72.4699	-0.112102	0.207877	-0.539269	0.589702	0.834172
Zcchc3	370.749	0.221197	0.149626	1.47834	0.139317	0.42814
Defb25	163.987	0.0326617	0.157519	0.207351	0.835736	0.94983
Rem1	786.012	0.209674	0.0988517	2.1211	0.0339138	0.189251
H13	2323.49	0.0758863	0.0988412	0.76776	0.44263	0.746514
Mcts2	202.661	0.0301312	0.150024	0.200842	0.840822	0.95156
Id1	3265.11	0.249938	0.207026	1.20728	0.227324	0.548967
Cox4i2	40.1101	0.642552	0.309732	2.07454	0.0380288	0.203436
Bcl2l1	577.094	-0.17542	0.155146	-1.13068	0.258191	0.583489
Tpx2	50.4949	-0.932269	0.328125	-2.8412	0.00449436	0.0512357
Mylk2	134.183	-0.382425	0.153145	-2.49714	0.01252	0.101173
Foxs1	290.682	0.173161	0.285263	0.607023	0.543835	0.808105
Dusp15	33.9432	0.378771	0.281722	1.34449	0.178791	0.489219
Ttll9	5.61633	0.351221	0.49297	0.712459	0.476181	0.76877
Pdrg1	913.814	0.00855687	0.159587	0.0536188	0.957239	0.987834
Ccm2l	19.799	0.237546	0.506782	0.468734	0.63926	0.860285
Tm9sf4	1714.58	-0.163138	0.0893452	-1.82593	0.0678602	0.284703
Tspyl3	24.9498	-0.753483	0.31546	-2.38852	0.0169164	0.122884
Plagl2	547.822	0.0046326	0.141647	0.0327052	0.97391	0.9931
Pofut1	528.891	-0.0317193	0.0892697	-0.35532	0.72235	0.89964
Kif3b	161.895	-0.224508	0.155446	-1.44429	0.148658	0.441298
Asxl1	2811.2	-0.163913	0.111145	-1.47477	0.140274	0.429207
Nol4l	78.6144	0.0360484	0.224675	0.160447	0.872529	0.960958
Commd7	239.024	-0.238028	0.146218	-1.6279	0.103546	0.362289
Dnmt3b	68.9009	0.225761	0.209953	1.07529	0.282245	0.608191
Mapre1	10539.3	0.0830237	0.103121	0.805112	0.420755	0.730705
Efcab8	3.84235	0.359981	0.604852	0.595155	0.55174	0.812782
Cdk5rap1	31.3621	0.928611	0.328537	2.8265	0.00470593	0.0529528
Snta1	418.787	0.134616	0.127712	1.05406	0.291858	0.617699
Cbfa2t2	795.703	-0.301871	0.0880977	-3.42655	0.000611293	0.0117801
Necab3	6.39146	0.210264	0.425601	0.494041	0.621277	0.851402
1700003F12Rik	6.51749	0.257278	0.41629	0.618027	0.536558	0.804136
E2f1	101.812	-0.741479	0.23846	-3.10945	0.00187438	0.0277741
Pxmp4	193.493	-0.110483	0.140276	-0.787607	0.430926	0.739279
Zfp341	13.2021	0.826395	0.315152	2.62221	0.00873626	0.0798264
Chmp4b	1143.11	-0.0535879	0.211269	-0.253648	0.799768	0.936106
Raly	557.651	-0.225272	0.287535	-0.78346	0.433357	0.740596
a	3.34565	-0.166203	0.841576	-0.19749	0.843444	0.952129
Eif2s2	4604.29	0.0925001	0.161115	0.574125	0.565883	0.820644
Gm14226	2.31564	-0.374809	0.917125	-0.408678	0.682776	0.880518
Ahcy	525.331	-0.285052	0.180295	-1.58103	0.113871	0.381326
Itch	1718.6	-0.170647	0.0572345	-2.98154	0.002868	0.0371861
Dynlrb1	1517.04	0.162717	0.0979506	1.66122	0.0966693	0.348473
Map1lc3a	6560.87	0.210672	0.127384	1.65383	0.0981614	0.35133
Pigu	145.027	-0.16156	0.138422	-1.16716	0.243146	0.567684
Trp53inp2	4369.77	-0.389661	0.168409	-2.31377	0.0206803	0.139648
Ncoa6	693.265	-0.115907	0.115937	-0.999746	0.317433	0.641202
Ggt7	276.755	0.354369	0.124278	2.85143	0.00435226	0.0501539
Acss2	266.755	0.137876	0.124266	1.10952	0.267204	0.59349
Gss	303.683	0.124525	0.144294	0.862989	0.388143	0.706243
Myh7b	9.48892	0.393416	0.515626	0.762987	0.445471	0.748253
Trpc4ap	1935.46	-0.103229	0.055017	-1.87631	0.0606134	0.266237
Edem2	108.485	0.136017	0.1711	0.794959	0.426637	0.735748
Procr	7390.01	1.20492	0.30411	3.96212	7.42881e-05	0.00235146
Mmp24	2.49556	0.552999	0.643596	0.859234	0.390211	0.707261
BC029722	209.164	0.214585	0.111172	1.93021	0.0535804	0.248091
Eif6	3368.55	0.0236392	0.138171	0.171087	0.864155	0.959396
Fam83c	99.7956	-0.182852	0.224362	-0.814987	0.41508	0.725917
Uqcc1	459.748	8.32127e-05	0.131424	0.000633161	0.999495	0.999965
Cep250	147.508	-0.01287	0.170371	-0.075541	0.939784	0.981235
6430550D23Rik	3.5894	0.200275	0.608299	0.329237	0.741976	0.909632
Ergic3	1147.39	0.0718136	0.107497	0.668055	0.504098	0.787511
Spag4	127.41	-0.108022	0.158376	-0.682057	0.495203	0.782584
Cpne1	2.83228	-0.399412	0.646782	-0.617537	0.536881	0.804348
Rbm12	2708.39	0.0341548	0.115781	0.294995	0.767998	0.922155
Nfs1	299.712	0.155624	0.0964327	1.61381	0.106568	0.367717
Romo1	669.632	0.167836	0.0949854	1.76696	0.0772341	0.307058
Rbm39	11314.2	0.102146	0.109299	0.934557	0.350017	0.675272
Phf20	396.766	0.102247	0.1167	0.876153	0.380947	0.700032
Scand1	221.612	-0.0919855	0.165963	-0.554254	0.579405	0.827572
Cnbd2	16.5632	-0.0569843	0.392426	-0.14521	0.884545	0.963351
Epb41l1	489.188	0.0605138	0.0982206	0.616101	0.537828	0.804931
Aar2	1005.06	0.0690753	0.104286	0.662366	0.507736	0.789134
Dlgap4	3362.08	0.0802259	0.106314	0.75461	0.450483	0.751573
Myl9	3310.08	0.991744	0.251119	3.9493	7.83792e-05	0.00246002
Tgif2	35.8636	-0.19846	0.233616	-0.849515	0.395595	0.711296
Rab5if	101.034	0.0356759	0.141681	0.251804	0.801193	0.93627
Sla2	2.76284	-0.384748	0.670054	-0.574205	0.565829	0.820644
Ndrg3	872.954	0.0411853	0.120888	0.340689	0.733338	0.905014
Dsn1	66.7976	-0.410955	0.213862	-1.92159	0.0546579	0.250334
Soga1	708.158	-0.0682151	0.131659	-0.518119	0.604375	0.841881
Samhd1	198.398	0.771952	0.156164	4.94322	7.68443e-07	5.10275e-05
Rbl1	58.7747	-0.520962	0.309612	-1.68263	0.0924467	0.340235
Rpn2	1377.85	-0.0661335	0.060141	-1.09964	0.271489	0.597217
Manbal	582.345	0.0734532	0.128584	0.571246	0.567833	0.821676
Src	112.997	-0.0977005	0.172613	-0.566009	0.571388	0.823536
Blcap	821.959	-0.132821	0.0969842	-1.36951	0.170839	0.477917
Nnat	25.1948	0.0367614	0.259469	0.141679	0.887333	0.964034
Ctnnbl1	201.5	0.216531	0.0979156	2.21141	0.0270077	0.164266
Tti1	137.513	-0.0775606	0.166019	-0.467178	0.640373	0.860521
Rprd1b	1080.96	-0.0734451	0.0823959	-0.891369	0.372731	0.692881
Tgm2	868.783	-0.0595202	0.21085	-0.282287	0.777724	0.925779
D630003M21Rik	184.34	-0.522954	0.12973	-4.0311	5.5516e-05	0.00183536
Lbp	237.775	0.458419	0.201088	2.2797	0.0226256	0.147373
Snhg11	32.5087	2.88792	0.433322	6.66461	2.65368e-11	7.48286e-09
Ralgapb	458.633	-0.0187107	0.115384	-0.162159	0.87118	0.960471
Actr5	231.198	0.15698	0.158877	0.988058	0.323124	0.646552
Ppp1r16b	43.2583	0.00197376	0.377525	0.00522814	0.995829	0.998704
Fam83d	77.9225	-0.248907	0.203599	-1.22253	0.221506	0.542458
Dhx35	62.9246	0.0274762	0.190469	0.144255	0.885299	0.963572
Gm826	2.17594	0.686746	0.775487	0.885567	0.375851	0.69542
Mafb	1373.07	-0.0580913	0.136889	-0.424367	0.671298	0.873397
Top1	8432.62	0.184201	0.167484	1.09981	0.271414	0.597217
Plcg1	829.404	-0.29427	0.145767	-2.01877	0.0435116	0.21958
Zhx3	8423.87	-0.339796	0.125759	-2.70196	0.00689313	0.0679583
Lpin3	569.396	-0.418537	0.109641	-3.81735	0.000134891	0.00366199
Emilin3	40.595	-0.786142	0.322772	-2.4356	0.0148672	0.112274
Chd6	857.414	-0.061516	0.0969246	-0.634679	0.525638	0.798439
Ptprt	68.1177	-1.32636	0.380204	-3.48856	0.000485632	0.00989692
Srsf6	13237.2	-0.00127592	0.137191	-0.00930027	0.99258	0.998704
L3mbtl1	4.09097	0.403418	0.560586	0.719636	0.471749	0.766536
Ift52	185.835	0.180767	0.138215	1.30786	0.190919	0.505737
Mybl2	7.46848	-1.23804	0.55455	-2.23252	0.0255808	0.1591
Tox2	357.331	0.0418382	0.266718	0.156863	0.875353	0.961505
Jph2	406.658	0.542403	0.21184	2.56043	0.0104541	0.0897958
Oser1	857.27	0.0348889	0.142598	0.244666	0.806715	0.938407
Gdap1l1	11.1893	0.420967	0.427047	0.985762	0.32425	0.64802
Fitm2	807.568	-0.219753	0.15057	-1.45947	0.144435	0.43513
Ttpal	4356.5	-0.0862716	0.124332	-0.693883	0.487756	0.77583
Serinc3	15019.1	0.0184901	0.0908362	0.203555	0.838702	0.950484
Pkig	1692.38	0.463174	0.170097	2.72299	0.00646934	0.0650348
Ada	68.982	0.486606	0.18437	2.63929	0.00830805	0.0772392
Ccn5	307.707	0.46178	0.30362	1.52091	0.128281	0.409888
Rims4	7.27851	-0.070201	0.499326	-0.140591	0.888193	0.964304
Ywhab	7967.94	-0.0185287	0.109356	-0.169434	0.865455	0.959703
Pabpc1l	10.2422	0.469962	0.432271	1.08719	0.276951	0.602193
Tomm34	1141.85	0.12899	0.0912345	1.41383	0.157411	0.455693
Stk4	535.26	-0.366282	0.115759	-3.16417	0.00155525	0.0240016
Kcns1	4.85255	-1.26974	0.547296	-2.32003	0.0203394	0.138358
Slpi	90.2915	0.989287	0.805245	1.22855	0.219239	0.539857
Matn4	255.327	-0.725561	0.210751	-3.44274	0.00057585	0.0112392
Rbpjl	42.7282	-0.0780634	0.42907	-0.181936	0.855633	0.957187
Sdc4	99624.2	-0.111644	0.213606	-0.522665	0.601208	0.839768
Sys1	610.062	-0.0267568	0.105797	-0.252907	0.80034	0.936258
Trp53tg5	4.38971	0.566425	0.560698	1.01021	0.312392	0.638122
Dbndd2	45.8839	-0.040412	0.189241	-0.213547	0.8309	0.946791
Pigt	165.9	-0.331734	0.127463	-2.60259	0.00925237	0.0830203
Wfdc3	8.21272	0.189231	0.389427	0.485921	0.627023	0.854407
Dnttip1	396.979	0.060096	0.133984	0.44853	0.653771	0.867308
Ube2c	65.3343	-1.01198	0.47224	-2.14295	0.0321174	0.183
Snx21	248.908	0.184705	0.0778265	2.37329	0.0176306	0.126527
Acot8	46.3272	0.1571	0.173638	0.904757	0.365594	0.687952
Zswim3	46.9029	0.128674	0.189855	0.677749	0.497931	0.784337
Zswim1	129.363	-0.257315	0.148786	-1.72943	0.0837318	0.321051
Neurl2	4.90722	0.249214	0.490958	0.507607	0.611729	0.845744
Ctsa	1374.96	0.0216251	0.0882421	0.245065	0.806406	0.938407
Pltp	115.231	1.12633	0.243178	4.63172	3.62647e-06	0.000187983
Pcif1	1022.65	-0.00716425	0.0818885	-0.0874878	0.930284	0.977942
Zfp335	357.832	-0.101997	0.0921189	-1.10724	0.268192	0.594442
Mmp9	17.2931	-0.977388	0.539513	-1.81161	0.0700461	0.289922
Slc12a5	21.7327	0.0303148	0.391323	0.0774675	0.938252	0.981062
Ncoa5	1836.47	0.0363501	0.114073	0.318656	0.749987	0.913655
Cd40	7.52428	-0.181048	0.645345	-0.280545	0.779059	0.926296
Cdh22	4.6345	-0.48312	0.578014	-0.835828	0.403252	0.71703
Slc35c2	164.665	-0.0924146	0.166713	-0.554333	0.579351	0.827572
Elmo2	667.535	-0.0842906	0.0945517	-0.891477	0.372674	0.692881
Zfp334	290.604	-0.0272428	0.13825	-0.197054	0.843785	0.952138
Trp53rka	584.031	0.401701	0.148823	2.69919	0.00695093	0.0683566
Slc2a10	570.682	0.0991653	0.101781	0.974301	0.329907	0.655016
Eya2	294.516	0.971619	0.18112	5.36451	8.11685e-08	7.2651e-06
Zmynd8	254.24	-0.0332545	0.109986	-0.302352	0.762384	0.919049
Ncoa3	1245.02	0.25608	0.087367	2.93108	0.00337781	0.0414618
Sulf2	260.957	-0.549088	0.2601	-2.11106	0.0347668	0.192134
Prex1	1079.42	-0.363065	0.111924	-3.24385	0.00117927	0.0195585
Trp53rkb	228.007	0.210183	0.170104	1.23561	0.216602	0.537935
Arfgef2	352.334	-0.0606661	0.120393	-0.503903	0.61433	0.847081
Cse1l	2153.92	-0.0874458	0.0813542	-1.07488	0.28243	0.608455
Stau1	6048.38	0.103179	0.0852169	1.21079	0.225977	0.548249
Ddx27	1172.48	0.0203023	0.128495	0.158001	0.874456	0.9612
Znfx1	1136.54	0.254276	0.114779	2.21535	0.026736	0.163415
Kcnb1	49.3354	-0.228498	0.303138	-0.753776	0.450984	0.751573
Ptgis	175.459	-0.315104	0.237841	-1.32485	0.18522	0.498736
B4galt5	1974.8	0.0690062	0.160313	0.430447	0.66687	0.87099
Slc9a8	762.093	0.0494771	0.103533	0.477885	0.632732	0.857069
Spata2	1138.78	-0.0779473	0.133294	-0.584779	0.558696	0.818647
Rnf114	1892.42	0.190104	0.0771266	2.46483	0.0137076	0.107162
Snai1	177.885	0.549119	0.193631	2.8359	0.00456965	0.0518952
Ube2v1	12.6003	-0.149106	0.324224	-0.459885	0.645598	0.863565
Tmem189	1207.86	-0.206308	0.107761	-1.9145	0.0555562	0.25291
Cebpb	26396.1	0.134701	0.180246	0.747317	0.454872	0.754615
Ptpn1	3513.11	0.198569	0.135175	1.46898	0.141839	0.430948
Ripor3	21.0567	-0.746862	0.318924	-2.34181	0.0191902	0.133408
Pard6b	25.6813	-0.0166732	0.407786	-0.0408872	0.967386	0.991307
Adnp	38.9313	-0.0324313	0.254309	-0.127527	0.898523	0.968081
Dpm1	408.091	-0.24577	0.171286	-1.43485	0.15133	0.44625
Mocs3	238.547	-0.055089	0.149824	-0.367691	0.713103	0.894901
Kcng1	10.0105	-1.7225	0.612664	-2.8115	0.00493112	0.0546649
Nfatc2	3867.53	0.14016	0.169212	0.828313	0.407493	0.720327
Atp9a	106.109	-0.552101	0.213224	-2.5893	0.00961724	0.0849114
Zfp64	152.193	-0.279971	0.133028	-2.10459	0.0353268	0.194434
Tshz2	2104.77	0.578101	0.110578	5.22799	1.71366e-07	1.41016e-05
Zfp217	423.217	0.0537076	0.15726	0.341521	0.732712	0.90484
Bcas1	191.273	0.279534	0.237009	1.17942	0.238229	0.561937
Pfdn4	715.189	-0.040465	0.143246	-0.282486	0.777571	0.925779
Dok5	12.5064	-0.676504	0.402449	-1.68097	0.0927695	0.340575
Fam210b	569.581	-0.0814649	0.110504	-0.737213	0.460993	0.759283
Aurka	38.7635	-0.445591	0.254102	-1.75359	0.0795004	0.311736
Cstf1	442.189	-0.207119	0.134836	-1.53608	0.124519	0.402447
Rtf2	628.246	-0.0210506	0.0940686	-0.223779	0.822929	0.944644
Gcnt7	43.3589	0.108979	0.250546	0.434968	0.663586	0.869519
Fam209	6.43117	0.434077	0.53023	0.818657	0.412982	0.723971
Tfap2c	20.5302	1.09769	1.30221	0.842945	0.399259	0.714259
Bmp7	82.8622	-0.498093	0.412476	-1.20757	0.227214	0.548967
Rae1	558.388	-0.0756459	0.139875	-0.540811	0.588638	0.833698
Rbm38	154.519	0.327401	0.141878	2.30762	0.0210205	0.140929
Ctcfl	2.15297	0.752655	0.793982	0.94795	0.343155	0.66891
Zbp1	128.847	1.16267	0.17639	6.59151	4.35381e-11	1.06183e-08
Pmepa1	33180.6	0.0581933	0.156087	0.372825	0.709278	0.892115
Rab22a	1942.02	-0.0695114	0.0823082	-0.844526	0.398375	0.713487
Vapb	593.911	0.106505	0.212061	0.502237	0.6155	0.848123
Stx16	630.022	-0.0272042	0.0934368	-0.291151	0.770936	0.923271
Npepl1	572.736	0.382949	0.115753	3.30833	0.000938535	0.0164653
Gnas	2688.1	-0.0126733	0.115318	-0.109899	0.91249	0.972923
Nelfcd	260.263	0.0173293	0.126918	0.13654	0.891395	0.965791
Ctsz	3484.7	0.0845745	0.0899159	0.940596	0.346912	0.672269
Atp5e	487.743	0.137211	0.118857	1.15442	0.248326	0.572537
Prelid3b	2380.29	-0.0835567	0.135187	-0.618084	0.53652	0.804136
Edn3	3033.47	-0.1591	0.207946	-0.765102	0.444211	0.74736
Gm14393	5.12603	0.317417	0.440821	0.720057	0.47149	0.766512
Gm14399	32.7268	-0.0676031	0.251848	-0.268428	0.78837	0.930987
Gm14443	7.47718	-0.26793	0.438064	-0.611624	0.540787	0.806572
Gm14305	53.0678	-0.121824	0.226449	-0.537976	0.590594	0.83481
Gm14295	44.7914	0.0889554	0.17127	0.519388	0.60349	0.84105
Gm14410	40.3098	-0.19045	0.218774	-0.870533	0.384009	0.702521
Gm14412	7.02429	0.859973	0.562461	1.52895	0.126278	0.406455
Gm14418	7.63287	0.154436	0.393956	0.392014	0.695048	0.885294
Zfp970	65.5641	-0.0346885	0.2793	-0.124198	0.901158	0.969521
Gm14403	20.0179	-0.267169	0.316311	-0.844641	0.398311	0.713487
Gm14322	6.74415	0.0740179	0.47704	0.155161	0.876695	0.961872
Gm14325	47.9184	-0.338074	0.175068	-1.9311	0.0534706	0.247811
Gm14327	3.12676	0.608677	0.768871	0.79165	0.428565	0.737167
Gm14326	54.0938	0.0400994	0.192534	0.208271	0.835017	0.949591
Zfp971	42.3651	-0.142717	0.252291	-0.565685	0.571608	0.823613
Zfp931	75.427	-0.128336	0.220352	-0.582414	0.560288	0.81892
Phactr3	2.51425	-0.332082	0.778889	-0.426354	0.66985	0.872523
Ppp1r3d	81.6212	-0.215706	0.311745	-0.691929	0.488982	0.776899
Fam217b	67.5124	0.140701	0.267581	0.525826	0.599009	0.838805
Cdh4	359.618	-0.048241	0.201274	-0.239678	0.81058	0.940419
Taf4	302.428	-0.0463575	0.115943	-0.399829	0.689282	0.883575
Lsm14b	117.159	-0.274129	0.261572	-1.04801	0.294636	0.620511
[truncated: 12,878 more rows]

## Sheet: GvsO
Gene	baseMean	log2FoldChange	lfcSE	stat	pvalue	padj
Xkr4	33.8999	0.466015	0.388415	1.19979	0.230223	0.580953
Sox17	99.3075	-1.17796	0.606368	-1.94265	0.0520583	0.306861
Mrpl15	416.055	0.317912	0.124365	2.55629	0.0105794	0.137377
Lypla1	1507.1	0.0596012	0.0769801	0.774243	0.438787	0.751015
Tcea1	1265.4	0.223749	0.0999496	2.23862	0.0251805	0.217045
Rgs20	17.3033	0.0451997	0.254154	0.177844	0.858846	0.956775
Atp6v1h	967.697	0.0195594	0.103576	0.188841	0.850218	0.953746
Npbwr1	3.05867	3.92355	1.19017	3.29662	0.000978554	0.0358421
Rb1cc1	3022.91	0.0758293	0.0988713	0.766949	0.443112	0.753369
St18	2.13675	1.57805	0.836114	1.88736	0.0591118	0.323763
Pcmtd1	1140.92	-0.0862072	0.167891	-0.51347	0.607622	0.850623
Sntg1	2.18629	-0.324574	0.795657	-0.407933	0.683323	0.885098
Rrs1	8322.38	0.182079	0.133427	1.36463	0.17237	0.512001
Adhfe1	78.7839	-0.0252867	0.219296	-0.115308	0.908201	0.972863
Vxn	3.3544	0.843398	0.796883	1.05837	0.289886	0.637597
Mybl1	27.7021	0.11548	0.22075	0.523125	0.600887	0.847776
Vcpip1	2492.89	0.0784673	0.0866599	0.905462	0.365221	0.699821
Sgk3	252.76	0.0279241	0.089799	0.310962	0.755829	0.916455
Mcmdc2	14.0826	0.0706801	0.327751	0.215652	0.829259	0.94605
Tcf24	68.1894	-0.201679	0.194269	-1.03814	0.299204	0.644971
Cops5	470.565	-0.0135213	0.104938	-0.128851	0.897476	0.96963
Cspp1	272.689	0.0617337	0.130131	0.474396	0.635217	0.862456
Arfgef1	991.047	-0.111953	0.0738018	-1.51694	0.129283	0.454194
Cpa6	3.22717	-0.218122	0.777335	-0.280603	0.779015	0.926541
Prex2	525.761	-0.0400948	0.163945	-0.244563	0.806795	0.937495
A830018L16Rik	2.05513	0.894717	0.823749	1.08615	0.277412	0.625393
Sulf1	9039.23	0.417278	0.126342	3.30276	0.000957396	0.0354748
Slco5a1	410.204	0.0632228	0.191358	0.330389	0.741106	0.911296
Prdm14	1.57938	1.3661	1.00051	1.3654	0.172126	0.512001
Ncoa2	826.341	-0.0905743	0.111838	-0.809867	0.418016	0.734965
Tram1	3976.23	-0.0203407	0.0705118	-0.288473	0.772985	0.923468
Lactb2	428.599	-0.0539894	0.109679	-0.492248	0.622544	0.857765
Eya1	839.256	0.328115	0.189847	1.72832	0.0839316	0.37787
Msc	7417.75	-0.186765	0.174355	-1.07118	0.284089	0.631272
Trpa1	2.30291	1.20798	0.911716	1.32496	0.185186	0.526209
Kcnb2	13.2329	-0.351849	0.354339	-0.992972	0.320723	0.662701
Terf1	367.89	0.0163932	0.119485	0.137199	0.890873	0.967243
Sbspon	14.8253	0.319482	0.426467	0.749137	0.453775	0.759852
4930444P10Rik	1.31632	0.996139	0.9358	1.06448	0.287112	0.63438
Rpl7	6004.1	-0.125207	0.109209	-1.1465	0.25159	0.600421
Rdh10	1309.29	0.24208	0.11778	2.05535	0.0398448	0.270378
Stau2	305.601	-0.235782	0.111184	-2.12065	0.0339513	0.251231
Ube2w	1941.08	0.0895362	0.0943605	0.948874	0.342685	0.681562
Eloc	3644.66	-0.00480596	0.0899633	-0.0534213	0.957396	0.989631
Tmem70	798.649	0.401648	0.0956833	4.19768	2.69659e-05	0.00327976
Ly96	23.3907	-0.419384	0.272037	-1.54164	0.123161	0.445475
Jph1	586.607	0.175117	0.083297	2.10232	0.0355251	0.256642
Gdap1	2.36477	0.625516	0.8145	0.767976	0.442502	0.752928
Pi15	205.575	-0.678301	0.259011	-2.61881	0.00882368	0.124745
Crispld1	439.216	-1.31959	0.451871	-2.92027	0.00349724	0.0765595
Tfap2b	6.45793	0.482255	1.3312	0.362269	0.717151	0.90021
Pkhd1	5.18705	2.3155	0.57665	4.01544	5.93349e-05	0.0055127
Il17f	1.52195	-0.951016	0.981023	-0.969413	0.332339	0.672572
Mcm3	266.981	0.327692	0.124222	2.63795	0.008341	0.120727
Paqr8	210.368	0.179172	0.206332	0.86837	0.385192	0.713967
Efhc1	14.6371	-0.232497	0.345864	-0.672221	0.501443	0.790579
Tram2	383.211	-0.261435	0.115212	-2.26917	0.0232583	0.207966
Tmem14a	56.0765	-0.116138	0.214187	-0.542228	0.587661	0.839867
Gsta3	3.04995	0.447223	0.685942	0.651984	0.514411	0.797734
Kcnq5	41.534	-0.588812	0.308843	-1.90651	0.0565841	0.319134
Rims1	8.18511	-0.66237	0.488342	-1.35636	0.174983	0.514414
Ogfrl1	229.649	0.231032	0.116281	1.98685	0.0469394	0.293749
B3gat2	16.4319	0.283217	0.249472	1.13527	0.256264	0.604875
Smap1	128.268	-0.0384958	0.118987	-0.32353	0.746294	0.912434
Sdhaf4	49.9318	0.0237005	0.22814	0.103886	0.91726	0.976136
Fam135a	678.128	0.0491171	0.0974486	0.504031	0.61424	0.853254
Col9a1	5.37139	0.0682475	0.437566	0.155971	0.876056	0.962655
Col19a1	693.489	-0.00761064	0.17107	-0.0444884	0.964515	0.990008
Lmbrd1	2393.06	0.00355016	0.0953844	0.0372195	0.97031	0.992519
Adgrb3	4.24572	0.244353	0.592451	0.412444	0.680014	0.883813
Phf3	1531.83	0.176859	0.0840057	2.10532	0.0352636	0.255798
Ptp4a1	9890.27	0.0902401	0.0869465	1.03788	0.299325	0.644971
4931428L18Rik	1.47659	1.93291	1.04691	1.84629	0.0648498	0.336894
Khdrbs2	2.70134	-0.86215	0.703756	-1.22507	0.220549	0.568726
Prim2	48.2292	-0.097327	0.162728	-0.598095	0.549777	0.817889
Rab23	256.958	0.0747457	0.126493	0.590909	0.554581	0.8212
Bag2	315.982	-0.0712718	0.130139	-0.547659	0.583926	0.838246
Zfp451	3770.66	-0.0704599	0.110644	-0.636817	0.524244	0.802843
Bend6	41.8957	0.100466	0.269779	0.372401	0.709594	0.895723
Dst	2412.33	-0.0907922	0.127144	-0.714092	0.475171	0.774278
Ccdc115	881.197	0.137895	0.158618	0.86935	0.384656	0.713676
Imp4	3051.12	0.184184	0.132511	1.38995	0.164544	0.502236
Ptpn18	5.90784	0.243971	0.452982	0.538589	0.590171	0.841826
Arhgef4	32.6525	-0.213706	0.222161	-0.961941	0.336079	0.67583
Fam168b	4680.31	-0.144693	0.0739289	-1.95719	0.0503256	0.302131
Plekhb2	1585.86	-0.135449	0.109906	-1.23241	0.217795	0.565721
Hs6st1	1162.57	0.216925	0.101664	2.13375	0.0328629	0.247645
Uggt1	587.874	-0.0810165	0.0868032	-0.933335	0.350647	0.688135
Neurl3	65.5178	-0.891846	0.575953	-1.54847	0.121509	0.442312
Arid5a	7582.84	0.141351	0.156706	0.902015	0.367049	0.70139
Kansl3	2370.34	0.0170735	0.090651	0.188343	0.850607	0.953746
Fer1l5	64.5345	-0.0368543	0.142581	-0.258479	0.796037	0.932738
Lman2l	532.71	-0.0102355	0.109125	-0.0937962	0.925271	0.979071
Cnnm4	766.77	0.130374	0.0833394	1.56438	0.117729	0.436102
Cnnm3	359.855	0.139409	0.111285	1.25271	0.210311	0.556739
Ankrd23	16.3784	0.107099	0.323402	0.331164	0.74052	0.911135
Ankrd39	78.2291	0.116503	0.155241	0.750465	0.452975	0.759559
Sema4c	1718.16	-0.22165	0.212188	-1.04459	0.296211	0.643316
Fam178b	30.9886	0.326618	0.312788	1.04422	0.296385	0.643462
Cox5b	620.946	-0.193138	0.118639	-1.62795	0.103536	0.414585
Actr1b	2848.34	-0.126247	0.0878785	-1.43661	0.15083	0.485229
4933424G06Rik	1.48968	0.790095	0.874249	0.903742	0.366132	0.700395
Zap70	1.44581	1.55819	1.25168	1.24488	0.213175	0.559651
Tmem131	1279.89	-0.226049	0.137146	-1.64823	0.0993049	0.407346
Vwa3b	50.9456	-0.322592	0.266699	-1.20957	0.226442	0.57625
Cnga3	4.51295	0.127812	0.574677	0.222406	0.823998	0.943641
Inpp4a	279.008	-0.143192	0.0935943	-1.52992	0.126036	0.449727
Coa5	611.054	0.134982	0.142635	0.946345	0.343973	0.682541
Unc50	399.175	-0.00185928	0.0959962	-0.0193683	0.984547	0.995586
Mgat4a	236.377	-0.415312	0.185772	-2.2356	0.0253777	0.217975
2010300C02Rik	11.2446	-0.483619	0.403715	-1.19792	0.230948	0.581493
Tsga10	238.436	-0.0473435	0.118587	-0.399229	0.689724	0.886981
Lipt1	54.9681	0.317956	0.228703	1.39025	0.164452	0.502149
Mitd1	85.4197	-0.077912	0.15794	-0.4933	0.621801	0.857317
Mrpl30	533.094	0.0928327	0.0908995	1.02127	0.307128	0.65255
Txndc9	1834.57	0.0413723	0.0683081	0.605672	0.544733	0.814262
Eif5b	2185.2	0.0129306	0.184212	0.0701941	0.944039	0.985286
Rev1	399.31	0.133735	0.115013	1.16278	0.244919	0.595133
Aff3	147.206	-0.723532	0.260067	-2.7821	0.00540082	0.0955064
Lonrf2	14.6991	-0.566022	0.401627	-1.40932	0.15874	0.493786
Chst10	29.8696	-0.0565463	0.277404	-0.203841	0.838478	0.950176
Pdcl3	1380.8	-0.0947237	0.0879695	-1.07678	0.281579	0.629195
Npas2	453.439	0.0681778	0.256692	0.265601	0.790546	0.931485
Rpl31	758.955	-0.296791	0.155956	-1.90305	0.0570346	0.320427
Tbc1d8	326.157	0.00656745	0.0944135	0.0695605	0.944543	0.985554
Cnot11	470.262	0.254267	0.0916216	2.77519	0.00551698	0.0964896
Rnf149	583.872	0.184413	0.0823444	2.23954	0.025121	0.216821
Creg2	17.9679	-0.351198	0.367312	-0.95613	0.339007	0.678141
Rfx8	2.30506	1.60718	0.793196	2.02621	0.042743	0.280951
Map4k4	1505.91	-0.0326185	0.0953623	-0.342048	0.732314	0.907398
Il1r2	7.22646	0.222404	0.375353	0.592519	0.553503	0.820618
Il1r1	6325.53	-0.168487	0.11654	-1.44574	0.14825	0.481857
Il1rl2	184.007	0.121738	0.158261	0.769222	0.441761	0.752928
Il1rl1	128.112	-0.762373	0.351767	-2.16727	0.0302144	0.23668
Il18r1	1.44168	0.210536	0.947424	0.222219	0.824143	0.943641
Il18rap	4.29012	1.70492	0.770911	2.21157	0.0269967	0.2248
Slc9a4	18.2281	0.556898	0.331737	1.67873	0.093204	0.396032
Slc9a2	12.4016	0.285758	0.332757	0.858759	0.390473	0.717248
Mfsd9	1.75374	0.162482	0.807264	0.201275	0.840483	0.950994
Tmem182	67.4992	-1.25527	0.293262	-4.28036	1.86593e-05	0.00249831
Mrps9	115.168	-0.111051	0.155305	-0.715047	0.47458	0.773564
Gpr45	3.44033	0.254861	0.667489	0.381821	0.702594	0.893136
Tgfbrap1	365.032	0.233581	0.11656	2.00396	0.045074	0.288188
AI597479	195.941	0.227685	0.11606	1.96179	0.0497871	0.300933
Fhl2	132.741	-0.830245	0.239932	-3.46034	0.000539503	0.0254316
Nck2	1189.19	0.0162429	0.095472	0.170133	0.864906	0.958847
Ecrg4	127.717	-0.819842	0.252759	-3.24357	0.00118043	0.0399317
Uxs1	430.457	-0.0114918	0.107124	-0.107275	0.914571	0.975231
Tpp2	1643.64	-0.204392	0.0952838	-2.14509	0.0319458	0.243946
Mettl21c	22.8976	-0.284053	0.368003	-0.771876	0.440188	0.751877
Gm8251	73.272	-0.142266	0.261717	-0.543587	0.586726	0.839503
Tex30	774.692	0.0136553	0.104394	0.130805	0.895929	0.969152
Poglut2	205.823	-0.140567	0.135382	-1.0383	0.299133	0.644971
Bivm	45.5524	0.00269879	0.21841	0.0123565	0.990141	0.996899
Ercc5	330.036	0.0954402	0.10148	0.940484	0.346969	0.685378
Gulp1	1245.09	0.0759484	0.146075	0.519926	0.603115	0.849016
Col3a1	7601.59	-0.342897	0.237649	-1.44287	0.149057	0.482707
Col5a2	2362.1	-0.0783794	0.166833	-0.469808	0.638492	0.863491
Wdr75	729.772	0.158152	0.130995	1.20732	0.22731	0.576893
Slc40a1	870.068	-0.0957792	0.129284	-0.740846	0.458787	0.763615
Dnah7b	37.7695	0.147336	0.219542	0.671108	0.502152	0.790748
Dnah7c	9.51422	0.334183	0.381682	0.875553	0.381273	0.710339
Slc39a10	1239.82	0.253883	0.185448	1.36902	0.170991	0.511338
Tmeff2	528.048	-0.0632936	0.156743	-0.403805	0.686356	0.886243
Cavin2	5267.01	-0.420039	0.202795	-2.07125	0.0383356	0.265162
Nabp1	2820.18	0.0182124	0.125695	0.144893	0.884795	0.965777
Myo1b	670.702	-0.515846	0.184701	-2.79287	0.00522423	0.0938563
Stat4	2.43481	0.912185	0.673452	1.35449	0.17558	0.514627
Stat1	778.888	0.708838	0.365856	1.93748	0.0526868	0.308466
Gls	9297.28	-0.0796712	0.0807325	-0.986854	0.323714	0.665859
Nab1	3580.5	-0.114105	0.0724487	-1.57498	0.115261	0.434161
Nemp2	44.8353	-0.158724	0.219159	-0.724244	0.468916	0.770469
Mfsd6	753.947	-0.0606009	0.119897	-0.505441	0.613249	0.852907
Inpp1	231.453	0.00643951	0.116801	0.0551321	0.956033	0.989399
Hibch	75.9825	-0.0105205	0.152644	-0.0689214	0.945052	0.985698
1700019D03Rik	87.555	0.406935	0.206854	1.96725	0.0491538	0.300064
Mstn	102.775	-0.343675	0.349394	-0.983632	0.325297	0.667304
Pms1	49.5514	-0.0473871	0.194383	-0.243783	0.807399	0.937495
Ormdl1	74.2524	0.151497	0.255837	0.592163	0.553741	0.820663
Osgepl1	57.0991	-0.119645	0.160501	-0.745449	0.456	0.761738
Asnsd1	33.5503	0.40513	0.253925	1.59547	0.110607	0.425883
Dnah7a	3.22608	0.643839	0.637599	1.00979	0.312598	0.657014
Stk17b	2944.76	-0.41437	0.180972	-2.28968	0.0220397	0.203813
Hecw2	95.6077	-0.306547	0.236063	-1.29858	0.194089	0.53713
Ccdc150	3.12144	0.327755	0.642756	0.509922	0.610106	0.851583
Gtf3c3	122.797	0.261524	0.157185	1.6638	0.0961526	0.401889
Pgap1	82.8562	-0.373766	0.234104	-1.59658	0.110359	0.425607
Ankrd44	157.812	-0.31408	0.239864	-1.30941	0.190396	0.533955
Sf3b1	10929.4	-0.22367	0.115169	-1.94209	0.0521258	0.307145
Coq10b	6697.3	-0.0528956	0.106799	-0.495283	0.620401	0.856431
Hspd1	4375.13	0.144282	0.12654	1.14021	0.254197	0.602966
Hspe1	1841.33	-0.0258639	0.130223	-0.198612	0.842566	0.951096
Mob4	2267.41	0.150251	0.0618538	2.42914	0.0151348	0.168044
Rftn2	194.371	-0.0204503	0.221152	-0.0924717	0.926323	0.97924
Mars2	1084.4	0.282909	0.106932	2.64569	0.00815253	0.119565
Boll	6.08979	0.267755	0.397426	0.673722	0.500488	0.790253
Plcl1	559.896	0.286544	0.287621	0.996256	0.319126	0.661544
Satb2	73.0315	-0.461155	0.250772	-1.83894	0.0659238	0.339315
1700066M21Rik	52.5761	0.0444923	0.214684	0.207246	0.835818	0.949025
Tyw5	133.93	-0.0496753	0.176074	-0.282127	0.777846	0.925903
Maip1	214.151	0.0902515	0.107683	0.838121	0.401963	0.725226
Spats2l	879.352	-0.480893	0.204493	-2.35164	0.018691	0.187416
Kctd18	219.542	0.195056	0.110325	1.76801	0.0770589	0.365411
Sgo2a	11.3902	0.570486	0.366254	1.55762	0.119323	0.438563
Aox1	131.58	-0.02556	0.187192	-0.136544	0.891391	0.967327
Aox3	10.2142	-0.148045	0.352221	-0.420318	0.674253	0.880491
Aox4	2.19977	0.814236	0.892079	0.91274	0.36138	0.696572
Aox2	3.27076	0.680872	0.644846	1.05587	0.291028	0.638523
Bzw1	13329	0.00724899	0.0852467	0.0850354	0.932233	0.981558
Clk1	3800.15	-0.1294	0.135314	-0.956297	0.338922	0.678083
Ppil3	49.6284	0.0845389	0.157698	0.536082	0.591902	0.842649
Nif3l1	220.417	0.263421	0.151364	1.74032	0.0818028	0.374048
Orc2	312.369	0.259185	0.146558	1.76848	0.0769813	0.365369
Fam126b	358.222	0.17834	0.116323	1.53314	0.125241	0.44836
Ndufb3	430.95	-0.202546	0.110894	-1.82649	0.0677767	0.343843
Flacc1	2.02697	1.16963	0.817256	1.43117	0.152383	0.487794
Cflar	2667.59	0.220549	0.0765927	2.87951	0.00398298	0.0822855
Casp8	202.272	-0.0312073	0.17827	-0.175056	0.861035	0.95742
Trak2	1803.54	-0.0206743	0.0931372	-0.221977	0.824332	0.943641
Stradb	73.4646	0.289389	0.14454	2.00214	0.0452697	0.288802
C2cd6	2.64581	-0.167595	0.70175	-0.238825	0.811241	0.939101
Tmem237	203.078	0.0675219	0.126599	0.533352	0.59379	0.843641
Mpp4	3.89202	1.26297	0.546453	2.31121	0.0208213	0.198889
Als2	213.882	-0.0383215	0.119527	-0.320611	0.748505	0.913858
Cdk15	6.87401	-1.2744	0.414079	-3.07767	0.00208624	0.0565308
Fzd7	575.539	-0.17826	0.191472	-0.930999	0.351854	0.688963
Gm973	5.54077	0.240713	0.566306	0.425058	0.670795	0.878865
Sumo1	4156.28	0.110828	0.129844	0.853545	0.393357	0.719387
Nop58	4570.54	-0.20047	0.0834683	-2.40175	0.016317	0.173782
Bmpr2	4369.67	0.01408	0.107161	0.131391	0.895466	0.969035
Fam117b	997.829	0.0391276	0.101806	0.384334	0.700731	0.892038
Ica1l	12.1308	-0.192954	0.414551	-0.465452	0.641608	0.865118
Wdr12	655.133	0.303699	0.17185	1.76723	0.077189	0.365701
Carf	64.0935	-0.0414063	0.14876	-0.278343	0.780749	0.926541
Nbeal1	946.247	-0.195128	0.127787	-1.52698	0.126767	0.451043
Cyp20a1	927.447	0.0556919	0.102446	0.543621	0.586703	0.839503
Abi2	1131.64	-0.0773606	0.128058	-0.604107	0.545772	0.815281
Raph1	762.254	-0.1065	0.12062	-0.882939	0.377269	0.708547
Cd28	4.9327	1.00554	0.750177	1.34041	0.180112	0.519553
Ctla4	4.11129	1.77328	1.05794	1.67616	0.0937061	0.397397
Icos	3.60849	1.10745	1.00152	1.10576	0.268828	0.616894
Pard3b	493.365	-0.144125	0.14377	-1.00247	0.316118	0.659372
Nrp2	477.734	-0.600155	0.224595	-2.67217	0.00753628	0.114685
Ino80d	888.798	-0.0600138	0.0700522	-0.856702	0.391609	0.717845
Ndufs1	521.114	-0.00962017	0.0882721	-0.108983	0.913216	0.975165
Eef1b2	2082.31	-0.16511	0.131685	-1.25382	0.209906	0.5562
Gpr1	18.3788	0.900923	0.406859	2.21434	0.0268055	0.224195
Zdbf2	855.884	-0.17826	0.205093	-0.869163	0.384758	0.713676
Adam23	155.526	0.129275	0.254821	0.507315	0.611934	0.852565
Dytn	1.30601	2.0006	1.11687	1.79126	0.0732511	0.358009
Fastkd2	278.71	0.111519	0.138213	0.806861	0.419747	0.736545
4933402D24Rik	1.83009	1.80242	0.942557	1.91226	0.0558424	0.316632
Klf7	1109.5	-0.147956	0.122456	-1.20824	0.226953	0.576796
Creb1	2090.68	0.0075706	0.0961036	0.0787754	0.937211	0.982735
Mettl21a	322.493	-0.0911654	0.0968064	-0.941728	0.346332	0.685053
Ccnyl1	1377.57	0.0402523	0.0853871	0.47141	0.637348	0.863195
Fzd5	261.224	0.0100682	0.123344	0.0816271	0.934943	0.982486
Plekhm3	405.405	0.101653	0.129484	0.785061	0.432418	0.746654
Akr1cl	1.76718	2.28788	0.97483	2.34695	0.0189276	0.188719
Idh1	522.799	-0.083551	0.138151	-0.604781	0.545325	0.814842
Pikfyve	516.289	0.0661965	0.0770829	0.85877	0.390467	0.717248
Pth2r	4.67855	0.0980536	0.521895	0.18788	0.850971	0.954019
Map2	3315.52	-0.00542563	0.0908563	-0.0597166	0.952381	0.988152
Unc80	10.0994	0.419895	0.408183	1.02869	0.303624	0.649455
Rpe	375.71	0.016549	0.135879	0.121792	0.903064	0.97108
Kansl1l	1093.61	-0.0135506	0.0861553	-0.157281	0.875023	0.962438
Acadl	867.636	-0.0605992	0.0684206	-0.885687	0.375786	0.707822
Myl1	106.121	0.23329	0.327462	0.712419	0.476205	0.774548
Lancl1	305.563	-0.169493	0.101208	-1.6747	0.0939931	0.398084
Erbb4	4.40196	0.56294	0.543549	1.03567	0.300354	0.645548
Ikzf2	50.7228	-0.114298	0.233471	-0.48956	0.624446	0.858978
Bard1	13.2666	0.226284	0.331686	0.682225	0.495097	0.78742
Abca12	2.07335	0.441848	0.915202	0.482788	0.629247	0.860886
Atic	361.115	0.190652	0.115253	1.6542	0.0980865	0.405059
Fn1	1524.16	-0.9667	0.36369	-2.65803	0.00785982	0.117534
Mreg	202.55	0.0820488	0.104682	0.783793	0.433161	0.747123
Pecr	81.7603	-0.407464	0.16491	-2.47082	0.0134804	0.158045
Tmem169	11.0712	-0.517311	0.360591	-1.43462	0.151395	0.485934
Xrcc5	138.881	-0.283439	0.15783	-1.79585	0.072518	0.356311
2022-03-04	7.38646	-0.3668	0.501529	-0.731363	0.464557	0.766866
Smarcal1	81.7915	-0.13932	0.182039	-0.765334	0.444073	0.753906
Rpl37a	1871.24	-0.205179	0.121768	-1.685	0.0919881	0.394097
Igfbp2	20.8928	-0.434865	0.505089	-0.860966	0.389257	0.716417
Igfbp5	25845	0.0334733	0.203774	0.164266	0.869521	0.960434
Tns1	1999.37	-0.185775	0.178214	-1.04242	0.297215	0.644236
Rufy4	1.52717	2.82431	1.00777	2.80253	0.00507037	0.0918025
Cxcr2	2.69494	1.71351	0.978832	1.75056	0.0800214	0.37085
Arpc2	2321.13	-0.214477	0.111681	-1.92045	0.0548012	0.313518
Gpbar1	69.8354	-0.526863	0.600487	-0.877393	0.380273	0.710138
Aamp	3831.09	-0.0763479	0.118875	-0.642256	0.520707	0.80089
Pnkd	265.99	-0.207838	0.130199	-1.5963	0.110421	0.425607
Tmbim1	19364.4	-0.0426805	0.119641	-0.356738	0.721288	0.902082
Catip	10.537	-0.141108	0.423592	-0.333121	0.739043	0.910052
Slc11a1	109.173	-0.485287	0.327024	-1.48395	0.137823	0.467319
Ctdsp1	505.417	0.0350873	0.107631	0.325995	0.744428	0.911818
Vil1	26.7514	-0.165713	0.262016	-0.632454	0.52709	0.804366
Usp37	4519.24	-0.00667057	0.126479	-0.0527405	0.957939	0.989631
Cnot9	566.812	0.236864	0.127267	1.86117	0.0627205	0.331892
Plcd4	21.3425	-0.138693	0.251773	-0.550866	0.581725	0.836991
Zfp142	670.523	-0.114716	0.132903	-0.863152	0.388054	0.715278
Bcs1l	75.8285	-0.323994	0.194882	-1.66252	0.0964087	0.402431
Rnf25	428.47	0.152111	0.10901	1.39538	0.162901	0.499859
Stk36	20.6022	0.0259562	0.32585	0.079657	0.93651	0.982735
Ttll4	1578.94	0.114385	0.126162	0.906658	0.364587	0.699705
Cyp27a1	218.119	-0.254074	0.134316	-1.89162	0.0585422	0.321861
Prkag3	6.00389	0.232716	0.507069	0.458944	0.646274	0.866667
Wnt6	52.4872	0.610973	0.281211	2.17265	0.029807	0.235106
Wnt10a	39.7327	-0.275011	0.396564	-0.693484	0.488006	0.782469
Cdk5r2	2.01876	-0.0903823	0.781311	-0.11568	0.907906	0.972831
Cfap65	1.89321	1.77632	0.92913	1.91182	0.0558999	0.316823
Ihh	1.84424	0.747493	0.759229	0.984541	0.324849	0.666816
Nhej1	33.5133	-0.0470805	0.177163	-0.265747	0.790434	0.931485
Slc23a3	5.5335	-0.0487892	0.50562	-0.0964939	0.923128	0.978018
Cnppd1	559.161	0.19437	0.0960568	2.02349	0.0430226	0.281856
Retreg2	883.121	0.0324429	0.0859403	0.377504	0.705799	0.894647
Zfand2b	158.122	-0.198699	0.118209	-1.68091	0.09278	0.395547
Abcb6	12.9698	0.0448014	0.310729	0.144181	0.885357	0.966054
Atg9a	281.625	0.166801	0.126071	1.32307	0.185813	0.527061
Ankzf1	116.6	0.348922	0.144613	2.4128	0.0158307	0.171514
Glb1l	89.2325	-0.0641725	0.189653	-0.338368	0.735086	0.908488
Stk16	1241.2	-0.0539722	0.133708	-0.403658	0.686464	0.886243
Tuba4a	3532.55	-0.0409853	0.133485	-0.30704	0.758813	0.917563
A630095N17Rik	1.50911	0.0999896	0.887123	0.112712	0.910259	0.973758
Dnajb2	1690.2	-0.03203	0.133769	-0.239443	0.810762	0.939093
Ptprn	26.016	0.225081	0.249152	0.903387	0.366321	0.70047
Dnpep	292.935	-0.312771	0.120848	-2.58813	0.00964991	0.130559
Des	25094.3	-0.125686	0.118692	-1.05893	0.289633	0.637469
Speg	140.929	-0.350485	0.206463	-1.69757	0.0895893	0.389263
Gmppa	319.572	-0.177919	0.109185	-1.62951	0.103204	0.414379
Asic4	5.84451	-0.111466	0.462119	-0.241206	0.809395	0.938854
Chpf	2098.87	0.0446384	0.117021	0.381456	0.702865	0.893184
Obsl1	196.136	-0.318481	0.128071	-2.48675	0.0128917	0.15363
Tmem198	70.3669	-0.197443	0.14046	-1.40569	0.159816	0.494697
Inha	7.25891	0.180562	0.383917	0.470314	0.63813	0.863248
Stk11ip	163.286	-0.0262785	0.140332	-0.18726	0.851457	0.95413
Slc4a3	203.064	-0.444282	0.197427	-2.25036	0.0244259	0.213834
Epha4	200.963	-0.0380338	0.131831	-0.288504	0.772961	0.923468
Pax3	120.387	-0.0127803	0.213546	-0.059848	0.952277	0.988152
Sgpp2	11.596	-0.188721	0.437858	-0.431009	0.666462	0.876986
Farsb	329.112	0.0385117	0.121423	0.317171	0.751114	0.915016
Mogat1	3.07224	-0.128115	0.661945	-0.193543	0.846534	0.953001
Acsl3	1891.2	-0.0438263	0.0937292	-0.467584	0.640082	0.864054
Utp14b	1074.88	-0.320466	0.106526	-3.00834	0.00262678	0.0645845
Kcne4	5406.52	-0.0252489	0.241027	-0.104756	0.91657	0.975964
Scg2	145.754	0.00832482	0.134933	0.0616961	0.950805	0.987716
Ap1s3	13.343	0.936943	0.469525	1.99551	0.0459869	0.291335
Wdfy1	270.927	0.220331	0.141882	1.55292	0.120442	0.440102
Mrpl44	124.797	0.358127	0.140433	2.55016	0.0107675	0.138518
Serpine2	3331.44	-0.17957	0.213732	-0.840166	0.400816	0.724332
Cul3	3694.08	-0.171475	0.0718093	-2.38792	0.0169441	0.177689
Dock10	112.785	-0.542855	0.289323	-1.87629	0.0606153	0.327434
Nyap2	1.38047	1.35577	1.09862	1.23407	0.217178	0.565092
Irs1	204.302	-0.02347	0.163423	-0.143615	0.885805	0.966054
Rhbdd1	1427.71	0.200168	0.119104	1.68061	0.0928386	0.395547
Col4a4	43.9547	-0.428653	0.18449	-2.32345	0.020155	0.194494
Col4a3	41.4424	-0.68698	0.262428	-2.61779	0.00885021	0.124899
Mff	953.347	0.0358704	0.0653888	0.54857	0.5833	0.8379
Agfg1	1905.37	-0.0836383	0.0806498	-1.03705	0.29971	0.645237
Slc19a3	6.80598	-0.847921	0.50936	-1.66468	0.0959767	0.401575
Sphkap	202.825	0.528242	0.322492	1.638	0.101421	0.411182
Pid1	607.575	-0.539956	0.219562	-2.45924	0.0139231	0.16137
Dner	1.92924	-0.1483	0.790225	-0.187668	0.851137	0.95402
Trip12	2021.53	-0.113668	0.0708377	-1.60463	0.108575	0.422047
Fbxo36	29.6651	-0.198708	0.222216	-0.894211	0.371209	0.704552
Sp110	16.3724	0.240985	0.311617	0.773336	0.439324	0.751329
Sp140	27.6497	-0.189404	0.295213	-0.641586	0.521142	0.801167
Sp100	253.858	-0.184082	0.303139	-0.607252	0.543683	0.813785
A630001G21Rik	3.13222	0.442362	0.63906	0.692208	0.488807	0.782618
Cab39	3836.27	0.0400164	0.088405	0.452648	0.650802	0.86943
Itm2c	3493.82	-0.0326281	0.114418	-0.285165	0.775517	0.924874
4933407L21Rik	3.32405	0.842326	0.685251	1.22922	0.218989	0.567323
Gpr55	1.5388	0.915541	0.788199	1.16156	0.245414	0.5955
2810459M11Rik	5.44196	-0.0390023	0.728617	-0.0535293	0.95731	0.989631
Psmd1	963.494	-0.0877969	0.10464	-0.839037	0.401448	0.724873
Htr2b	33.0753	0.104356	0.226029	0.461691	0.644303	0.866226
Armc9	134.056	0.162932	0.144466	1.12782	0.259397	0.607087
B3gnt7	2.84338	-0.337377	0.89589	-0.376583	0.706484	0.894906
Ncl	28020.6	0.0213037	0.130837	0.162826	0.870655	0.960736
Ptma	13115.9	0.0272706	0.102615	0.265757	0.790426	0.931485
Pde6d	235.593	0.016036	0.161408	0.0993507	0.92086	0.977421
Cops7b	145.023	0.119289	0.158957	0.750447	0.452985	0.759559
Nppc	4972.94	0.255074	0.286087	0.891598	0.372608	0.705434
Dis3l2	366.988	-0.109144	0.130059	-0.839189	0.401363	0.724873
Ecel1	11.466	0.427765	0.378547	1.13002	0.258469	0.60679
Prss56	1.41316	1.39924	1.05083	1.33155	0.183009	0.523492
Chrnd	17.5309	1.07049	0.472502	2.26558	0.0234772	0.20909
Chrng	6.27324	2.05424	0.753311	2.72694	0.00639242	0.104659
Eif4e2	1638.6	0.0436163	0.0921326	0.473408	0.635922	0.862951
Efhd1	146.013	0.761028	0.243965	3.11941	0.00181211	0.0514309
Gigyf2	1351.67	0.107524	0.0835274	1.28729	0.197992	0.541935
Kcnj13	12.2397	-0.246969	0.391412	-0.630968	0.528062	0.804882
Ngef	43.4778	-0.283299	0.22708	-1.24757	0.212187	0.558486
Neu2	11058.5	-0.162743	0.175659	-0.926472	0.354201	0.690588
Inpp5d	7.53609	1.02348	0.482322	2.12199	0.0338388	0.250816
Atg16l1	485.511	0.197148	0.118731	1.66046	0.0968224	0.403208
Sag	8.01199	0.204517	0.366398	0.558183	0.576719	0.83482
Dgkd	892.543	0.0679743	0.113941	0.596573	0.550793	0.818701
Usp40	244.211	0.0639213	0.118128	0.541121	0.588424	0.840538
Ugt1a7c	3.6951	0.446652	0.635109	0.703269	0.481888	0.778484
Ugt1a6a	1.91589	1.26955	0.780142	1.62733	0.103667	0.414796
Dnajb3	17.1458	0.11232	0.281236	0.399378	0.689615	0.886981
Mroh2a	70.3931	0.170511	0.163101	1.04543	0.295824	0.642761
Hjurp	1933.48	0.0202685	0.0962664	0.210546	0.833242	0.947836
Trpm8	2.31806	2.75855	0.939023	2.93768	0.00330677	0.0739982
Glrp1	1.41177	-0.246132	0.974211	-0.252647	0.800541	0.934913
Arl4c	462.804	-0.0773365	0.2624	-0.294728	0.768202	0.921619
Sh3bp4	251.912	-0.36197	0.277333	-1.30518	0.191831	0.53485
Agap1	2022.52	0.205333	0.126517	1.62296	0.104597	0.415514
Gbx2	2.59754	0.419784	0.678141	0.619021	0.535902	0.808912
Asb18	1.31937	0.121389	1.05697	0.114847	0.908567	0.972993
Ackr3	17619.4	0.192869	0.128147	1.50506	0.132308	0.457751
Cops8	2841.9	0.0521022	0.10148	0.513423	0.607656	0.850623
Col6a3	748.885	-1.07624	0.261049	-4.12276	3.74366e-05	0.00392419
Mlph	4.57014	-1.35493	0.537594	-2.52036	0.0117235	0.145781
Rab17	1.34666	0.706685	1.01265	0.697859	0.485266	0.780566
Lrrfip1	4454.63	-0.268079	0.156645	-1.71138	0.087011	0.383076
Rbm44	2.78949	-0.055	0.710369	-0.0774247	0.938286	0.982957
Ramp1	75.8402	-0.916827	0.270531	-3.38899	0.000701511	0.0299656
Ube2f	2715.44	-0.123947	0.0988071	-1.25443	0.209686	0.555814
Scly	398.8	0.022084	0.167204	0.132078	0.894922	0.968997
Espnl	149.331	0.635404	0.337099	1.88492	0.0594404	0.324617
Klhl30	372.872	0.0988824	0.217448	0.45474	0.649297	0.868087
Erfe	44490.1	0.458805	0.218948	2.09549	0.0361271	0.25847
Ilkap	5509.85	0.361828	0.222443	1.62661	0.10382	0.414975
Hes6	154.217	0.151619	0.162574	0.932615	0.351019	0.688342
Per2	954.226	0.524956	0.116295	4.51399	6.36185e-06	0.00119251
Traf3ip1	120.459	0.239761	0.152988	1.56719	0.11707	0.435305
Asb1	533.415	0.0308378	0.099213	0.310824	0.755934	0.916455
Twist2	20.9994	-0.54929	0.340818	-1.61168	0.107031	0.420506
Hdac4	3370.97	0.116544	0.123718	0.942011	0.346187	0.685022
Ndufa10	507.831	-0.00393006	0.110419	-0.0355921	0.971608	0.993094
Cops9	432.84	-0.184855	0.0970261	-1.90521	0.0567524	0.319631
Gpc1	4886.16	0.60999	0.199122	3.06339	0.00218842	0.0583027
Ankmy1	30.3196	0.349428	0.282662	1.2362	0.216383	0.563985
Dusp28	111.118	0.181804	0.168613	1.07824	0.280927	0.62883
Rnpepl1	497.371	0.0474843	0.106889	0.444239	0.65687	0.872323
Capn10	63.3299	0.12552	0.155297	0.808258	0.418942	0.735781
Kif1a	181.768	0.339487	0.25239	1.34509	0.178596	0.518981
Crocc2	2.13847	3.26296	0.953025	3.42379	0.000617543	0.0273314
Sned1	518.985	0.024998	0.16206	0.154251	0.877412	0.963435
Mterf4	132.167	0.283642	0.153007	1.85379	0.0637698	0.334555
Pask	18.6414	0.123031	0.266038	0.462456	0.643755	0.86615
Ppp1r7	584.669	0.137206	0.0822649	1.66786	0.0953444	0.400043
Ano7	3.97384	0.0923897	0.601398	0.153625	0.877906	0.963471
Hdlbp	5916.79	-0.174829	0.092397	-1.89215	0.0584706	0.321689
2022-09-02	6342.73	0.114718	0.079687	1.43961	0.149978	0.483823
Farp2	89.8281	0.0839318	0.157144	0.534107	0.593267	0.843365
Stk25	1439.28	-0.113776	0.0603077	-1.88659	0.0592153	0.323996
Bok	649.139	0.111633	0.216161	0.516435	0.605551	0.849771
Thap4	110.93	0.221778	0.135276	1.63944	0.101121	0.411003
Atg4b	1106.66	0.161285	0.0941769	1.71258	0.0867904	0.38295
Dtymk	466.48	-0.12651	0.0918472	-1.3774	0.168388	0.508035
Ing5	1303.98	0.136002	0.0931849	1.45948	0.144432	0.477038
D2hgdh	115.44	-0.166467	0.206543	-0.805969	0.420261	0.737027
Gal3st2	1.35881	1.4068	0.894275	1.57312	0.115692	0.434541
Gal3st2c	1.96687	2.4511	0.872015	2.81084	0.00494117	0.0908376
Pdcd1	2.18356	3.64675	1.38297	2.6369	0.00836667	0.120967
Fam174a	371.438	0.190014	0.111271	1.70767	0.0876978	0.384601
St8sia4	18.6774	-1.21893	0.443444	-2.74878	0.00598176	0.101391
D1Ertd622e	729.984	0.391264	0.138677	2.82142	0.0047812	0.0893071
Ppip5k2	136.088	0.251996	0.176211	1.43008	0.152694	0.487864
Gin1	44.9885	-0.0190356	0.17092	-0.111371	0.911322	0.974437
Pam	1003.21	0.0452772	0.0822757	0.550311	0.582106	0.836991
Cdh20	5.43944	1.49902	0.507716	2.95247	0.00315241	0.071959
Rnf152	22.3055	0.320228	0.295283	1.08448	0.278152	0.626066
Pign	351.706	0.0115505	0.111453	0.103636	0.917458	0.976282
Relch	431.088	-0.0108675	0.120797	-0.0899654	0.928315	0.98037
Tnfrsf11a	18.0102	-0.973824	0.524824	-1.85553	0.0635211	0.3338
Zcchc2	428.43	0.04839	0.138754	0.348747	0.727279	0.90471
Phlpp1	418.724	-0.167263	0.120223	-1.39127	0.164144	0.501512
Bcl2	1506.16	0.35024	0.143877	2.43431	0.0149204	0.167177
Kdsr	912.819	0.46792	0.103826	4.50678	6.582e-06	0.00121943
Vps4b	1921.03	0.064264	0.0803602	0.7997	0.423885	0.739358
Serpinb5	59.5821	0.41431	1.38257	0.299668	0.764431	0.919693
Serpinb2	21.684	1.35045	0.793218	1.70249	0.0886635	0.386521
Serpinb8	118.328	0.257916	0.248022	1.03989	0.298391	0.644719
Cdh7	1.78951	-1.18146	0.889301	-1.32853	0.184004	0.525133
Cdh19	656.537	1.08204	0.371186	2.91508	0.00355593	0.0769791
Dsel	690.874	-0.196008	0.13194	-1.48559	0.137388	0.466539
Cntnap5a	2.06929	0.393999	0.879079	0.448195	0.654013	0.871016
Gm29106	2.20062	0.652404	0.83844	0.778117	0.4365	0.749758
Tsn	1743.64	0.0503554	0.0941545	0.534816	0.592777	0.843203
Nifk	3700.17	0.0362345	0.118667	0.305346	0.760103	0.918128
Clasp1	610.911	-0.019729	0.104389	-0.188995	0.850097	0.953746
Tfcp2l1	12.2744	-0.061933	0.419723	-0.147557	0.882693	0.965165
Gli2	308.195	-0.561767	0.246411	-2.27979	0.02262	0.205593
Inhbb	1363.75	0.327717	0.143408	2.28521	0.0223007	0.204295
Ralb	1681.38	-0.176769	0.0843945	-2.09455	0.0362106	0.258719
Tmem185b	2604.15	0.304548	0.0931726	3.26865	0.00108062	0.0377578
Epb41l5	370.899	-0.161593	0.119171	-1.35597	0.175108	0.514414
Ptpn4	360.602	-0.0652036	0.14394	-0.45299	0.650556	0.869281
Tmem177	144.977	0.100343	0.157804	0.635873	0.524859	0.803223
Tmem37	86.3311	-0.688927	0.230378	-2.99043	0.00278588	0.0669494
Dbi	1160.03	0.116096	0.160258	0.724433	0.4688	0.770437
3110009E18Rik	9.46941	0.311095	0.322427	0.964853	0.334618	0.674614
Steap3	169.437	-0.347686	0.222752	-1.56086	0.118556	0.437199
En1	551.536	0.143467	0.124087	1.15618	0.247608	0.596827
Insig2	5263.65	-0.0196005	0.0983026	-0.19939	0.841958	0.951096
Ccdc93	154.791	-0.176741	0.157372	-1.12308	0.261403	0.608998
Ddx18	722.263	0.124419	0.142039	0.875952	0.381056	0.710332
Dpp10	1.21163	0.0131982	1.22989	0.0107312	0.991438	0.997272
Actr3	4093.98	-0.0757009	0.0694056	-1.0907	0.275404	0.623208
Slc35f5	1280.18	-0.197475	0.112385	-1.75714	0.0788947	0.368548
Gpr39	42.5629	0.199258	0.297093	0.670692	0.502417	0.791087
Lypd1	1.89363	1.22911	0.833936	1.47387	0.140516	0.471763
Nckap5	99.8081	-0.0424594	0.224683	-0.188974	0.850113	0.953746
Mgat5	166.925	0.0253758	0.137682	0.184308	0.853772	0.954792
Tmem163	1.87919	2.00838	0.820528	2.44767	0.0143784	0.163496
Acmsd	1.7753	0.156197	0.738324	0.211556	0.832454	0.947539
Ccnt2	1602.69	0.0327974	0.0746835	0.439151	0.660552	0.874061
Map3k19	13.8049	0.75774	0.440118	1.72167	0.0851286	0.379565
Rab3gap1	1659.1	0.275048	0.15897	1.73019	0.0835972	0.377217
Zranb3	67.4889	0.0455218	0.201043	0.226428	0.820869	0.94221
R3hdm1	1063.41	0.0527093	0.119511	0.441041	0.659183	0.873411
Ubxn4	3076.77	-0.111069	0.100486	-1.10532	0.269021	0.616909
Lct	2.78338	0.853422	0.682994	1.24953	0.211471	0.558044
Mcm6	327.759	0.237505	0.100025	2.37445	0.017575	0.18101
Dars	1919.24	-0.0528793	0.0936243	-0.564803	0.572208	0.831993
Cxcr4	1380.11	0.0579274	0.109253	0.530212	0.595965	0.845097
Thsd7b	1.52573	-0.0561095	0.911188	-0.0615783	0.950899	0.987716
Cd55	219.95	-0.077462	0.188966	-0.409926	0.68186	0.884723
Pfkfb2	167.633	-0.175555	0.14592	-1.20309	0.228942	0.579475
Yod1	3369.52	-0.254877	0.102473	-2.48726	0.0128731	0.153523
AA986860	63.3048	0.158118	0.188483	0.838896	0.401528	0.724933
Il19	18.659	0.991658	0.281899	3.51778	0.00043517	0.0220814
Il10	2.11088	0.65337	0.885455	0.737892	0.46058	0.764793
Mapkapk2	6658.5	-0.0827566	0.0479381	-1.72632	0.0842897	0.37884
Dyrk3	78.1514	0.200858	0.257547	0.779891	0.435455	0.748689
Eif2d	115.558	-0.172998	0.147137	-1.17577	0.239688	0.589708
Rassf5	74.0534	-0.026898	0.194093	-0.138583	0.88978	0.966914
Ikbke	26.0966	-0.156483	0.312771	-0.500312	0.616855	0.85464
Srgap2	558.691	-0.0615664	0.122834	-0.501216	0.616219	0.854278
Fam72a	47.5843	0.0710243	0.207006	0.343103	0.731521	0.907029
Ctse	2.948	-0.525555	1.0076	-0.521591	0.601955	0.848382
Rab7b	269.731	0.31866	0.160563	1.98464	0.0471847	0.29459
Slc26a9	3.05888	1.13247	0.775731	1.45988	0.144324	0.476879
Pm20d1	103.831	0.0720386	0.206744	0.348444	0.727507	0.90471
Slc41a1	19878.3	-0.00228078	0.135012	-0.0168932	0.986522	0.996024
Rab29	63.1713	-0.209456	0.211302	-0.991261	0.321558	0.663033
Nucks1	5102.95	0.134351	0.0811219	1.65615	0.0976904	0.404644
Slc45a3	37.6266	-0.490855	0.208229	-2.35728	0.0184091	0.185903
Elk4	4311.66	-0.0058475	0.108426	-0.0539305	0.956991	0.989615
Mfsd4a	2022.7	-0.0244086	0.165352	-0.147616	0.882646	0.965165
Cdk18	43.5624	-0.648886	0.316312	-2.05141	0.0402268	0.271597
Lemd1	1.3316	2.44638	1.16607	2.09796	0.0359083	0.257599
Klhdc8a	15.0202	-0.581082	0.400035	-1.45258	0.146341	0.480061
Nuak2	205.574	-0.210364	0.210107	-1.00122	0.316719	0.659974
Tmcc2	486.169	0.0555017	0.0848287	0.65428	0.512931	0.797165
Dstyk	891.201	0.0659926	0.0812263	0.812453	0.416532	0.734137
Rbbp5	322.499	0.317335	0.147883	2.14585	0.0318849	0.243841
Tmem81	27.8055	-0.153571	0.269807	-0.569186	0.56923	0.830316
Cntn2	13.6285	-0.834081	0.59524	-1.40125	0.161139	0.497083
Nfasc	91.1427	0.495311	0.206662	2.39672	0.0165427	0.175482
Lrrn2	84.6249	-0.611306	0.351672	-1.73829	0.0821601	0.374551
Mdm4	1635.66	0.0044915	0.0958875	0.0468414	0.96264	0.990008
Pik3c2b	54.4208	-0.0735483	0.169947	-0.432772	0.66518	0.875966
Ppp1r15b	11630.5	0.0703331	0.0999464	0.703708	0.481614	0.778252
Plekha6	684.949	-0.538961	0.23063	-2.3369	0.0194441	0.191355
Etnk2	12.4163	-0.0853931	0.423892	-0.20145	0.840347	0.950941
Sox13	198.579	0.0941214	0.286974	0.327979	0.742927	0.911296
Snrpe	449.139	-0.0679189	0.120745	-0.562498	0.573777	0.832999
Zc3h11a	1200.76	-0.144282	0.0742423	-1.94339	0.0519691	0.306675
Gm38394	117.328	0.130541	0.148042	0.881783	0.377894	0.708547
Lax1	19.4665	-0.135734	0.2842	-0.477599	0.632936	0.861782
Atp2b4	1338.34	-0.116227	0.10065	-1.15477	0.248183	0.596827
Optc	9.75452	-0.0694742	0.331464	-0.209598	0.833982	0.948115
Prelp	19633.8	-0.0095302	0.138919	-0.0686026	0.945306	0.985833
Fmod	28285.3	-0.406254	0.241784	-1.68023	0.0929118	0.395547
Btg2	23054.9	0.00959642	0.192554	0.0498377	0.960252	0.98975
Chil1	110.117	-0.0356725	0.616032	-0.0579069	0.953823	0.988633
Mybph	14.4515	-0.846025	0.39721	-2.12992	0.0331782	0.248913
Adora1	26.8456	-0.243814	0.32363	-0.753372	0.451227	0.759491
Myog	277.084	0.713854	0.423828	1.6843	0.0921239	0.394397
Ppfia4	15.484	-0.0255987	0.291162	-0.0879191	0.929941	0.981231
Tmem183a	1911.81	0.0104456	0.0760043	0.137435	0.890687	0.967172
Cyb5r1	483.463	-0.327851	0.108193	-3.03026	0.00244345	0.061698
Adipor1	3133.69	-0.0156847	0.0607424	-0.258217	0.796239	0.932738
Klhl12	767.824	0.0183274	0.0983389	0.18637	0.852154	0.954261
Rabif	781.618	0.181295	0.125545	1.44407	0.148719	0.482399
Kdm5b	900.626	-0.406366	0.112575	-3.60972	0.000306526	0.0177596
Syt2	9.63314	0.641668	0.440888	1.4554	0.145559	0.478741
Ppp1r12b	497.659	-0.203641	0.134512	-1.51392	0.130045	0.454641
Ube2t	30.8852	0.432633	0.197529	2.19023	0.0285078	0.230566
Lgr6	36.0521	1.01022	0.701721	1.43964	0.149971	0.483823
Ptpn7	3.89486	0.739381	0.548893	1.34704	0.177967	0.518003
Arl8a	1642.97	0.0620631	0.116215	0.534039	0.593315	0.843365
Gpr37l1	317.619	0.519313	0.221959	2.33969	0.0192999	0.190642
Elf3	8.76291	-0.57225	0.773766	-0.739565	0.459564	0.764159
Rnpep	120.632	-0.32631	0.13022	-2.50585	0.0122159	0.149321
Timm17a	1790.56	0.116445	0.139392	0.83538	0.403504	0.726577
Lmod1	102.322	-1.2195	0.289482	-4.21271	2.52328e-05	0.00314677
Shisa4	169.92	0.173844	0.176523	0.984822	0.324711	0.666704
Ipo9	876.85	-0.00324445	0.113989	-0.0284629	0.977293	0.994482
Nav1	2788.56	-0.104431	0.151206	-0.690652	0.489784	0.783243
Csrp1	7207.96	-0.239984	0.128474	-1.86796	0.0617677	0.329856
Phlda3	561.081	0.196361	0.10377	1.89227	0.0584545	0.321689
Tnni1	12.6623	0.467395	0.356654	1.3105	0.190027	0.533459
Lad1	11.5872	-1.43132	0.780774	-1.8332	0.0667722	0.341316
Tnnt2	8.06434	0.658204	0.463836	1.41904	0.155886	0.490468
Pkp1	76.7386	0.796487	0.708202	1.12466	0.260733	0.608385
Igfn1	1.46764	3.11216	1.06465	2.92318	0.00346481	0.0760397
Tmem9	364.821	0.0767901	0.187239	0.410119	0.681719	0.884723
Cacna1s	2.2958	0.708531	0.664391	1.06644	0.286226	0.633273
Kif21b	14.9312	-0.0399266	0.310776	-0.128474	0.897774	0.96963
Mroh3	1.22932	1.60735	1.18165	1.36026	0.173748	0.513414
Inava	33.1449	0.194462	1.01881	0.190872	0.848626	0.953594
Camsap2	1392.22	0.0221014	0.115925	0.190652	0.848798	0.953594
Ddx59	83.6061	-0.0136778	0.157234	-0.0869903	0.930679	0.981371
Kif14	4.57107	0.909349	0.478436	1.90067	0.0573454	0.320664
Zfp281	3456.59	0.158137	0.0966919	1.63547	0.10195	0.412153
Ptprc	13.662	1.33744	0.909658	1.47027	0.14149	0.473325
Nek7	1952.42	0.106897	0.0889055	1.20237	0.229219	0.579475
Lhx9	2.78483	0.568157	0.599602	0.947556	0.343355	0.682181
2310009B15Rik	44.8637	0.16705	0.173293	0.963975	0.335058	0.675074
Dennd1b	435.789	0.0887483	0.120005	0.739539	0.45958	0.764159
Crb1	2.8588	2.25839	0.795831	2.83777	0.00454296	0.0878102
Zbtb41	1304.16	-0.0173838	0.106295	-0.163542	0.870092	0.960639
Aspm	30.9754	0.187318	0.370177	0.506023	0.61284	0.85288
Cfhr2	2.58313	0.185665	0.632497	0.293543	0.769107	0.921704
Cfh	6627.88	0.0936349	0.145745	0.642458	0.520576	0.800843
Kcnt2	391.166	-0.070296	0.152976	-0.459523	0.645859	0.866667
Cdc73	2283.26	0.0413499	0.0888442	0.465421	0.64163	0.865118
B3galt2	34.5286	0.400715	0.272517	1.47042	0.141448	0.473325
Glrx2	468.587	-0.0425747	0.0900135	-0.472982	0.636226	0.862951
Ro60	772.844	0.0964513	0.147128	0.65556	0.512107	0.796661
Uchl5	211.274	0.0308721	0.10557	0.292433	0.769955	0.922245
Rgs2	1577.67	-0.345634	0.159903	-2.16152	0.0306552	0.238717
Rgs1	8.15579	2.387	1.17467	2.03205	0.0421486	0.278769
Rgs18	3.70434	-0.0283875	0.747767	-0.037963	0.969717	0.992298
Brinp3	12.029	0.525652	1.09429	0.480359	0.630972	0.861488
Pla2g4a	36.1964	-0.187019	0.259283	-0.721296	0.470727	0.772001
Ptgs2	975.153	0.275788	0.382179	0.721621	0.470527	0.772001
Odr4	278.983	-0.241235	0.130921	-1.8426	0.0653872	0.338635
Tpr	836.016	0.0369422	0.0873158	0.423088	0.672231	0.879435
Prg4	1668.37	-0.454253	0.354365	-1.28188	0.199885	0.543546
Hmcn1	147.38	-0.182665	0.171806	-1.0632	0.287691	0.635314
Ivns1abp	18532.5	0.0810303	0.134923	0.600567	0.548129	0.817026
Swt1	575.155	0.121803	0.132765	0.917437	0.358914	0.694423
Trmt1l	236.356	0.243488	0.127325	1.91233	0.0558343	0.316632
Rnf2	2904.37	-0.0767207	0.0725847	-1.05698	0.29052	0.638277
Fam129a	2943	-0.0684349	0.139961	-0.488957	0.624872	0.858978
Edem3	1339.29	-0.0458907	0.128385	-0.357446	0.720758	0.901966
1700025G04Rik	328.891	-0.237339	0.153994	-1.54122	0.123264	0.445638
Tsen15	239.338	0.0637395	0.124778	0.510823	0.609475	0.851024
Colgalt2	49.2096	-0.986931	0.339687	-2.90541	0.00366769	0.0777221
Rgl1	722.887	-0.00144366	0.106891	-0.0135059	0.989224	0.996899
Arpc5	6737.56	0.153587	0.080886	1.8988	0.0575905	0.320751
Ncf2	18.2537	0.175617	0.256004	0.685992	0.492718	0.786177
Smg7	2060.46	-0.019858	0.0891616	-0.222719	0.823754	0.943625
Nmnat2	82.5918	-0.498719	0.259105	-1.92477	0.0542577	0.312445
Lamc2	662.368	-0.0471349	0.234687	-0.200841	0.840823	0.951064
Lamc1	5628.45	-0.0377089	0.137953	-0.273347	0.784587	0.928807
Shcbp1l	10.6217	-0.210965	0.410079	-0.514448	0.606939	0.85044
Dhx9	669.39	0.00284541	0.101795	0.0279523	0.9777	0.994617
Npl	42.1999	0.252897	0.199677	1.26653	0.205323	0.549818
Rgs8	11.4217	1.52128	0.554728	2.74239	0.00609945	0.102839
Rgs16	4286.24	-0.382365	0.259198	-1.47518	0.140163	0.471142
Rnasel	109.795	0.384067	0.240017	1.60017	0.109561	0.424278
Rgsl1	1.53466	1.62711	0.968795	1.67952	0.0930505	0.395881
Teddm2	64.1465	0.659851	0.195257	3.3794	0.000726444	0.0306202
Glul	8251.6	0.24314	0.152559	1.59375	0.110993	0.426206
Cacna1e	4.74092	1.11109	0.729949	1.52214	0.127974	0.45197
Ier5	23928	0.0234386	0.12787	0.183301	0.854562	0.954954
Mr1	341.53	-0.104451	0.154109	-0.677771	0.497917	0.788835
Stx6	1641.86	0.168265	0.120263	1.39914	0.16177	0.498023
BC034090	135.546	0.130822	0.195941	0.667659	0.504351	0.79202
Xpr1	1996.94	0.30458	0.181581	1.67738	0.093469	0.396602
Acbd6	534.15	0.147656	0.140168	1.05342	0.292147	0.639396
Lhx4	4.22195	0.230794	0.645874	0.357336	0.720841	0.901999
Qsox1	495.02	-0.007612	0.0970563	-0.0784287	0.937487	0.982829
Cep350	536.09	0.00963232	0.133678	0.0720562	0.942557	0.984965
Tor1aip1	4500	0.107146	0.0868051	1.23433	0.21708	0.56506
Tor1aip2	9109.38	-0.058586	0.0905008	-0.647354	0.517403	0.798546
Fam163a	4.54273	0.573839	0.794048	0.722675	0.46988	0.771688
Tdrd5	1.54268	2.72721	1.07084	2.54679	0.0108718	0.139351
Axdnd1	4.36307	0.414887	0.539103	0.769588	0.441544	0.752847
Gm2000	830.985	0.0571826	0.145597	0.392746	0.694507	0.88908
Soat1	1483.88	0.00632121	0.0980149	0.0644924	0.948578	0.987363
Abl2	1156.44	0.034856	0.115332	0.302223	0.762482	0.919342
Tor3a	1048.62	0.21999	0.153282	1.4352	0.15123	0.485725
Fam20b	1490.68	-0.00293029	0.086014	-0.0340676	0.972823	0.993761
Ralgps2	169.225	-0.162639	0.137273	-1.18479	0.236102	0.586228
Angptl1	334.871	-0.397989	0.155969	-2.55172	0.0107194	0.138293
Tex35	1.57868	1.28226	0.885687	1.44776	0.147684	0.481727
Rasal2	449.415	-0.115622	0.10267	-1.12615	0.260102	0.607567
Cryzl2	38.4642	0.319365	0.22368	1.42778	0.153356	0.488195
Sec16b	47.0376	-0.600825	0.294403	-2.04082	0.0412684	0.274983
Brinp2	3.51283	0.716822	0.630746	1.13647	0.255761	0.604683
Astn1	5.87791	0.891559	0.496089	1.79718	0.0723076	0.356001
Pappa2	30.8442	-0.43507	0.395929	-1.09886	0.271829	0.619026
Cop1	772.352	0.00146599	0.0797431	0.0183839	0.985333	0.995586
Tnr	3.12911	-0.1854	0.767657	-0.241514	0.809157	0.938645
4930523C07Rik	824.327	-0.295599	0.167782	-1.7618	0.0781023	0.367515
Tnn	29.914	-0.285456	0.513133	-0.5563	0.578006	0.835014
Mrps14	948.654	0.0214289	0.0844734	0.253676	0.799746	0.93419
Cacybp	1290.5	0.0579028	0.114314	0.506526	0.612487	0.8527
Rabgap1l	447.514	-0.037991	0.104367	-0.364015	0.715847	0.899281
Gpr52	6.75978	0.429089	0.504754	0.850096	0.395272	0.719807
Rc3h1	1772.38	0.00595333	0.13019	0.0457279	0.963527	0.990008
Serpinc1	14.505	0.0811497	0.338984	0.239391	0.810802	0.939093
Zbtb37	97.2479	-0.0266243	0.131415	-0.202598	0.83945	0.950743
Dars2	59.5789	-0.236275	0.143026	-1.65197	0.0985416	0.405806
Cenpl	120.497	-0.149489	0.183704	-0.813748	0.415789	0.733764
Klhl20	121.868	0.052958	0.178764	0.296246	0.767043	0.921318
Ankrd45	1.80969	1.05548	0.963306	1.09569	0.273216	0.620637
Prdx6	4065.94	0.0455441	0.106572	0.427355	0.669121	0.878061
Tnfsf18	2.10496	-0.534318	1.01469	-0.52658	0.598486	0.846328
Fasl	2.7107	2.44044	1.06208	2.29779	0.0215737	0.201115
Suco	1922.91	-0.0627475	0.117789	-0.53271	0.594234	0.843778
4930558K02Rik	1.90245	-0.0254388	0.894722	-0.028432	0.977318	0.994482
Pigc	243.534	0.155418	0.0926433	1.67759	0.0934267	0.396528
Dnm3	390.995	0.0757083	0.161994	0.467353	0.640248	0.864204
Eef1aknmt	613.214	0.258688	0.16498	1.568	0.116881	0.434989
Vamp4	1233.05	0.0252627	0.0836556	0.301984	0.762664	0.919342
Myoc	291.666	-0.755657	0.216314	-3.49333	0.000477036	0.0233865
Prrc2c	2516.17	-0.118791	0.118861	-0.999412	0.317595	0.660704
Fmo4	2.89124	0.446415	0.609412	0.732533	0.463843	0.766402
Fmo1	248.885	-0.394101	0.23336	-1.68881	0.0912551	0.392434
Fmo2	286.276	-0.539747	0.392877	-1.37383	0.169493	0.509343
Fmo3	1.19806	0.848524	1.03924	0.816489	0.41422	0.733228
Prrx1	971.992	-0.499266	0.131841	-3.78688	0.000152551	0.0109868
Gorab	298.762	0.045665	0.136436	0.334698	0.737853	0.909514
Kifap3	248.829	-0.260876	0.152348	-1.71237	0.0868293	0.383015
Scyl3	282.222	0.129854	0.10926	1.18848	0.234645	0.585066
BC055324	11.3418	0.551482	0.386198	1.42798	0.153298	0.488195
Mettl18	47.7871	0.223399	0.223422	0.999895	0.317362	0.660551
Sele	127.497	-1.32794	0.605599	-2.19278	0.0283232	0.229473
Sell	10.1238	0.534574	0.811618	0.658653	0.510119	0.79551
Selp	245.477	-1.30418	0.586559	-2.22344	0.0261864	0.22193
F5	15.3558	0.153825	0.321473	0.4785	0.632294	0.861779
Slc19a2	1129.89	0.0709844	0.166411	0.426561	0.669699	0.878234
Ccdc181	53.4629	0.282117	0.186837	1.50996	0.131053	0.456659
Blzf1	1244.32	0.169795	0.121373	1.39895	0.161827	0.498023
Nme7	24.1997	-0.185316	0.221014	-0.83848	0.401761	0.725026
Atp1b1	120.008	0.238386	0.142639	1.67126	0.0946712	0.39928
Dpt	2499.47	-0.0779564	0.160353	-0.486156	0.626857	0.859897
Sft2d2	918.796	-0.0604408	0.157406	-0.38398	0.700993	0.892301
Tiprl	846.437	0.0201346	0.085445	0.235644	0.813709	0.939956
Gpr161	151.387	-0.435474	0.25619	-1.69981	0.0891669	0.388381
Dcaf6	220.197	-0.409478	0.11191	-3.65901	0.000253194	0.0156362
Mpc2	421.423	-0.191174	0.0997273	-1.91697	0.0552423	0.314966
Adcy10	6.19949	-0.0210269	0.460189	-0.0456919	0.963556	0.990008
Mpzl1	849.226	-0.105505	0.0909023	-1.16064	0.245787	0.595924
Rcsd1	73.1303	-0.833222	0.305303	-2.72917	0.00634943	0.104649
Creg1	1554.01	-0.106022	0.0709007	-1.49536	0.134821	0.461957
Cd247	8.27417	-0.20193	0.430677	-0.468867	0.639165	0.863503
Pou2f1	306.503	-0.265915	0.13759	-1.93266	0.0532786	0.309926
Dusp27	8.10518	1.41652	0.624894	2.26681	0.0234017	0.208534
Gpa33	1.52302	0.121754	1.03397	0.117754	0.906262	0.972408
Ildr2	168.885	-0.304373	0.271485	-1.12114	0.262229	0.609487
Tada1	87.8103	-0.0836452	0.134724	-0.620864	0.534689	0.808912
Pogk	2310.42	0.144908	0.11181	1.29602	0.194967	0.538041
Fam78b	433.546	0.492985	0.204817	2.40695	0.0160863	0.172594
Uck2	13352.1	-0.0427057	0.0981823	-0.434963	0.663589	0.874956
Tmco1	655.476	-0.370327	0.114099	-3.24567	0.00117176	0.0397226
Aldh9a1	274.22	-0.233554	0.142167	-1.64282	0.100421	0.409446
Mgst3	58.5496	-0.64522	0.258948	-2.4917	0.0127133	0.152844
Rxrg	32.7186	0.803052	0.24462	3.28285	0.00102762	0.0367933
Lmx1a	1.32479	0.292792	1.21925	0.240142	0.81022	0.938922
Pbx1	836.96	-0.199962	0.167376	-1.19468	0.232211	0.582647
Nuf2	14.3217	0.736268	0.314358	2.34213	0.019174	0.190224
Rgs5	9201.03	-1.28097	0.24111	-5.31282	1.0794e-07	4.64812e-05
Rgs4	9499.24	-0.00438602	0.160068	-0.027401	0.97814	0.99488
Ccdc190	2.49293	1.56484	0.786316	1.99009	0.046581	0.29276
Hsd17b7	2211.42	-0.157932	0.165543	-0.954022	0.340072	0.678682
Ddr2	4979.99	-0.0576833	0.140223	-0.411367	0.680803	0.88419
Uap1	8188.09	-0.0906454	0.103215	-0.878219	0.379825	0.709716
Uhmk1	1201.43	0.0634504	0.128956	0.49203	0.622698	0.857811
Gm7694	43.5857	-0.236611	0.220766	-1.07177	0.283823	0.631057
Nos1ap	27.6641	-0.504597	0.208486	-2.42029	0.015508	0.170054
Spata46	4.35816	-0.0025444	0.52824	-0.00481676	0.996157	0.998311
Olfml2b	4201.17	0.0251606	0.158592	0.15865	0.873944	0.961973
Atf6	5432.93	0.0639494	0.12686	0.504094	0.614196	0.853254
Dusp12	122.54	0.152171	0.138239	1.10078	0.270992	0.618519
Gm26620	4.38387	0.95152	0.603873	1.57569	0.115096	0.434042
Fcrlb	3.62405	0.384854	0.624262	0.616494	0.537568	0.809887
Fcgr2b	121.922	0.799763	0.244143	3.2758	0.00105363	0.0373348
Fcgr3	9.96339	1.03255	0.780757	1.3225	0.186001	0.527136
Cfap126	7.21141	-0.137022	0.386595	-0.354431	0.723016	0.90268
Sdhc	1536.21	0.0407773	0.0832184	0.490003	0.624132	0.858747
Mpz	4770.21	0.683179	0.241218	2.8322	0.00462288	0.0881898
Pcp4l1	297.672	-1.01769	0.242438	-4.19774	2.69595e-05	0.00327976
Nr1i3	1.83906	-0.711259	0.804681	-0.883902	0.376749	0.708205
Tomm40l	49.2128	-0.0759319	0.207324	-0.366247	0.714181	0.898389
Apoa2	1.48877	0.398093	0.884804	0.449923	0.652766	0.870118
Fcer1g	27.5578	0.843944	0.693363	1.21717	0.223538	0.572978
Ndufs2	968.888	-0.287705	0.0812937	-3.53908	0.000401529	0.020839
Adamts4	30896.3	-0.358226	0.212626	-1.68477	0.0920325	0.394181
B4galt3	215.559	0.253017	0.125232	2.02039	0.0433434	0.282104
Ppox	370.795	-0.151637	0.136966	-1.10711	0.268245	0.616447
Usp21	305.659	0.0404711	0.084854	0.47695	0.633398	0.861895
Ufc1	538.861	-0.0274378	0.0813922	-0.337106	0.736037	0.908809
Dedd	42.0464	0.148352	0.183901	0.806693	0.419843	0.736633
Nit1	141.249	-0.0900714	0.137855	-0.653379	0.513512	0.797379
Pfdn2	2377.24	-0.0109568	0.137828	-0.0794961	0.936638	0.982735
Klhdc9	11.912	-0.0413148	0.302738	-0.13647	0.89145	0.967327
Nectin4	5.32068	0.0822657	0.562123	0.146348	0.883647	0.965451
Arhgap30	7.53781	0.720654	0.611743	1.17803	0.238783	0.588727
Usf1	163.837	0.167948	0.113001	1.48625	0.137213	0.466481
Tstd1	3.53397	0.396806	0.564885	0.702456	0.482395	0.778802
F11r	273.604	-1.04472	0.46972	-2.22413	0.0261399	0.221654
Alyref2	87.1967	0.341596	0.133735	2.55427	0.0106412	0.137842
Cd244a	2.39781	-0.464828	0.754733	-0.615885	0.537971	0.809887
Cd48	1.94097	0.289734	2.30591	0.125648	0.90001	0.970011
Slamf1	1.59022	1.67962	0.991048	1.69479	0.0901147	0.390759
Cd84	4.69061	1.68614	0.731729	2.30432	0.0212048	0.201115
Slamf6	2.65243	1.00805	0.826246	1.22004	0.222451	0.571387
Vangl2	69.5326	0.232514	0.203709	1.1414	0.253703	0.602519
Ncstn	2069.91	0.0137619	0.0965687	0.142509	0.886678	0.966262
Copa	4285.23	-0.177213	0.0747864	-2.36959	0.0178077	0.182229
Pex19	2032.05	-0.0134504	0.0936428	-0.143635	0.885789	0.966054
Dcaf8	3314.42	0.139341	0.0970028	1.43646	0.150871	0.485229
Pea15a	3929.1	-0.0777351	0.142598	-0.545135	0.585661	0.839014
Casq1	36.4752	0.0132113	0.227735	0.0580119	0.953739	0.988633
Atp1a4	2.16214	0.725433	0.699985	1.03636	0.300036	0.645237
Igsf8	1214.39	0.013966	0.179798	0.0776759	0.938086	0.982945
Atp1a2	1808.53	-0.0810165	0.212467	-0.381314	0.70297	0.893243
Kcnj9	1.84168	1.01612	0.947083	1.07289	0.283319	0.630656
Pigm	945.613	0.126333	0.128827	0.980639	0.326771	0.668087
Igsf9	17.0406	-0.0412379	0.349867	-0.117867	0.906173	0.972408
Tagln2	22991.9	0.0822617	0.0745696	1.10315	0.26996	0.617822
Cfap45	10.0494	0.248272	0.352735	0.703849	0.481527	0.778252
Vsig8	1.95924	1.18548	0.807869	1.46741	0.142264	0.47438
Dusp23	42.6139	-0.234261	0.216507	-1.082	0.279252	0.626715
Ackr1	72.2259	-0.25948	0.599852	-0.432573	0.665325	0.876045
Cadm3	33.0321	0.455038	0.209581	2.17118	0.0299177	0.23528
Aim2	10.7793	-0.538083	0.400653	-1.34302	0.179266	0.519413
Ifi206	1.95028	0.356186	1.31028	0.27184	0.785745	0.929415
Ifi213	2.28242	0.432513	0.966146	0.447669	0.654392	0.871016
Ifi209	2.65009	0.8022	1.0035	0.799398	0.424059	0.739369
Ifi208	8.584	0.344244	0.587455	0.585991	0.557881	0.824098
Ifi207	666.332	-0.751465	0.251057	-2.9932	0.00276069	0.0666197
Ifi204	320.091	-0.480407	0.318409	-1.50877	0.131357	0.45693
Mndal	337.808	-0.833939	0.250826	-3.32477	0.000884903	0.034078
Ifi211	266.431	-0.460557	0.326816	-1.40922	0.158769	0.493786
Ifi203	883.461	-0.768518	0.263944	-2.91167	0.00359505	0.0774052
Spta1	3.09133	-0.174557	0.563194	-0.309941	0.756606	0.916455
Fmn2	19.946	1.92435	0.404356	4.75904	1.94513e-06	0.000449156
Grem2	6.82354	-0.190441	0.41101	-0.463348	0.643115	0.86576
Rgs7	23.3988	0.148981	0.33801	0.440758	0.659388	0.87352
Fh1	244.386	-0.24672	0.111802	-2.20676	0.027331	0.225513
Kmo	2.65145	0.0888274	0.705061	0.125985	0.899743	0.969984
Opn3	80.0345	0.155594	0.150905	1.03107	0.302508	0.648284
Chml	703.812	-0.169496	0.157835	-1.07388	0.282877	0.630253
Exo1	6.60638	1.34605	0.567161	2.37331	0.0176297	0.181339
Rbm8a2	33.2861	-0.167507	0.217427	-0.770404	0.44106	0.752436
Cep170	837.56	0.0791611	0.144264	0.548725	0.583194	0.837875
Sdccag8	86.5349	-0.0745966	0.148013	-0.503988	0.61427	0.853254
Akt3	430.335	0.0405346	0.130548	0.310496	0.756184	0.916455
Zbtb18	176.54	0.00491983	0.150735	0.032639	0.973963	0.994022
1700016C15Rik	12.3203	0.0663365	0.500784	0.132465	0.894616	0.968943
Adss	2261.73	-0.00221247	0.117657	-0.0188044	0.984997	0.995586
Catspere2	13.4456	0.168733	0.272378	0.619481	0.535599	0.808912
Desi2	1693.6	-0.0569292	0.129935	-0.438135	0.661289	0.874165
Cox20	21.5691	0.330424	0.271794	1.21571	0.224094	0.573942
Hnrnpu	34077.5	-0.13994	0.0816805	-1.71326	0.0866641	0.382604
Efcab2	129.634	0.160151	0.170999	0.936561	0.348984	0.687463
Kif26b	18.9261	-0.0744825	0.364581	-0.204296	0.838122	0.950005
Smyd3	287.126	-0.00815585	0.122128	-0.0667809	0.946756	0.986414
Tfb2m	481.404	0.240535	0.171782	1.40024	0.161443	0.497759
Cnst	249.36	-0.344616	0.168947	-2.03978	0.041372	0.275042
Sccpdh	185.229	0.0384975	0.162839	0.236414	0.813111	0.93988
Kif28	1.48927	0.689397	1.10177	0.62572	0.531498	0.807346
Ahctf1	3193.8	0.0490826	0.0757273	0.648149	0.516888	0.798515
Cdc42bpa	1078.64	-0.122875	0.0992406	-1.23816	0.215658	0.562738
Coq8a	552.367	-0.167061	0.248775	-0.671537	0.501879	0.790665
Psen2	105.081	-0.153425	0.182432	-0.840995	0.400351	0.724137
Itpkb	407.763	-0.555046	0.156482	-3.54704	0.000389587	0.0205745
Stum	9.89466	-0.161811	0.488172	-0.331463	0.740295	0.91096
Parp1	205.206	-0.200593	0.163582	-1.22625	0.220103	0.568558
Lin9	237.394	0.196397	0.127918	1.53533	0.124702	0.447551
Mixl1	1.38151	-0.597065	1.10064	-0.542473	0.587493	0.839867
Acbd3	1821.08	-0.181048	0.0900244	-2.0111	0.044315	0.285149
H3f3a	5111.45	0.116541	0.119051	0.978919	0.32762	0.668713
Sde2	5167.45	0.00912731	0.107015	0.0852897	0.932031	0.981558
Pycr2	651.387	0.286781	0.167897	1.70807	0.0876233	0.384499
Lefty1	43.0548	0.159515	0.18141	0.879304	0.379236	0.709215
Tmem63a	310.83	-0.342632	0.120001	-2.85525	0.00430032	0.085785
Ephx1	1859.47	-0.695582	0.232191	-2.99573	0.00273788	0.0662959
Nvl	649.806	0.122153	0.112802	1.0829	0.278855	0.626477
Cnih4	414.294	0.0147151	0.117976	0.124729	0.900738	0.970153
Wdr26	2768.42	-0.150347	0.0985673	-1.52532	0.127178	0.4515
Cnih3	2.40627	1.44242	0.672517	2.1448	0.0319687	0.243946
Dnah14	11.073	-0.0569071	0.362194	-0.157118	0.875152	0.962438
Lbr	2959.9	0.0781091	0.102342	0.763219	0.445333	0.755176
Enah	713.394	-0.0936473	0.112792	-0.830265	0.406389	0.728051
Srp9	1758.1	0.0441116	0.113758	0.387766	0.698189	0.890938
Degs1	6388	0.0714839	0.0939946	0.76051	0.44695	0.756534
Fbxo28	1176.11	0.21692	0.0819362	2.64743	0.00811062	0.119387
Trp53bp2	1297.79	-0.0776577	0.105026	-0.739413	0.459656	0.764159
Capn2	3084.7	-0.205694	0.116778	-1.76141	0.0781697	0.367615
Susd4	6.82107	-0.448174	0.413809	-1.08305	0.278788	0.626477
Tlr5	3.25489	1.08687	0.633147	1.71661	0.0860497	0.381134
Disp1	216.34	0.0609491	0.200402	0.304135	0.761025	0.918592
Brox	1573.99	0.0772117	0.0746636	1.03413	0.301076	0.646503
Aida	862.619	-0.000930119	0.0985345	-0.00943953	0.992468	0.997463
Mia3	2241.04	-0.0514747	0.0858214	-0.599788	0.548647	0.817201
Taf1a	326.197	0.105258	0.154119	0.682968	0.494627	0.787034
Hhipl2	5.15478	-0.0947424	0.423417	-0.223757	0.822946	0.943242
Dusp10	3435.56	0.193581	0.162565	1.19079	0.233737	0.58436
1700056E22Rik	43.2063	0.164194	0.226225	0.7258	0.467961	0.769853
Hlx	195.803	-0.0494684	0.136745	-0.361757	0.717533	0.900292
2022-03-01	14.2735	-1.12219	0.484675	-2.31534	0.0205943	0.197822
2022-03-02	367.506	-0.107063	0.110551	-0.968447	0.332821	0.672788
C130074G19Rik	16.2704	-0.966865	0.391274	-2.47107	0.013471	0.158045
Mark1	286.847	-0.265444	0.144531	-1.83659	0.0662706	0.340217
Rab3gap2	403.036	-0.26939	0.103172	-2.61106	0.00902621	0.126054
Iars2	273.101	-0.0888211	0.13006	-0.682922	0.494656	0.787034
Bpnt1	1415.19	-0.0676548	0.113147	-0.597937	0.549882	0.817969
Eprs	4343.54	-0.046486	0.157813	-0.294563	0.768327	0.921619
Slc30a10	2.19159	1.81009	0.879768	2.05746	0.0396421	0.269444
Lyplal1	34.8286	-0.250368	0.239864	-1.04379	0.296582	0.643702
Tgfb2	2156.71	0.193311	0.173539	1.11393	0.265309	0.613433
Rrp15	1599.81	0.130072	0.167387	0.777069	0.437118	0.750011
Spata17	1.33668	1.80875	0.963681	1.87692	0.0605295	0.327432
Gpatch2	329.071	0.167449	0.0935525	1.7899	0.0734705	0.358248
Esrrg	171.69	0.0835768	0.17109	0.488497	0.625198	0.858978
Ush2a	1.72627	0.732344	0.858326	0.853224	0.393535	0.719389
Kctd3	550.358	-0.027162	0.101589	-0.267372	0.789183	0.931403
Kcnk2	82.9092	-0.82535	0.289038	-2.85551	0.00429675	0.085785
Cenpf	38.551	0.449663	0.384955	1.16809	0.24277	0.592805
Ptpn14	694.702	0.0444978	0.129066	0.344769	0.730268	0.906463
Smyd2	43.5798	-0.0729448	0.17813	-0.409502	0.682171	0.884852
Prox1	3454.08	0.0511632	0.173742	0.294479	0.768392	0.921619
Rps6kc1	311.395	0.121501	0.12391	0.980559	0.326811	0.668087
Angel2	743.057	0.0844289	0.0698966	1.20791	0.227081	0.576812
Vash2	145.79	0.146188	0.198115	0.737894	0.460579	0.764793
Flvcr1	1481.69	0.0299908	0.085882	0.34921	0.726932	0.904648
Spata45	1.44478	-0.481207	0.984949	-0.48856	0.625153	0.858978
Tatdn3	60.3938	-0.178311	0.167891	-1.06206	0.288207	0.635644
Nsl1	13.0866	0.912393	0.440796	2.06988	0.0384639	0.265506
Batf3	13.6181	0.884528	0.335698	2.6349	0.00841632	0.121202
Fam71a	30.8966	-0.344969	0.419374	-0.822581	0.410747	0.730679
Atf3	8262.59	0.103218	0.145947	0.707235	0.479421	0.777625
Nenf	353.407	-0.231051	0.120535	-1.91689	0.0552521	0.314966
Pacc1	71.3588	0.437913	0.27615	1.58578	0.112789	0.429542
Ppp2r5a	2300.18	-0.0126582	0.0688252	-0.183919	0.854077	0.954859
Dtl	159.98	-0.171359	0.176	-0.973634	0.330238	0.670792
Ints7	612.481	0.108924	0.0910318	1.19655	0.231482	0.582092
Lpgat1	1694.21	0.0829199	0.112717	0.735644	0.461947	0.76566
Nek2	36.9944	0.588832	0.395136	1.4902	0.136172	0.465012
Slc30a1	229.439	-0.102231	0.202924	-0.50379	0.614409	0.853254
Traf5	174.324	0.0362598	0.134359	0.269872	0.787258	0.930046
Rcor3	219.939	-0.0301919	0.0925699	-0.326152	0.744309	0.911816
Kcnh1	16.0826	-0.623003	0.50308	-1.23838	0.215576	0.562657
Hhat	60.3596	-0.114027	0.180665	-0.63115	0.527942	0.804882
Sertad4	120.602	-0.595911	0.167982	-3.54748	0.000388935	0.0205745
Syt14	9.39862	0.200992	0.472204	0.425646	0.670366	0.878736
Utp25	274.971	-0.00398691	0.16456	-0.0242277	0.980671	0.995345
Irf6	52.5399	0.13278	0.831579	0.159672	0.873139	0.961578
A130010J15Rik	65.2151	0.198539	0.211319	0.939519	0.347464	0.685931
Traf3ip3	115.522	-0.546232	0.261097	-2.09207	0.0364327	0.25913
Lamb3	46.7858	-0.460657	0.751186	-0.61324	0.539717	0.811027
Hsd11b1	3624.31	0.579788	0.136595	4.24458	2.19001e-05	0.00283686
G0s2	261.139	-0.0947083	0.239285	-0.395798	0.692254	0.887934
Camk1g	1.84423	1.05074	0.935063	1.12371	0.261134	0.608805
Plxna2	1571.78	-0.243736	0.122975	-1.98199	0.0474803	0.295625
Cd34	5253.72	-0.2413	0.157773	-1.52941	0.126162	0.449812
Cd46	12.7626	0.120228	0.319075	0.376802	0.70632	0.894863
Cr1l	679.037	-0.103838	0.0870557	-1.19278	0.232955	0.583639
Cr2	5.90516	0.491356	0.497763	0.987128	0.32358	0.665753
Fam171a1	249.74	0.0766283	0.192191	0.398709	0.690108	0.887173
Nmt2	1065.67	0.0386285	0.0840505	0.459586	0.645813	0.866667
Rpp38	341.208	0.180748	0.103083	1.75341	0.0795314	0.37
Acbd7	1.51396	-0.986535	1.08202	-0.911755	0.361898	0.69698
Meig1	1.5084	-0.217951	0.828009	-0.263223	0.792379	0.931485
Dclre1c	251.45	0.108016	0.113606	0.950788	0.341712	0.680175
Suv39h2	308.571	0.122463	0.139213	0.879678	0.379034	0.709186
Hspa14	186.026	0.120606	0.101538	1.18779	0.234915	0.585377
Gm45902	127.542	0.330292	0.146845	2.24926	0.024496	0.213977
Cdnf	15.337	-0.342811	0.300492	-1.14083	0.25394	0.602625
Fam107b	4539.85	0.0618939	0.161037	0.384346	0.700722	0.892038
Frmd4a	1167.83	-0.0895995	0.12655	-0.708018	0.478934	0.77718
Prpf18	2259.09	0.116006	0.111232	1.04292	0.296986	0.644162
Bend7	112.773	0.0729182	0.171552	0.425049	0.670801	0.878865
Sephs1	501.062	0.0283434	0.100649	0.281606	0.778246	0.926187
Phyh	295.758	-0.105515	0.181601	-0.581028	0.561221	0.826242
Ucma	4.89387	-0.506766	0.59905	-0.845949	0.397581	0.721753
Mcm10	10.0128	0.674701	0.34274	1.96855	0.0490048	0.299729
Optn	102.685	0.0764795	0.19358	0.39508	0.692784	0.888023
Ccdc3	1323.47	-0.693306	0.228086	-3.03967	0.00236836	0.0605419
Camk1d	85.6175	-0.123635	0.177684	-0.695815	0.486544	0.781463
Cdc123	199.406	0.156802	0.116202	1.34939	0.177212	0.516646
Nudt5	300.356	0.0811954	0.117888	0.688748	0.490982	0.784399
Gm13199	7.97191	0.0920857	0.458093	0.20102	0.840683	0.951064
Sec61a2	514.056	0.0826521	0.124251	0.6652	0.505923	0.792491
Dhtkd1	90.5654	-0.198417	0.217142	-0.913766	0.36084	0.696336
Upf2	588.632	-0.0107984	0.127738	-0.084535	0.932631	0.98161
Proser2	52.4153	0.492655	0.174885	2.81702	0.00484718	0.0899593
Echdc3	37.2177	-0.223286	0.258681	-0.863169	0.388044	0.715278
AL845275.1	1.38712	1.50362	0.933222	1.61121	0.107133	0.420506
Usp6nl	889.981	0.125544	0.108669	1.15529	0.247973	0.596827
Celf2	4926.52	0.010505	0.0816011	0.128736	0.897567	0.96963
Gata3	35.7154	-0.889763	0.764349	-1.16408	0.244392	0.594481
Taf3	666.154	0.0736289	0.147837	0.498041	0.618455	0.855443
Atp5c1	844.709	-0.247463	0.115992	-2.13344	0.0328888	0.247645
Kin	427.764	0.0104675	0.121922	0.0858541	0.931582	0.981558
Itih2	15.235	-0.368562	0.400867	-0.919413	0.357879	0.69334
Itih5	5332.87	-0.00370758	0.161956	-0.0228926	0.981736	0.995345
Sfmbt2	18.5418	-0.644716	0.35835	-1.79913	0.0719989	0.355267
Prkcq	649.313	-0.398976	0.225947	-1.7658	0.0774296	0.366382
Pfkfb3	742.28	-0.303556	0.202914	-1.49598	0.134658	0.461549
Rbm17	808.238	-0.00685658	0.121838	-0.0562759	0.955122	0.989
Il2ra	34.3156	-1.69375	0.242224	-6.99251	2.70003e-12	4.30195e-08
Il15ra	619.571	0.0768498	0.146871	0.523247	0.600803	0.847776
Fbh1	236.237	-0.292094	0.204248	-1.43009	0.152691	0.487864
Ankrd16	144.157	0.0797463	0.124974	0.638101	0.523408	0.802334
Itga8	740.139	-0.262986	0.157173	-1.67322	0.0942834	0.398607
Mindy3	509.492	0.149605	0.112262	1.33264	0.182649	0.523017
Pter	531.571	-0.0706377	0.139877	-0.504998	0.61356	0.853124
C1ql3	85.6278	0.029681	0.239442	0.123959	0.901348	0.97033
Rsu1	1980.47	-0.169774	0.104733	-1.62101	0.105015	0.416427
Cubn	26.9011	0.097355	0.272201	0.357658	0.720599	0.901909
Trdmt1	94.8522	0.0671461	0.138952	0.483232	0.628931	0.860677
Vim	12893	0.00140398	0.128057	0.0109637	0.991252	0.997261
St8sia6	27.7101	-0.321523	0.363098	-0.885498	0.375888	0.707839
Hacd1	288.812	-0.276149	0.136379	-2.02487	0.0428809	0.281508
Stam	2001.35	-0.132947	0.0771663	-1.72286	0.0849142	0.379506
Tmem236	7.60058	-0.777782	0.473454	-1.64278	0.100428	0.409446
Mrc1	3.4273	0.533348	0.768689	0.693841	0.487782	0.782346
Cacnb2	74.1279	-0.60742	0.284125	-2.13786	0.032528	0.246325
Nsun6	76.2193	0.20973	0.142918	1.46748	0.142244	0.47438
Arl5b	2465.09	-0.158773	0.143637	-1.10537	0.268999	0.616909
Plxdc2	2354.17	-0.0294539	0.132002	-0.223132	0.823433	0.943612
Nebl	595.09	0.253483	0.176016	1.44011	0.149835	0.483656
A930004D18Rik	11.9861	0.0201141	0.379467	0.053006	0.957727	0.989631
Skida1	9.88631	-0.0387454	0.460828	-0.0840779	0.932995	0.981733
Mllt10	266.659	-0.00303986	0.113015	-0.0268979	0.978541	0.995028
Dnajc1	679.992	-0.0220781	0.079998	-0.275983	0.782561	0.927512
Commd3	474.397	-0.160639	0.1376	-1.16743	0.243036	0.592901
Bmi1	1708.89	0.0868804	0.0847428	1.02522	0.305257	0.650484
Spag6	5.53709	0.396057	0.465875	0.850136	0.39525	0.719807
Pip4k2a	451.819	-0.216761	0.124617	-1.73941	0.0819625	0.374186
Armc3	1.18536	-0.178498	1.14342	-0.156109	0.875947	0.962655
Msrb2	70.0211	-0.229552	0.233731	-0.982121	0.32604	0.667509
Otud1	1240.4	0.252743	0.136872	1.84656	0.0648103	0.336798
Etl4	361.175	-0.219923	0.186085	-1.18184	0.23727	0.587477
Arhgap21	1756.42	-0.170569	0.136851	-1.24639	0.212621	0.559025
Enkur	128.276	0.145546	0.200049	0.727549	0.46689	0.768407
Thnsl1	57.7259	0.0646662	0.218994	0.295287	0.767774	0.921619
Myo3a	1.5954	1.33844	0.835014	1.60289	0.108958	0.423112
Gad2	3.07569	3.39183	0.941402	3.60296	0.000314619	0.0181624
Apbb1ip	39.3074	0.102704	0.214412	0.479002	0.631937	0.861673
Pdss1	256.068	0.15657	0.134452	1.16451	0.244218	0.594427
Abi1	1939.71	-0.069228	0.0632115	-1.09518	0.273437	0.620659
Acbd5	463.357	-0.0616891	0.0982532	-0.627859	0.530096	0.806611
Mastl	20.8208	0.396837	0.308071	1.28813	0.1977	0.541508
Yme1l1	1495.86	0.0749142	0.0743096	1.00814	0.313389	0.657493
Spopl	308.663	0.115451	0.103045	1.12039	0.26255	0.609813
Hnmt	70.8185	-0.330753	0.300037	-1.10238	0.270298	0.617949
Il1rn	537.947	-0.271818	0.624315	-0.435385	0.663283	0.874769
Psd4	10.3387	0.0705211	0.587215	0.120094	0.904409	0.971675
Cacna1b	3.44521	0.471063	0.605809	0.777577	0.436819	0.749925
Ehmt1	287.391	0.124006	0.104025	1.19208	0.23323	0.583639
Arrdc1	87.0362	0.100284	0.216311	0.463613	0.642925	0.86576
Zmynd19	274.061	0.170162	0.150665	1.1294	0.258728	0.60679
Dph7	79.6885	0.276867	0.134087	2.06484	0.0389385	0.26721
Mrpl41	615.465	0.329027	0.10077	3.26513	0.00109412	0.037897
Pnpla7	186.955	-0.0569292	0.186087	-0.305927	0.75966	0.918
Nsmf	2640.51	-0.0140989	0.114159	-0.123503	0.901709	0.970542
Entpd8	1.42534	0.840517	0.923401	0.910241	0.362695	0.697726
Nrarp	55.9825	-1.00977	0.308479	-3.27338	0.00106268	0.0374424
Tor4a	29.9539	-0.654833	0.240184	-2.72638	0.00640325	0.104659
Nelfb	738.31	-0.0102408	0.0721378	-0.141961	0.887111	0.966262
Stpg3	3.6668	-0.498266	0.618408	-0.805724	0.420402	0.737027
Fam166a	15.3986	-0.226648	0.301256	-0.752344	0.451844	0.759491
Tubb4b	4052.5	-0.207477	0.0645168	-3.21585	0.00130057	0.0420584
Rnf208	8.59907	-0.514197	0.394355	-1.30389	0.19227	0.535004
Ndor1	323.755	0.335957	0.113963	2.94794	0.00319897	0.0725818
Tmem203	44.3532	0.193262	0.177476	1.08895	0.276178	0.624073
Tprn	54.2546	0.417671	0.226788	1.84168	0.0655213	0.338835
Ssna1	217.658	0.1519	0.125079	1.21443	0.224582	0.574822
Anapc2	948.517	-0.062531	0.110129	-0.567799	0.570171	0.830776
Grin1	2.71057	1.98398	0.821805	2.41417	0.0157709	0.171503
Man1b1	348.798	-0.103114	0.129297	-0.797494	0.425164	0.74002
Dpp7	187.43	-0.337285	0.149587	-2.25477	0.0241477	0.212505
Uap1l1	319.681	-0.21244	0.169307	-1.25476	0.209566	0.555814
Sapcd2	3.80765	0.200142	0.597924	0.334729	0.73783	0.909514
Entpd2	752.404	0.243845	0.186019	1.31086	0.189905	0.533412
Npdc1	1297.28	0.0202079	0.0825921	0.244671	0.806711	0.937495
Fut7	3.86067	0.631643	0.524086	1.20523	0.228116	0.5782
Abca2	737.636	-0.0153084	0.154644	-0.0989912	0.921145	0.977528
Paxx	209.721	-0.10886	0.140941	-0.772382	0.439888	0.751746
Clic3	6.7513	-0.0453695	0.396652	-0.114381	0.908936	0.973192
Ptgds	89.6993	-0.218489	0.296359	-0.737246	0.460973	0.765151
C8g	37.86	0.16061	0.21862	0.734655	0.462549	0.765773
Fbxw5	669.707	0.0956412	0.0744018	1.28547	0.198629	0.542398
Traf2	883.049	0.15888	0.094902	1.67414	0.0941024	0.398335
Edf1	985.037	-0.198352	0.114525	-1.73195	0.0832821	0.376534
Mamdc4	56.9404	0.0920461	0.206679	0.445357	0.656062	0.871667
Phpt1	140.424	-0.321352	0.156364	-2.05516	0.0398637	0.270391
Ajm1	29.4622	0.389101	0.284121	1.36949	0.170846	0.511238
Rabl6	842.068	-0.0165915	0.126531	-0.131126	0.895676	0.969089
Ccdc183	2.26363	0.10179	0.697373	0.145962	0.883951	0.965451
Tmem141	27.8421	-0.229438	0.220775	-1.03924	0.298693	0.644719
Fcna	1.67137	1.6754	1.29789	1.29086	0.196751	0.540309
Bmyc	211.054	-0.00909811	0.209255	-0.0434786	0.96532	0.990355
Obp2b	1.18087	-1.4908	1.05531	-1.41267	0.157752	0.492835
Kcnt1	36.2459	0.0906816	0.229479	0.395163	0.692723	0.888016
Camsap1	489.462	0.157234	0.14154	1.11088	0.266619	0.61492
Ubac1	290.376	0.17451	0.089815	1.94299	0.0520169	0.306731
Nacc2	524.449	0.0995271	0.138992	0.716063	0.473953	0.772948
Tmem250-ps	491.454	0.084237	0.0955489	0.881612	0.377987	0.708547
Qsox2	453.564	0.280889	0.133572	2.1029	0.0354747	0.256642
Ccdc187	2.00193	-0.064298	0.795956	-0.0807808	0.935616	0.982729
Gpsm1	644.364	0.00311378	0.108043	0.0288198	0.977008	0.994482
Dnlz	351.49	0.112023	0.113113	0.990358	0.321999	0.663616
Card9	2.13927	0.673956	0.764988	0.881002	0.378317	0.70881
Snapc4	337.899	0.416874	0.18486	2.25508	0.0241286	0.212505
Entr1	1618.76	0.0471606	0.117326	0.401963	0.687712	0.886544
Pmpca	1309.7	0.110497	0.113503	0.973516	0.330297	0.670825
Inpp5e	226.39	0.0233747	0.106611	0.219253	0.826453	0.944475
Sec16a	2580.14	-0.100524	0.0989567	-1.01584	0.309708	0.654624
Notch1	1462.28	-0.0693383	0.104666	-0.66247	0.50767	0.793253
Egfl7	39.1417	-1.24756	0.440588	-2.83158	0.00463185	0.0881898
Agpat2	163.508	0.150281	0.160031	0.939076	0.347692	0.686142
Dipk1b	47.0678	0.0425925	0.224463	0.189753	0.849503	0.953746
Surf6	1680.88	0.123066	0.118297	1.04031	0.298195	0.644572
Med22	1321.71	0.0693835	0.125108	0.554589	0.579176	0.835802
Rpl7a	2637.08	-0.175151	0.122633	-1.42825	0.153219	0.488195
Surf1	346.225	-0.109045	0.0940601	-1.15931	0.246329	0.596648
Surf2	778.42	0.112351	0.124189	0.904675	0.365637	0.700036
Surf4	6942.92	-0.0276875	0.0959116	-0.288677	0.772828	0.923464
Stkld1	5.29416	0.344992	0.460378	0.749368	0.453635	0.759699
Rexo4	562.548	0.0468132	0.141478	0.330887	0.74073	0.911135
Adamts13	1.67827	1.15466	1.04715	1.10267	0.270171	0.617949
Cacfd1	533.232	0.0408538	0.102946	0.396846	0.691481	0.887584
Slc2a6	5.64823	1.01581	0.7025	1.44599	0.148179	0.481857
Gm13398	3.01387	-0.252185	0.579099	-0.435478	0.663216	0.874769
Mymk	29.2248	0.517478	0.427266	1.21114	0.225842	0.575642
Adamtsl2	10.46	-0.306908	0.37997	-0.807715	0.419255	0.736087
Fam163b	1.95227	-0.525331	0.94676	-0.554872	0.578982	0.835742
Dbh	3.30126	-0.474985	0.712732	-0.666428	0.505137	0.792491
Sardh	110.374	-0.157663	0.162162	-0.972258	0.330922	0.671454
Vav2	216.428	0.0951704	0.115273	0.825607	0.409027	0.729608
Brd3os	104.262	-0.122056	0.169992	-0.718006	0.472753	0.772393
Brd3	690.631	0.0752841	0.0921577	0.816905	0.413983	0.733228
Wdr5	1916.82	0.0960437	0.117616	0.816589	0.414163	0.733228
Rxra	768.496	-0.0101966	0.0950622	-0.107263	0.914581	0.975231
Col5a1	2177.13	-0.0301139	0.159673	-0.188597	0.850409	0.953746
Fcnb	3.58881	0.457725	0.86481	0.529279	0.596612	0.845112
Olfm1	1683.97	-0.00922283	0.143227	-0.0643933	0.948657	0.987363
Ppp1r26	43.225	0.26537	0.230381	1.15188	0.249372	0.598199
1700007K13Rik	2.89597	-2.15238	0.724173	-2.97219	0.0029568	0.0693284
Mrps2	954.191	0.11501	0.142611	0.80646	0.419978	0.736788
Gbgt1	2.15255	-0.545674	0.785713	-0.694495	0.487372	0.78224
Ralgds	2929.61	0.234214	0.128728	1.81945	0.0688435	0.347005
Cel	1.90742	-0.0364205	0.862461	-0.0422286	0.966316	0.99069
Gtf3c5	390.601	0.243372	0.145514	1.6725	0.0944263	0.399047
Tsc1	367.585	0.0862006	0.0754058	1.14316	0.252974	0.601705
Ak8	1.53651	-0.0414069	0.911997	-0.0454025	0.963787	0.990008
Gtf3c4	2004.38	0.160452	0.141038	1.13765	0.255266	0.604062
Ddx31	217.14	0.137046	0.183696	0.746049	0.455638	0.761397
Barhl1	2.00993	0.666721	0.888983	0.749982	0.453266	0.759559
Cfap77	1.55716	1.29084	0.88391	1.46037	0.144188	0.476528
Ttf1	203.052	0.186531	0.118837	1.56964	0.116499	0.434599
Setx	398.281	-0.078849	0.154262	-0.511139	0.609254	0.851024
Ntng2	7.6524	0.0277725	0.407941	0.0680797	0.945722	0.986074
Med27	200.543	-0.0154046	0.123493	-0.124741	0.900729	0.970153
Rapgef1	1005.48	-0.0293749	0.0901635	-0.325796	0.744579	0.911866
Gm13420	4.3292	0.0194471	0.756619	0.0257026	0.979495	0.995089
Trub2	186.842	0.397759	0.167093	2.38047	0.0172907	0.179517
Coq4	77.2499	0.181775	0.194561	0.93428	0.350159	0.688135
Slc27a4	188.211	0.182975	0.138338	1.32267	0.185945	0.527136
Urm1	418.623	0.0638269	0.094619	0.674568	0.49995	0.790249
Cercam	99.6803	-0.2164	0.237973	-0.909346	0.363168	0.698076
Odf2	592.337	0.0288633	0.07301	0.395333	0.692597	0.88801
Gle1	521.371	0.0734071	0.0905095	0.811044	0.417341	0.734656
Sptan1	2901.75	-0.127124	0.0734696	-1.7303	0.0835771	0.377217
Wdr34	78.8734	0.0788208	0.159142	0.495287	0.620398	0.856431
Set	7063.23	0.0712064	0.136942	0.519974	0.603082	0.849016
Zdhhc12	20.4941	0.41401	0.267115	1.54993	0.121159	0.441574
Zer1	309.045	-0.0925436	0.151848	-0.609451	0.542226	0.812598
Tbc1d13	18.743	0.0196408	0.284902	0.0689386	0.945038	0.985698
Endog	49.4076	0.151375	0.203495	0.743875	0.456952	0.762639
Spout1	544.826	0.271635	0.162297	1.67369	0.0941908	0.398497
Kyat1	55.6258	-0.0292341	0.177001	-0.165164	0.868815	0.960351
Lrrc8a	733.721	0.0356612	0.108169	0.329679	0.741643	0.911296
Phyhd1	19.3068	0.624454	0.303469	2.05772	0.0396171	0.269444
Dolk	669.852	0.129256	0.1169	1.1057	0.268858	0.616894
Nup188	276.572	0.142094	0.135353	1.0498	0.293812	0.641185
Sh3glb2	202.442	-0.347332	0.165485	-2.09887	0.035828	0.257341
Miga2	201.899	-0.00297404	0.162553	-0.0182958	0.985403	0.995586
Dolpp1	82.679	0.00901549	0.185609	0.0485725	0.96126	0.990008
Crat	287.965	-0.0618808	0.160886	-0.384626	0.700515	0.892038
Ptpa	1323.78	-0.00146167	0.0792074	-0.0184537	0.985277	0.995586
Ier5l	412.702	0.0732	0.172553	0.424217	0.671408	0.879226
Cstad	6.2423	0.205969	0.48875	0.42142	0.673448	0.88009
1700001O22Rik	12.5846	1.07596	0.38716	2.7791	0.00545098	0.0959673
Ntmt1	1057.68	0.234704	0.161223	1.45577	0.145456	0.478741
Asb6	968.054	0.213069	0.117841	1.80811	0.0705897	0.35158
Prrx2	38.6872	-0.597635	0.213206	-2.80309	0.00506157	0.0918025
Ptges	110.056	-0.246847	0.272091	-0.907222	0.364289	0.69944
Tor1b	1147.12	0.0876347	0.0926156	0.946219	0.344037	0.682541
Tor1a	362.832	0.117595	0.100872	1.16579	0.2437	0.593621
BC005624	734.114	0.0906566	0.0861847	1.05189	0.292851	0.640051
Usp20	98.2796	0.0384934	0.162162	0.237376	0.812365	0.939547
Fnbp1	578.292	-0.223026	0.120572	-1.84973	0.0643531	0.335335
Gpr107	504.07	0.110533	0.101092	1.09339	0.274222	0.621681
Ncs1	1410	0.13878	0.206193	0.673059	0.50091	0.790491
Hmcn2	5087.72	-0.232519	0.183317	-1.2684	0.204655	0.54899
Ass1	41.5866	0.333609	0.255268	1.3069	0.191248	0.534804
Fubp3	661.102	0.100014	0.0640509	1.56148	0.11841	0.437021
Exosc2	622.916	0.189042	0.163705	1.15477	0.248185	0.596827
Abl1	765.065	-0.0192827	0.0757773	-0.254465	0.799136	0.933888
Qrfp	3.67024	0.0377259	0.598712	0.0630118	0.949757	0.98768
Fibcd1	13.1846	-0.987293	0.403232	-2.44845	0.0143473	0.163351
Lamc3	290.372	0.161555	0.229576	0.703712	0.481612	0.778252
Aif1l	658.905	0.296659	0.171945	1.72531	0.0844712	0.379121
Nup214	487.116	0.0251945	0.103445	0.243553	0.807577	0.937495
Fam78a	1.91367	0.84611	0.796724	1.06199	0.288242	0.635644
Plpp7	94.0953	0.322165	0.153631	2.09701	0.0359928	0.258089
Prrc2b	2330.86	-0.0802177	0.0731329	-1.09688	0.272696	0.619809
Pomt1	72.4007	0.0458489	0.165038	0.277808	0.78116	0.926541
Uck1	598.573	0.107038	0.115894	0.923586	0.355702	0.691781
Swi5	1700.72	-0.0855583	0.0918219	-0.931785	0.351447	0.688759
Golga2	464.959	-0.0471234	0.0925995	-0.508895	0.610826	0.852211
Dnm1	94.4525	-0.638661	0.253012	-2.52424	0.011595	0.14478
Ciz1	231.257	-0.1008	0.106257	-0.948639	0.342804	0.681715
1110008P14Rik	95.117	-0.0803135	0.212615	-0.377741	0.705623	0.894647
Lcn2	93.4914	-0.747841	0.646511	-1.15673	0.247381	0.596827
Ptges2	250.841	0.197888	0.136924	1.44524	0.148391	0.481947
Slc25a25	1847.89	-0.132098	0.103163	-1.28048	0.200377	0.543546
Naif1	164.086	0.157682	0.13128	1.20111	0.229709	0.580158
Fam102a	323.442	0.152282	0.255458	0.596112	0.5511	0.81894
Dpm2	679.927	0.142448	0.0854305	1.66741	0.0954329	0.400245
Pip5kl1	4.3115	0.0344716	0.538505	0.0640135	0.94896	0.987446
St6galnac4	547.336	0.215344	0.145215	1.48293	0.138093	0.467736
St6galnac6	517.966	-0.156136	0.140649	-1.11011	0.266951	0.615177
Ak1	286.386	-0.161522	0.2019	-0.80001	0.423705	0.739338
Eng	476.007	-0.489203	0.168237	-2.90782	0.00363955	0.077706
Fpgs	305.803	0.142888	0.138857	1.02903	0.303467	0.649273
Cdk9	3006.22	0.137567	0.141946	0.969144	0.332473	0.672592
Sh2d3c	55.2876	-0.691378	0.227446	-3.03974	0.00236779	0.0605419
Ttc16	15.5111	0.235987	0.357303	0.660468	0.508954	0.794081
Tor2a	328.107	0.141704	0.0955832	1.48252	0.138201	0.468003
Ptrh1	98.2667	0.0632062	0.201396	0.313841	0.753642	0.916414
Cfap157	114.423	0.290913	0.188157	1.54611	0.122077	0.44337
Stxbp1	1098.81	-0.0734044	0.112639	-0.651677	0.51461	0.797787
Fam129b	2252.75	0.178446	0.158338	1.127	0.259743	0.607139
Lrsam1	85.5113	-0.101979	0.203283	-0.501661	0.615906	0.85403
Rpl12	2611.03	-0.161531	0.145653	-1.10901	0.267426	0.615595
Slc2a8	217.687	-0.0844537	0.130832	-0.645511	0.518596	0.79911
Garnl3	237.684	-0.0385049	0.155989	-0.246843	0.80503	0.937106
Ralgps1	119.904	-0.544873	0.153631	-3.54664	0.000390177	0.0205745
Angptl2	2316.9	-0.0595204	0.223864	-0.265878	0.790333	0.931485
Zbtb34	243.616	-0.201342	0.134368	-1.49843	0.134022	0.460792
Zbtb43	1571.67	0.136551	0.105913	1.28927	0.197306	0.540966
Lmx1b	10.5381	-0.470918	0.433803	-1.08556	0.277676	0.625731
Mvb12b	146.125	0.266367	0.133092	2.00137	0.0453526	0.289157
Pbx3	189.619	0.151833	0.148841	1.0201	0.307679	0.653058
Mapkap1	495.591	-0.186838	0.105898	-1.76432	0.0776776	0.366382
Gapvd1	2365.08	0.0107778	0.106852	0.100867	0.919656	0.977003
Hspa5	135334	-0.0482693	0.15593	-0.309557	0.756898	0.916527
Rabepk	440.026	0.0196141	0.187141	0.104809	0.916527	0.975964
Fbxw2	1643	0.178628	0.089748	1.99033	0.046555	0.29276
Gm34653	3.59909	-0.19872	0.712111	-0.279058	0.7802	0.926541
Psmd5	285.705	0.180774	0.113548	1.59205	0.111372	0.42687
Cutal	2.2097	-1.15106	0.740915	-1.55356	0.120289	0.440102
Phf19	17.3681	0.434302	0.287999	1.508	0.131555	0.456969
Traf1	27.2191	0.479304	0.450915	1.06296	0.287801	0.635467
Hc	1.77976	-0.109722	0.862437	-0.127223	0.898764	0.96963
AI182371	2.53538	0.213477	0.752387	0.283733	0.776615	0.925424
Cntrl	280.036	-0.0125693	0.117508	-0.106966	0.914816	0.975293
Rab14	5114.59	-0.0751721	0.0639122	-1.17618	0.239524	0.589708
Gsn	12649.9	-0.193205	0.126658	-1.52541	0.127156	0.4515
Stom	2025.09	-0.642059	0.227755	-2.81908	0.00481613	0.0898541
Ggta1	994.636	0.0608351	0.129666	0.469168	0.638949	0.863503
Dab2ip	265.802	-0.129051	0.160531	-0.803897	0.421457	0.737725
Ttll11	69.7679	0.251129	0.173702	1.44574	0.148249	0.481857
Ndufa8	389.37	0.00696027	0.116546	0.0597212	0.952378	0.988152
Lhx6	19.7707	0.129646	0.444766	0.291492	0.770675	0.922531
Rbm18	4130.46	0.0872634	0.101098	0.863152	0.388054	0.715278
Mrrf	441.008	0.169209	0.12197	1.3873	0.165349	0.50296
Ptgs1	27.7268	-0.636177	0.356754	-1.78324	0.0745476	0.359458
Pdcl	872.219	0.166559	0.0784253	2.12379	0.0336874	0.250397
Rc3h2	1835.35	0.034766	0.0838908	0.41442	0.678567	0.882804
Zbtb6	601.746	0.349706	0.145391	2.40528	0.01616	0.17315
Zbtb26	64.885	0.107413	0.22835	0.470387	0.638079	0.863248
Rabgap1	595.693	0.179009	0.1001	1.7883	0.0737278	0.358248
Strbp	241.124	-0.15294	0.098234	-1.5569	0.119494	0.43889
Gpr21	10.1318	-0.256827	0.375772	-0.683464	0.494314	0.786882
Crb2	6.67043	-0.344743	0.495378	-0.695918	0.48648	0.781439
Dennd1a	593.405	-0.1147	0.0934813	-1.22698	0.21983	0.568333
Lhx2	24.4902	-0.0119404	0.305057	-0.0391416	0.968777	0.992075
Nek6	1685.93	0.0771567	0.0716359	1.07707	0.28145	0.629195
Psmb7	214.265	-0.238649	0.0915744	-2.60607	0.00915875	0.126599
Nr6a1	225.456	-0.364475	0.15006	-2.42885	0.0151466	0.168058
Olfml2a	5743.76	-0.143582	0.184944	-0.776354	0.43754	0.750241
Wdr38	34.9087	0.499445	0.21164	2.35989	0.0182806	0.185053
Rpl35	102.505	-0.000173381	0.132146	-0.00131204	0.998953	0.999455
Arpc5l	892.133	0.139982	0.0977193	1.43249	0.152004	0.487201
Golga1	104.763	0.0419221	0.15714	0.266783	0.789637	0.931464
Scai	249.728	-0.138853	0.11288	-1.23009	0.218662	0.566772
Ppp6c	3384.09	0.0176738	0.0753451	0.234571	0.814542	0.940305
Lrp1b	1.94613	1.44689	0.865959	1.67085	0.0947514	0.39928
Kynu	5.45549	0.0369411	0.543262	0.0679987	0.945787	0.986076
Arhgap15	83.1378	-0.731458	0.27138	-2.69533	0.00703199	0.110306
Gtdc1	133.045	0.335456	0.152001	2.20693	0.0273193	0.225513
Zeb2	8456.12	0.0312255	0.0961378	0.324799	0.745333	0.912088
Acvr2a	1172.47	0.169084	0.111506	1.51637	0.129425	0.454314
Orc4	908.613	0.00645242	0.090195	0.0715386	0.942969	0.985005
Mbd5	396.686	-0.146717	0.138875	-1.05646	0.290756	0.638277
Epc2	463.974	0.125283	0.100426	1.24752	0.212206	0.558486
Kif5c	88.2815	0.328833	0.17874	1.83973	0.0658077	0.339215
Lypd6b	3.52909	0.684761	0.592102	1.15649	0.24748	0.596827
Lypd6	63.6877	0.0715972	0.27757	0.257943	0.796451	0.932749
Mmadhc	1225.65	-0.0557392	0.0957266	-0.582275	0.560382	0.825648
Rnd3	20903.9	0.179766	0.156972	1.14522	0.25212	0.600992
Rbm43	290.909	0.170004	0.157141	1.08186	0.279315	0.626715
Nmi	292.42	0.100599	0.157251	0.639732	0.522347	0.801942
Tnfaip6	15563.2	0.103442	0.158782	0.65147	0.514743	0.797802
Rif1	1068.45	0.0152561	0.0985399	0.154821	0.876962	0.963165
Neb	90.2861	0.200505	0.176876	1.13359	0.256966	0.605817
Arl5a	3128.91	0.121074	0.127001	0.953335	0.34042	0.678923
Cacnb4	30.5226	0.547254	0.207119	2.64222	0.00823656	0.119768
Stam2	746.328	0.0847725	0.1118	0.758249	0.448302	0.757835
Fmnl2	170.596	0.374429	0.147916	2.53136	0.011362	0.143086
Prpf40a	1960.5	-0.0296315	0.0928833	-0.319019	0.749712	0.914196
Arl6ip6	436.327	0.285071	0.0967496	2.94648	0.00321416	0.0725818
Rprm	2.00206	1.44231	0.947278	1.52258	0.127864	0.451921
Galnt13	2.79705	-1.50671	0.845527	-1.78197	0.074754	0.359982
Kcnj3	1.6123	0.323171	1.02076	0.316598	0.751549	0.915263
Nr4a2	3127.37	-0.109804	0.139694	-0.786032	0.431849	0.746317
Gpd2	371.015	0.118105	0.140103	0.842986	0.399236	0.723072
Galnt5	2.37642	1.19053	0.733105	1.62395	0.104386	0.415514
Cytip	22.884	0.602282	0.405492	1.48531	0.137461	0.466689
Acvr1c	8.70531	0.263602	0.458167	0.575342	0.56506	0.828163
Acvr1	982.204	-0.154703	0.0790532	-1.95695	0.0503538	0.30218
Upp2	28.8721	-0.143154	0.223387	-0.640836	0.521629	0.801197
Ccdc148	11.2226	0.885284	0.342145	2.58746	0.00966874	0.130663
Pkp4	524.653	0.0656419	0.170409	0.385202	0.700088	0.89179
Tanc1	1042.24	-0.188682	0.118212	-1.59613	0.110459	0.425607
Wdsub1	281.667	-0.229616	0.165962	-1.38355	0.166497	0.504913
Baz2b	2574.62	-0.0530754	0.102531	-0.517654	0.6047	0.849748
2022-03-07	3388.26	-0.196658	0.0919219	-2.13941	0.0324027	0.245961
Cd302	1931.91	0.154277	0.113654	1.35742	0.174647	0.514127
Ly75	70.6275	0.470905	0.167894	2.80478	0.0050351	0.0916849
Pla2r1	201.535	-0.842103	0.207859	-4.05133	5.09283e-05	0.00491451
Itgb6	12.5759	0.391667	0.416306	0.940815	0.3468	0.685298
Rbms1	4933.13	-0.133887	0.100954	-1.32623	0.184765	0.526209
Tank	2126.12	0.110502	0.0857448	1.28873	0.197491	0.541214
Psmd14	757.289	0.0142217	0.105893	0.134303	0.893163	0.968342
Tbr1	3.2874	1.39613	0.848557	1.6453	0.0999077	0.40879
Slc4a10	1.84475	0.317404	0.825543	0.384479	0.700624	0.892038
Dpp4	120.176	-0.744776	0.270117	-2.75723	0.00582932	0.09974
Gcg	2.07168	0.860786	0.936517	0.919136	0.358025	0.69334
Fap	84.2219	-0.800933	0.223663	-3.58098	0.000342311	0.0187424
Ifih1	998.267	0.245017	0.245177	0.999346	0.317627	0.660704
Gca	686.167	0.471759	0.139708	3.37674	0.000733504	0.030755
Kcnh7	47.4659	0.548861	0.188065	2.91847	0.00351759	0.0765595
Fign	83.6832	0.699928	0.26027	2.68924	0.00716154	0.111758
Grb14	52.3513	-0.160747	0.214489	-0.749442	0.453591	0.759699
Cobll1	807.423	-0.420871	0.162361	-2.59219	0.00953662	0.129648
Slc38a11	32.2345	-1.12586	0.366198	-3.07445	0.00210893	0.0567594
Scn3a	48.7345	-0.894448	0.313345	-2.85452	0.00431024	0.085785
Scn2a	11.8199	-1.1435	0.390179	-2.9307	0.003382	0.075259
Csrnp3	8.34603	0.183605	0.433519	0.423523	0.671913	0.879297
Galnt3	10.5194	-0.778335	0.807105	-0.964355	0.334868	0.674947
Ttc21b	69.665	-0.132644	0.192839	-0.687848	0.491548	0.785068
Scn1a	2.34272	1.64134	0.758564	2.16375	0.0304832	0.238208
Scn9a	2.40933	0.441003	0.733342	0.60136	0.5476	0.816643
Scn7a	1871.7	0.434418	0.191632	2.26693	0.0233944	0.208534
Xirp2	33.7315	0.132254	0.261376	0.505989	0.612865	0.85288
B3galt1	495.673	-0.0544655	0.160708	-0.338909	0.734678	0.908469
Stk39	181.155	-0.247185	0.14489	-1.70602	0.0880052	0.384997
Cers6	1390.61	0.386979	0.180634	2.14233	0.0321668	0.244753
Nostrin	10.2092	-1.14605	0.380426	-3.01254	0.00259074	0.0641964
Spc25	57.4124	0.0980779	0.251251	0.390359	0.696271	0.889773
Abcb11	1.4656	1.71646	0.98284	1.74642	0.0807373	0.372
Dhrs9	11.0843	-0.721869	0.501828	-1.43848	0.150299	0.48417
Lrp2	2.12884	1.09289	0.712387	1.53413	0.124999	0.447954
Bbs5	57.5278	0.274327	0.139826	1.96191	0.049773	0.300933
Klhl41	31.2529	0.123567	0.387689	0.318728	0.749933	0.914196
Fastkd1	118.797	0.375075	0.141945	2.64239	0.00823221	0.119768
Ppig	1773.47	-0.000398239	0.118388	-0.00336385	0.997316	0.998632
Ccdc173	14.2152	0.352491	0.335362	1.05108	0.293224	0.64043
Phospho2	418.567	0.368214	0.123575	2.97968	0.00288553	0.0681114
Klhl23	197.663	-0.736562	0.20504	-3.59229	0.000327786	0.0184159
Ssb	3760.81	-0.099516	0.111963	-0.888829	0.374095	0.706195
Mettl5	173.467	-0.0116964	0.114566	-0.102093	0.918683	0.976629
Ubr3	651.93	-0.137661	0.105789	-1.30128	0.193164	0.536087
Myo3b	2.3619	2.72075	0.904793	3.00704	0.00263801	0.0646637
Sp5	18.1966	0.183808	0.358729	0.512387	0.60838	0.850957
Erich2	5.98699	0.396205	0.543553	0.728916	0.466053	0.767716
Gad1	14.4031	-0.672441	0.319049	-2.10764	0.0350619	0.255157
Gorasp2	3099.76	0.00207565	0.100088	0.0207384	0.983454	0.995492
Tlk1	416.874	-0.00986224	0.0765612	-0.128815	0.897504	0.96963
Mettl8	75.3836	-0.252013	0.21303	-1.18299	0.236812	0.586983
Dcaf17	76.0313	0.0585479	0.1836	0.318888	0.749811	0.914196
Cybrd1	92.0846	-0.490291	0.267654	-1.83181	0.0669793	0.341756
Dync1i2	556.404	-0.142925	0.121767	-1.17375	0.240494	0.590383
Slc25a12	249.053	-0.154321	0.120985	-1.27554	0.202119	0.545732
Hat1	653.678	0.0820157	0.096734	0.847848	0.396523	0.72088
Metap1d	334.511	-0.228442	0.132547	-1.72347	0.0848032	0.379473
Dlx1	4.2729	0.661452	0.674412	0.980783	0.3267	0.668087
Dlx2	5.3273	0.291156	0.742862	0.391939	0.695104	0.889494
Itga6	681.033	0.216654	0.426385	0.508119	0.61137	0.852429
Pdk1	200.882	-0.261876	0.193614	-1.35257	0.176194	0.515196
Rapgef4	42.2902	-0.693713	0.284859	-2.43528	0.0148802	0.166888
Map3k20	1582.34	-0.300809	0.146835	-2.04863	0.0404986	0.272024
Cdca7	164.383	0.418847	0.182252	2.29818	0.0215515	0.201115
Sp3	2525.62	0.0412831	0.076142	0.542186	0.58769	0.839867
Ola1	295.977	-0.198294	0.105646	-1.87696	0.0605236	0.327432
Sp9	3.49618	-0.167841	0.586347	-0.286248	0.774688	0.924498
Cir1	45.3563	0.0109812	0.19385	0.056648	0.954826	0.989
Scrn3	171.043	-0.22007	0.220749	-0.996926	0.318801	0.66139
Gpr155	422.028	0.20237	0.175805	1.1511	0.24969	0.598603
Wipf1	1732.16	0.0401058	0.115896	0.346051	0.729305	0.905767
Chrna1	841.2	-0.190234	0.189133	-1.00582	0.314503	0.657907
Chn1	109.271	-0.730322	0.197399	-3.69973	0.000215828	0.0137003
Atf2	2109.55	-0.03475	0.0581293	-0.597805	0.54997	0.818024
Atp5g3	3208.76	-0.211102	0.101394	-2.08199	0.037343	0.261863
Lnpk	624.648	0.0305632	0.102326	0.298685	0.76518	0.920261
Evx2	1.1808	-1.53368	1.12534	-1.36286	0.172928	0.512512
Hoxd13	1.86039	-0.166965	0.805924	-0.207173	0.835875	0.949025
Hoxd11	3.94218	0.132004	0.546307	0.24163	0.809067	0.938645
Hoxd10	5.87716	0.0242476	0.546259	0.0443885	0.964595	0.990008
Hoxd9	46.8184	-0.130883	0.240611	-0.54396	0.586469	0.839503
Hoxd8	220.548	-0.0800363	0.150152	-0.533035	0.594009	0.84375
Mtx2	230.904	0.00125131	0.10878	0.0115031	0.990822	0.997261
Hnrnpa3	2386.08	-0.136549	0.103104	-1.32438	0.185377	0.526209
Nfe2l2	8971.22	0.185679	0.090916	2.04231	0.0411204	0.274342
Agps	1774.72	-0.0750136	0.0822607	-0.911901	0.361821	0.696959
Ttc30b	38.8574	-0.140923	0.234676	-0.600503	0.548171	0.817026
Ttc30a1	17.8086	0.501469	0.360995	1.38913	0.164793	0.502563
Pde11a	4.71825	0.782563	0.511212	1.5308	0.125819	0.449278
Rbm45	46.8578	0.104953	0.198026	0.529999	0.596113	0.845112
Osbpl6	216.634	0.18337	0.152809	1.19999	0.230142	0.58093
Prkra	164.986	-0.0415178	0.169115	-0.2455	0.806069	0.937257
Pjvk	2.11017	0.324471	0.804739	0.403201	0.686801	0.886424
Fkbp7	1116.27	-0.240513	0.141075	-1.70486	0.0882211	0.385301
Plekha3	5259.15	0.344921	0.176001	1.95977	0.0500232	0.301673
Ttn	219.457	0.346409	0.176064	1.96752	0.0491238	0.300064
Ccdc141	102.743	-0.324297	0.19301	-1.68021	0.0929155	0.395547
Sestd1	680.332	0.0576459	0.0982459	0.586751	0.557371	0.82367
Zfp385b	17.6837	-0.753491	0.339661	-2.21836	0.02653	0.223197
Cwc22	233.231	0.154627	0.0962759	1.60608	0.108257	0.421781
Ube2e3	633.334	0.0368842	0.103493	0.356395	0.721545	0.902101
Itga4	17.2045	0.21394	0.458196	0.466918	0.640558	0.864331
Cerkl	1.97193	-0.41184	0.731609	-0.562924	0.573487	0.832999
Itprid2	768.396	-0.0928723	0.126253	-0.735604	0.461972	0.76566
Ppp1r1c	1.16306	0.242032	1.0909	0.221864	0.82442	0.943641
Pde1a	275.23	-0.128325	0.18425	-0.696472	0.486133	0.78137
Dnajc10	1170.35	0.0233826	0.0872526	0.267987	0.788709	0.931109
Frzb	113.99	0.979079	0.497152	1.96937	0.0489102	0.299711
Nckap1	2298.27	-0.125365	0.119525	-1.04886	0.294241	0.641478
Dusp19	57.64	-0.438118	0.222283	-1.97099	0.0487247	0.29928
Nup35	296.91	0.0840316	0.0997769	0.842196	0.399678	0.723316
Fsip2	1.312	-0.146469	1.11146	-0.131781	0.895158	0.969035
Zc3h15	1792.53	-0.27662	0.111123	-2.48931	0.0127992	0.153101
Itgav	4271.97	-0.138112	0.116893	-1.18153	0.237392	0.587598
Fam171b	374.732	0.18279	0.137086	1.3334	0.182402	0.523017
Calcrl	1586.28	0.353621	0.188593	1.87505	0.0607854	0.32767
Tfpi	465.711	-0.266632	0.107721	-2.47522	0.0133153	0.15715
Ctnnd1	1625.94	-0.100585	0.0906402	-1.10972	0.267121	0.615302
Btbd18	5.7341	0.100766	0.604796	0.166611	0.867676	0.959864
Selenoh	64.3122	-0.0730571	0.222636	-0.328146	0.742802	0.911296
Tmx2	518.729	0.146393	0.115676	1.26554	0.205678	0.550401
Med19	586.647	-0.0322197	0.109583	-0.29402	0.768743	0.921704
Zdhhc5	5983.64	-0.0586216	0.0830787	-0.705616	0.480427	0.778252
Clp1	968.183	0.276579	0.090039	3.07177	0.00212792	0.0570776
Ypel4	841.23	-0.147539	0.195964	-0.752889	0.451516	0.759491
Gm19426	13.1198	-0.448778	0.327905	-1.36862	0.171118	0.511451
Serping1	18536.3	0.0782451	0.111623	0.700978	0.483317	0.779501
Ube2l6	585.517	0.330368	0.245182	1.34744	0.177839	0.517905
Smtnl1	3.54395	-0.0236401	0.778006	-0.0303856	0.97576	0.994294
Timm10	901.625	0.0787743	0.111596	0.705891	0.480256	0.778252
Slc43a1	1058.66	0.152327	0.160299	0.950272	0.341974	0.680489
Rtn4rl2	1364.85	0.680517	0.177533	3.83318	0.000126499	0.00969935
Slc43a3	14610.8	0.412562	0.164202	2.51253	0.0119868	0.14777
Prg2	7.97066	0.456279	0.415953	1.09695	0.272664	0.619809
P2rx3	3.20202	-0.250585	0.597516	-0.419379	0.674939	0.880594
Ssrp1	2564.29	0.0121671	0.0953407	0.127617	0.898452	0.96963
Tnks1bp1	1170.93	-0.196051	0.0906397	-2.16297	0.0305434	0.238319
Aplnr	9.90298	-1.64096	0.720581	-2.27728	0.0227695	0.206129
Lrrc55	16.767	-1.59621	0.553656	-2.88304	0.00393858	0.0818166
Olfr1033	699.254	-0.272763	0.278449	-0.979578	0.327294	0.668562
Olfr1034	3.44116	-0.348441	0.775109	-0.449538	0.653044	0.87027
Ptprj	306.825	0.342322	0.120815	2.83343	0.00460509	0.0880827
Nup160	664.446	0.0835557	0.100307	0.832997	0.404847	0.727464
Fnbp4	1781.5	-0.0280518	0.088758	-0.316048	0.751966	0.915414
Agbl2	7.2484	0.0898595	0.368092	0.244122	0.807136	0.937495
Mtch2	958.747	0.112186	0.0925932	1.2116	0.225664	0.575561
C1qtnf4	40.4457	-0.142176	0.221841	-0.640891	0.521594	0.801197
Ndufs3	334.089	-0.0286631	0.0882465	-0.324807	0.745327	0.912088
Kbtbd4	74.6012	0.215034	0.166029	1.29516	0.195265	0.538356
Ptpmt1	512.68	0.196901	0.113985	1.72743	0.0840896	0.378261
Celf1	3583.33	-0.0738137	0.0842666	-0.875954	0.381055	0.710332
Rapsn	747.391	-0.402368	0.187438	-2.14667	0.0318193	0.243621
Psmc3	1960.33	-0.11496	0.0797233	-1.44199	0.149306	0.483024
Slc39a13	282.87	-0.258697	0.150075	-1.72378	0.0847471	0.379473
Spi1	6.20791	0.417827	0.568251	0.735286	0.462165	0.76566
Mybpc3	1.32738	1.78002	1.1761	1.51349	0.130155	0.454641
Madd	33.5552	0.0712348	0.243157	0.292959	0.769554	0.921972
Nr1h3	112.271	-0.417209	0.172067	-2.42469	0.0153214	0.168821
Acp2	354.619	-0.0845139	0.158496	-0.533223	0.593879	0.843641
Ddb2	37.4505	-0.128895	0.204326	-0.63083	0.528152	0.804882
Pacsin3	203.198	-0.557884	0.145097	-3.8449	0.000120602	0.00937346
Arfgap2	454.761	-0.0134931	0.105972	-0.127328	0.898681	0.96963
1110051M20Rik	379.63	0.0601186	0.0926244	0.649058	0.516301	0.79828
Lrp4	76.2646	-0.181598	0.195936	-0.926823	0.354019	0.690317
Ckap5	490.197	-0.0642541	0.102098	-0.62934	0.529127	0.805982
F2	5.45021	0.816921	0.526101	1.55279	0.120474	0.440102
Zfp408	165.635	0.25278	0.1455	1.73732	0.0823315	0.374969
Arhgap1	1139.45	-0.194049	0.112943	-1.71812	0.0857755	0.380626
Atg13	550.991	0.339179	0.10891	3.11429	0.00184389	0.0518691
Harbi1	86.0444	0.11707	0.186673	0.627136	0.53057	0.806638
Ambra1	678.026	0.0515682	0.0876471	0.588362	0.55629	0.822815
Mdk	420.305	-0.250876	0.190856	-1.31448	0.188684	0.531526
Dgkz	279.837	0.0867066	0.126827	0.683658	0.494191	0.786882
Creb3l1	932.853	-0.10603	0.2092	-0.506837	0.612269	0.852666
Phf21a	361.753	-0.0669503	0.103373	-0.647656	0.517207	0.798546
Large2	7.06459	-0.715005	0.630038	-1.13486	0.256434	0.605029
Pex16	149.551	0.23595	0.134215	1.758	0.0787468	0.368519
1700029I15Rik	31.3195	0.177218	0.261042	0.678886	0.49721	0.78876
Mapk8ip1	357.536	0.0719222	0.149228	0.481963	0.629832	0.860886
Cry2	2934.34	0.242956	0.149508	1.62504	0.104154	0.415423
Slc35c1	265.778	0.45029	0.128154	3.51366	0.000441984	0.022356
Chst1	36.2225	-1.14864	0.294854	-3.89561	9.79501e-05	0.00792203
Syt13	5.89385	0.703719	0.775668	0.907242	0.364279	0.69944
Prdm11	44.9333	0.180076	0.228776	0.78713	0.431206	0.745729
Trp53i11	346.945	0.209816	0.180481	1.16254	0.245018	0.595199
Tspan18	371.311	0.116199	0.246604	0.471198	0.637499	0.863195
Cd82	20243.2	-0.0272396	0.123707	-0.220194	0.82572	0.944044
Alx4	13.0977	0.385963	0.412894	0.934775	0.349904	0.688129
Ext2	1050.16	-0.0825753	0.108034	-0.764347	0.44466	0.754743
Accs	29.1489	-0.1162	0.237518	-0.489226	0.624682	0.858978
Accsl	1.18185	0.162939	0.988664	0.164808	0.869095	0.960351
Gm13889	7086.82	-0.449726	0.225577	-1.99367	0.046188	0.291937
Alkbh3	178.496	0.0807365	0.0955972	0.844549	0.398362	0.722648
Hsd17b12	1033	0.013917	0.133886	0.103947	0.917211	0.976136
Ttc17	441.641	-0.0606814	0.111334	-0.545041	0.585725	0.839014
Api5	4431.98	0.104875	0.109473	0.957999	0.338063	0.677305
Lrrc4c	53.557	-0.209154	0.273997	-0.763344	0.445258	0.755176
Gm10801	195.281	0.465878	0.274994	1.69414	0.0902394	0.390808
Gm10800	2271.57	0.648561	0.271584	2.38807	0.0169371	0.177689
B230118H07Rik	64.5681	-0.584147	0.192537	-3.03394	0.0024138	0.0613266
Traf6	1539.09	0.111817	0.109059	1.02529	0.305225	0.650484
Commd9	45.7609	0.00870766	0.184139	0.0472886	0.962283	0.990008
Ldlrad3	496.009	0.0380671	0.187982	0.202504	0.839523	0.950743
Trim44	2676.6	0.0371932	0.0920827	0.403911	0.686279	0.886243
Fjx1	303.739	-0.607712	0.238937	-2.5434	0.0109781	0.139928
Pamr1	405.488	-0.573907	0.210581	-2.72535	0.00642324	0.104751
Slc1a2	24.1137	-0.138449	0.290029	-0.477363	0.633104	0.861895
Cd44	15866.2	0.0914037	0.152496	0.599384	0.548917	0.817373
Pdhx	329.109	0.075819	0.122951	0.616662	0.537458	0.809887
Apip	68.6616	-0.23116	0.16877	-1.36967	0.170789	0.511238
Ehf	5.31152	-0.790991	0.790215	-1.00098	0.316835	0.659974
Cat	607.11	-0.223771	0.186154	-1.20207	0.229336	0.579558
Abtb2	1422.07	0.139387	0.100436	1.38782	0.165192	0.502867
Nat10	490.217	0.102491	0.142679	0.718333	0.472552	0.772367
Caprin1	5243.49	-0.0280852	0.117465	-0.239094	0.811033	0.939093
Lmo2	1464.93	-0.252572	0.157687	-1.60174	0.109214	0.423692
4931422A03Rik	13.8393	-0.153445	0.275683	-0.556599	0.577802	0.835014
Fbxo3	1091.79	0.00471424	0.0858498	0.0549127	0.956208	0.989399
Cd59b	11.6906	-0.354167	0.365311	-0.969496	0.332298	0.672572
Cd59a	709.613	0.716493	0.212494	3.37182	0.000746721	0.0309026
A930018P22Rik	1.65504	1.11703	0.817663	1.36612	0.171902	0.512001
D430041D05Rik	31.9893	0.348685	0.316507	1.10166	0.270608	0.618189
Hipk3	13682.6	-0.0236296	0.146614	-0.161169	0.87196	0.961252
Cstf3	1569.83	-0.15632	0.0970399	-1.61089	0.107204	0.420506
Tcp11l1	198.976	0.0153816	0.167659	0.0917431	0.926902	0.979633
Pin1rt1	1.57658	-0.267709	0.874615	-0.306087	0.759538	0.918
Depdc7	54.9889	0.277907	0.195271	1.42319	0.154682	0.489391
BX908741.1	1.39762	-0.262665	0.873481	-0.30071	0.763635	0.919632
Prrg4	40.6399	0.590176	0.464137	1.27155	0.203531	0.547411
Ccdc73	38.345	0.158874	0.22107	0.718657	0.472352	0.772367
Eif3m	599.848	-0.113002	0.0857776	-1.31738	0.18771	0.529812
Wt1	1.16966	0.496675	1.1792	0.421196	0.673612	0.880215
Them7	2.68731	-0.341342	0.918266	-0.371725	0.710098	0.895837
Rcn1	1944.03	0.0718587	0.128027	0.561276	0.574609	0.833659
Pax6	14.9796	0.0524503	0.27965	0.187557	0.851224	0.95402
Elp4	204.199	-0.0356049	0.128156	-0.277826	0.781146	0.926541
Immp1l	111.483	-0.165073	0.132887	-1.24221	0.21416	0.561264
Dnajc24	99.0905	0.0757487	0.161471	0.469118	0.638986	0.863503
Mpped2	103.02	-0.298692	0.176433	-1.69295	0.090465	0.391387
Arl14ep	351.696	0.0962479	0.125554	0.766583	0.443329	0.753447
Kcna4	5.51716	3.76501	1.01332	3.71552	0.000202783	0.0131875
Mettl15	212.17	-0.176671	0.127731	-1.38314	0.166621	0.504913
Kif18a	21.7772	-0.0978158	0.284794	-0.343462	0.731251	0.906836
Bdnf	784.502	-0.0423109	0.17697	-0.239086	0.811039	0.939093
Lin7c	6361.58	0.0841825	0.10137	0.830447	0.406286	0.728051
Lgr4	1241.59	0.350155	0.110547	3.16746	0.00153776	0.046398
Ccdc34	97.6561	-0.165493	0.214021	-0.773256	0.439371	0.751329
Bbox1	5.12806	-0.314898	0.720166	-0.437258	0.661924	0.874524
Fibin	897.344	-0.159525	0.181164	-0.880552	0.37856	0.708933
Ano3	1.98951	-0.562505	0.830941	-0.67695	0.498438	0.789268
Muc15	8.13366	-0.45774	1.47774	-0.309757	0.756746	0.916482
Lpcat4	79.4347	-0.0698518	0.144828	-0.48231	0.629586	0.860886
Nutm1	1.58355	0.845799	0.9113	0.928123	0.353344	0.689921
Nop10	2702.3	0.063247	0.110486	0.572443	0.567022	0.82945
Slc12a6	426.015	-0.122071	0.140248	-0.870397	0.384084	0.713158
Emc4	454.606	0.0667132	0.108988	0.612117	0.54046	0.811343
Katnbl1	1027.2	0.0432323	0.0981902	0.440291	0.659726	0.873635
Emc7	1554.69	0.0596882	0.0716843	0.832654	0.40504	0.727484
Aven	327.442	-0.0509377	0.101495	-0.501872	0.615757	0.85403
Ryr3	205.83	0.0999426	0.268711	0.371934	0.709942	0.895837
Fmn1	27.5564	-0.251384	0.233103	-1.07842	0.280845	0.628823
Grem1	117.6	-1.16007	0.762958	-1.52049	0.128389	0.452702
Scg5	6.53772	-0.107975	0.391046	-0.276119	0.782457	0.927512
Arhgap11a	41.6598	0.324411	0.269991	1.20156	0.229533	0.579857
Actc1	29.7365	-0.410495	0.398874	-1.02913	0.303416	0.649252
Aqr	428.479	0.02668	0.123501	0.216031	0.828964	0.946035
Zfp770	256.209	0.258489	0.1406	1.83848	0.0659923	0.339321
Dph6	515.509	-0.0173001	0.0857733	-0.201695	0.840155	0.950941
BC052040	46.289	-0.275291	0.21674	-1.27015	0.204033	0.548205
Meis2	81.1302	-0.0931806	0.211147	-0.441307	0.658991	0.873309
Spred1	18590.2	0.234911	0.101534	2.31362	0.0206888	0.198217
Fam98b	75.8456	-0.153352	0.147236	-1.04154	0.297626	0.64439
Rasgrp1	4.19795	0.640824	0.572286	1.11976	0.262816	0.610104
Thbs1	18636.2	-0.588626	0.228053	-2.58109	0.00984882	0.132094
Fsip1	1.784	0.597041	0.851239	0.701379	0.483067	0.779365
Gpr176	227.474	-0.506464	0.255162	-1.98487	0.0471587	0.294543
Eif2ak4	187.719	-0.171849	0.11482	-1.49668	0.134477	0.461346
Srp14	1471.8	-0.0358431	0.0845571	-0.423892	0.671644	0.879297
Bmf	34.5709	0.00234549	0.236322	0.00992499	0.992081	0.997463
Bub1b	50.601	0.282219	0.216311	1.30469	0.191999	0.53485
Pak6	2.68357	0.52317	0.780368	0.670415	0.502593	0.791209
Plcb2	2.0162	1.40553	0.951941	1.47649	0.139812	0.470574
Inafm2	1660.79	0.196793	0.120555	1.63238	0.102599	0.413222
Ccdc9b	43.0802	0.407303	0.233508	1.74428	0.0811101	0.372536
Disp2	2.60874	0.599978	0.723611	0.829144	0.407023	0.728518
Knstrn	30.6957	0.406833	0.338834	1.20069	0.229873	0.580439
Ivd	1018.93	-0.0877715	0.156337	-0.561426	0.574507	0.833587
Bahd1	743.024	-0.0438406	0.123121	-0.356076	0.721784	0.902116
Chst14	133.095	-0.23935	0.176074	-1.35937	0.174028	0.513861
Ccdc32	240.369	0.201788	0.103377	1.95196	0.0509425	0.304109
Rpusd2	129.93	0.184761	0.161753	1.14224	0.253352	0.602217
Knl1	22.501	0.412102	0.366108	1.12563	0.260322	0.607886
Rad51	29.0036	0.423835	0.301299	1.40669	0.159518	0.49431
Rmdn3	305.597	0.150804	0.117496	1.28349	0.199322	0.542775
Gchfr	2.4784	0.469072	0.60559	0.77457	0.438594	0.750845
Dnajc17	23.2522	-0.0656862	0.26314	-0.249625	0.802878	0.93579
Gm14137	3.34808	-0.175319	0.669574	-0.261836	0.793448	0.931752
Zfyve19	62.9842	-0.114649	0.184445	-0.621593	0.534209	0.808899
Spint1	16.2079	0.478739	0.510529	0.937732	0.348382	0.686977
Rhov	1.6584	0.338964	1.03165	0.328565	0.742485	0.911296
Vps18	253.491	0.329249	0.177693	1.85291	0.0638949	0.334919
Dll4	39.5974	-2.29998	0.526013	-4.37248	1.22844e-05	0.00183623
Chac1	259.251	-0.366207	0.393178	-0.931402	0.351646	0.688929
Ino80	456.654	0.0252957	0.0842721	0.300167	0.76405	0.919632
Exd1	67.3342	-0.00571951	0.218346	-0.0261947	0.979102	0.995089
Chp1	7285.99	-0.0130342	0.110654	-0.117793	0.906232	0.972408
Oip5	11.4475	0.256043	0.338968	0.75536	0.450033	0.758967
Nusap1	29.2728	0.37745	0.289044	1.30586	0.191601	0.534804
Ndufaf1	230.56	0.184352	0.153305	1.20252	0.229162	0.579475
Rtf1	353.626	-0.14688	0.137032	-1.07187	0.28378	0.631049
Itpka	6.113	1.05668	0.407138	2.59539	0.00944827	0.128886
Rpap1	70.2551	-0.36558	0.222341	-1.64423	0.100128	0.409165
Tyro3	34.3504	0.081838	0.299365	0.273372	0.784567	0.928807
Mga	1626.18	0.133159	0.0660029	2.01748	0.0436459	0.282611
Mapkbp1	417.776	-0.169117	0.103564	-1.63297	0.102476	0.413042
Jmjd7	5.55262	0.39647	0.4377	0.905805	0.365039	0.699793
Pla2g4b	1.95101	0.400455	0.747609	0.535647	0.592203	0.842769
Sptbn5	19.4377	0.216977	0.322875	0.672017	0.501573	0.790617
Ehd4	1295.15	-0.316638	0.111383	-2.8428	0.00447188	0.0873716
Pla2g4e	1.45866	0.258876	1.00191	0.258383	0.796112	0.932738
Pla2g4d	1.28847	1.2695	0.974862	1.30223	0.192837	0.535658
Pla2g4f	2.26493	0.510768	0.767031	0.665902	0.505474	0.792491
Vps39	346.677	0.115135	0.108013	1.06593	0.286455	0.633585
Tmem87a	243.561	0.24835	0.162382	1.52942	0.126161	0.449812
Ganc	157.559	-0.071373	0.145801	-0.489523	0.624471	0.858978
Capn3	6.16849	-0.0847151	0.504329	-0.167976	0.866602	0.959471
Zfp106	4085.45	-0.0674455	0.102912	-0.655373	0.512228	0.796738
Snap23	1499.31	-0.269635	0.0780971	-3.45256	0.0005553	0.0260223
Lrrc57	429.593	0.116175	0.1086	1.06975	0.284732	0.632195
Haus2	809.226	0.119747	0.149258	0.802278	0.422392	0.738291
Stard9	208.077	-0.434494	0.151404	-2.86977	0.0041077	0.0832671
Cdan1	210.47	-0.260795	0.135122	-1.93006	0.0535989	0.311108
Ttbk2	745.792	0.0343522	0.110823	0.309974	0.75658	0.916455
Ubr1	1202.2	-0.148266	0.0724991	-2.04508	0.0408472	0.27311
Tmem62	116.372	0.210945	0.128153	1.64604	0.0997563	0.40838
Ccndbp1	401.43	0.0921902	0.0942573	0.97807	0.32804	0.669055
Epb42	4.2909	-0.670291	0.502947	-1.33273	0.182621	0.523017
Tgm5	1.70781	0.71376	0.809546	0.881679	0.37795	0.708547
Lcmt2	528.445	0.191448	0.120026	1.59506	0.110699	0.425939
Adal	171.444	-0.0814292	0.150187	-0.542185	0.587691	0.839867
Zscan29	505.076	0.175977	0.10176	1.72933	0.0837507	0.377376
Tubgcp4	329.725	0.20776	0.0933833	2.22481	0.0260937	0.221497
Trp53bp1	434.087	-0.174893	0.115576	-1.51323	0.130221	0.454641
Map1a	77.8399	-0.754225	0.248254	-3.03812	0.00238062	0.0606886
Ppip5k1	234.361	-0.30371	0.10238	-2.96651	0.003012	0.069652
Ckmt1	1.60042	0.367179	0.856774	0.42856	0.668243	0.877692
Strc	8.99963	0.302848	0.367182	0.82479	0.409491	0.729868
Catsper2	26.2669	0.169367	0.218584	0.774837	0.438436	0.750845
Pdia3	6279.02	-0.128261	0.113478	-1.13027	0.258363	0.606705
Ell3	4.55651	0.527323	0.47014	1.12163	0.26202	0.609408
Serf2	729.115	-0.00744313	0.094334	-0.0789018	0.937111	0.982735
Hypk	191.837	0.13695	0.116036	1.18024	0.237906	0.588141
Mfap1b	993.615	0.279285	0.0929918	3.00333	0.00267046	0.0652584
Mfap1a	638.303	0.263901	0.0962441	2.742	0.00610671	0.102852
Wdr76	11.4208	0.356196	0.406436	0.87639	0.380818	0.710332
Frmd5	33.9685	0.5607	0.28322	1.97973	0.0477337	0.296427
Casc4	1339.2	0.0766233	0.085771	0.893348	0.371671	0.705091
Mageb3	3.31699	0.388121	0.679474	0.571208	0.567859	0.829913
Ctdspl2	1119.03	0.0767494	0.0869987	0.882191	0.377674	0.708547
Eif3j1	2918.66	-0.0523865	0.0910016	-0.575665	0.564841	0.828163
Spg11	273.482	0.215479	0.154625	1.39356	0.163451	0.500945
Patl2	1.31479	0.429666	0.912585	0.470824	0.637767	0.863237
B2m	17629.8	0.383466	0.175402	2.18621	0.0288001	0.231363
Trim69	16.1318	-0.0638004	0.257618	-0.247655	0.804401	0.936917
Sord	357.046	-0.0879135	0.129852	-0.677031	0.498387	0.789265
Duox2	1.8962	0.944208	0.751032	1.25721	0.208676	0.554102
Duox1	14.608	-0.246979	0.315937	-0.781734	0.434371	0.747562
Shf	106.855	-0.300676	0.108217	-2.77845	0.00546195	0.0960544
Slc28a2	19.3829	-1.41134	0.619611	-2.27779	0.0227392	0.205971
Gatm	3376.52	0.374565	0.187252	2.00032	0.0454656	0.289516
AA467197	3.83191	0.0331228	0.925687	0.0357818	0.971456	0.993021
Slc30a4	1660.02	0.0335243	0.117649	0.284951	0.775682	0.925001
Bloc1s6	122.445	0.339665	0.162416	2.09133	0.0364985	0.25938
Sqor	218.483	-0.18652	0.168074	-1.10975	0.267107	0.615302
Sema6d	1329.98	-0.151748	0.226485	-0.670013	0.50285	0.791398
Slc24a5	20.3449	0.185191	0.224657	0.824329	0.409752	0.730104
Myef2	419.14	-0.0126546	0.118026	-0.107219	0.914616	0.975231
Slc12a1	3.13937	0.329719	0.665729	0.495275	0.620406	0.856431
Dut	182.156	-0.0337431	0.163554	-0.206312	0.836547	0.949473
Fbn1	1519.91	-0.187713	0.163587	-1.14748	0.251182	0.600019
Cep152	36.95	0.0200002	0.275283	0.0726533	0.942082	0.984746
Shc4	125.116	0.729383	0.277127	2.63195	0.00848972	0.121742
Eid1	807.432	-0.160249	0.188915	-0.848261	0.396293	0.720619
Secisbp2l	1350.44	0.280315	0.10265	2.73079	0.00631828	0.10464
Cops2	2142.71	-0.0282823	0.0942753	-0.299997	0.764179	0.919632
Galk2	76.3353	-0.0761401	0.213779	-0.356162	0.721719	0.902106
Fam227b	1.19412	1.64655	0.987855	1.66679	0.0955555	0.400549
Fgf7	257.267	0.251109	0.261084	0.961792	0.336154	0.67583
Dtwd1	65.1153	0.478827	0.163554	2.92764	0.00341544	0.0754281
Atp8b4	2.72417	1.70512	0.777017	2.19444	0.0282039	0.228996
Slc27a2	24.2532	0.751962	0.356797	2.10753	0.0350714	0.255157
Hdc	16.3752	0.614936	0.597045	1.02997	0.303026	0.648765
Gabpb1	2064.44	-0.0358621	0.0839637	-0.427115	0.669296	0.878061
Usp8	1019.16	0.148529	0.0655855	2.26466	0.0235335	0.209474
Usp50	205.149	0.158789	0.162255	0.97864	0.327758	0.668772
Trpm7	1197.92	-0.0481724	0.104561	-0.46071	0.645006	0.866444
Sppl2a	1326.03	0.0352031	0.137305	0.256387	0.797652	0.933181
Ap4e1	216.315	0.15359	0.117685	1.30509	0.191862	0.53485
Blvra	130.074	-0.233817	0.122843	-1.90338	0.0569906	0.320354
Ncaph	32.2834	0.298217	0.2222	1.34211	0.179561	0.519553
Itpripl1	264.413	-0.0692262	0.160261	-0.431959	0.665771	0.876382
1810024B03Rik	19.341	-0.217164	0.249933	-0.86889	0.384907	0.713676
Snrnp200	1426.82	-0.0276131	0.104248	-0.264878	0.791103	0.931485
Ciao1	301.668	0.100794	0.123026	0.819289	0.412622	0.73186
Tmem127	1449.86	0.0682228	0.0866415	0.787414	0.431039	0.745522
Stard7	1152.81	0.193305	0.112653	1.71594	0.0861727	0.381134
Dusp2	218.847	-0.428334	0.244928	-1.74881	0.0803234	0.371277
Astl	1.41158	1.51446	1.23625	1.22504	0.220558	0.568726
Adra2b	42.3253	-1.71938	0.310158	-5.54355	2.96392e-08	1.96767e-05
Gpat2	4.1646	0.324351	0.529229	0.612875	0.539959	0.811313
Fahd2a	45.0326	-0.476829	0.212724	-2.24153	0.0249915	0.21607
Kcnip3	54.9648	-0.467991	0.29257	-1.59958	0.109691	0.424303
Prom2	9.82956	0.178769	0.911869	0.196047	0.844573	0.952207
Zfp661	35.391	0.254258	0.188659	1.34771	0.177751	0.517752
Mrps5	241.618	0.00538338	0.118652	0.0453713	0.963811	0.990008
Mal	729.724	0.784394	0.187904	4.17445	2.98706e-05	0.00344931
Mall	15.1184	-0.904867	0.564657	-1.60251	0.109043	0.423341
Nphp1	98.628	-0.108974	0.113247	-0.962269	0.335914	0.67583
Mtln	171.947	-0.17182	0.134626	-1.27628	0.201858	0.545499
Bub1	9.56648	0.391592	0.506447	0.773215	0.439395	0.751329
Acoxl	1.59312	1.43942	0.892234	1.61328	0.106685	0.419706
Bcl2l11	922.105	0.0352033	0.0977859	0.360004	0.718844	0.900809
Anapc1	635.25	-0.0954407	0.111503	-0.855948	0.392027	0.718379
Mertk	179.585	0.406108	0.192015	2.11498	0.0344312	0.252924
Tmem87b	1277.32	0.00654641	0.084559	0.0774183	0.938291	0.982957
Fbln7	651.296	-0.474918	0.196655	-2.41498	0.015736	0.171493
Zc3h8	13.6034	-0.46529	0.348208	-1.33624	0.181471	0.521916
Zc3h6	42.4765	0.0466225	0.206142	0.226167	0.821072	0.94221
Vinac1	6.04976	0.61957	0.425497	1.45611	0.145362	0.478721
Ttl	164.59	-0.147239	0.147604	-0.997524	0.31851	0.661301
Polr1b	1086.84	0.321023	0.202707	1.58368	0.113266	0.430359
Chchd5	45.2869	0.0233581	0.233074	0.100218	0.920172	0.977074
Slc20a1	941.476	0.0307364	0.133919	0.229515	0.818468	0.941972
Ckap2l	36.9322	0.230172	0.377962	0.608981	0.542537	0.812811
Il1a	9.39176	4.69038	1.75811	2.66785	0.00763389	0.115399
Il1b	50.2043	2.09724	0.910699	2.30288	0.0212853	0.201115
Sirpa	1064.05	0.171984	0.115538	1.48855	0.136607	0.465811
Stk35	566.83	0.383333	0.11563	3.31517	0.000915875	0.0347444
Snrpb	3615.84	-0.0799953	0.113185	-0.706767	0.479711	0.777898
Nop56	8847.7	0.0927104	0.16845	0.550374	0.582063	0.836991
Idh3b	1183.53	-0.156916	0.0897425	-1.74851	0.0803752	0.371409
Ebf4	53.3322	0.0670677	0.170386	0.393621	0.693861	0.88876
Cpxm1	422.441	-0.472701	0.242487	-1.94939	0.0512494	0.304913
1700020A23Rik	2.03622	1.10608	0.810892	1.36402	0.17256	0.512184
Pced1a	215.636	0.237472	0.102568	2.31527	0.020598	0.197822
Vps16	535.406	0.0340542	0.0911471	0.373618	0.708688	0.895217
Ptpra	859.084	-0.17908	0.0702841	-2.54794	0.0108361	0.139123
Mrps26	488.332	0.146049	0.145653	1.00272	0.315996	0.659258
Oxt	3.3686	-0.500416	0.626869	-0.798279	0.424709	0.739637
Ubox5	174.726	0.398988	0.217986	1.83034	0.0671992	0.342181
Fastkd5	346.101	0.0979258	0.133925	0.731198	0.464658	0.766954
Lzts3	348.286	-0.124549	0.134938	-0.923006	0.356004	0.691902
Ddrgk1	533.487	-0.143027	0.122609	-1.16654	0.243398	0.592995
Itpa	314.277	0.135089	0.120632	1.11984	0.262781	0.610104
Slc4a11	21.0611	-0.485237	0.25643	-1.89228	0.0584541	0.321689
4930402H24Rik	455.756	-0.132722	0.146042	-0.908796	0.363458	0.698465
Atrn	489.547	-0.0839424	0.130969	-0.640932	0.521567	0.801197
Gfra4	92.5023	-0.570637	0.257971	-2.21202	0.0269652	0.224705
Adam33	18.5711	-0.0409969	0.299291	-0.13698	0.891047	0.967327
Siglec1	1.25084	0.259451	1.0069	0.257674	0.796659	0.93284
Hspa12b	20.221	-0.422445	0.273094	-1.54688	0.121892	0.443098
1700037H04Rik	160.68	-0.16027	0.122689	-1.3063	0.191449	0.534804
Spef1	61.8873	0.0684318	0.149769	0.456916	0.647731	0.86708
Cenpb	1040.11	0.0956036	0.0994016	0.961791	0.336155	0.67583
Cdc25b	190.304	0.0185951	0.15645	0.118856	0.905389	0.972335
Ap5s1	57.1597	0.295844	0.221922	1.3331	0.1825	0.523017
Mavs	286.256	-0.0252305	0.105757	-0.238571	0.811438	0.939172
Pank2	870.211	0.191114	0.0806265	2.37036	0.0177707	0.18216
Rnf24	630.359	0.0584697	0.116179	0.503274	0.614771	0.853608
Smox	519.777	0.225431	0.139682	1.61388	0.106553	0.419393
Adra1d	15.6026	-0.710903	0.367512	-1.93437	0.053068	0.309292
Erv3	2.33197	3.50057	1.00897	3.46946	0.000521514	0.0248038
Prnp	7160.49	0.418555	0.142085	2.94581	0.00322108	0.0725818
Rassf2	142.23	0.0426079	0.21244	0.200565	0.841039	0.951064
Slc23a2	2418.12	0.120706	0.123678	0.975965	0.329082	0.669951
Tmem230	383.88	0.160637	0.12429	1.29244	0.196207	0.539458
Pcna	1893.42	0.0459796	0.0698928	0.657859	0.510629	0.79576
Cds2	1089.12	-0.147542	0.11945	-1.23518	0.216765	0.564516
Prokr2	3.62605	-0.834582	0.561495	-1.48636	0.137185	0.466481
Gpcpd1	951.745	-0.195675	0.101951	-1.9193	0.0549468	0.314125
Shld1	38.1339	0.275899	0.185451	1.48772	0.136826	0.466021
Chgb	3.82817	0.116007	0.531626	0.218211	0.827264	0.945045
Trmt6	595.863	0.108223	0.137858	0.785031	0.432435	0.746654
Mcm8	17.8662	-0.0116501	0.281206	-0.0414291	0.966954	0.990961
Crls1	455.969	0.0325006	0.14615	0.222379	0.824019	0.943641
Lrrn4	1.61839	0.304952	1.01776	0.299631	0.764459	0.919693
Fermt1	9.25232	0.665295	1.22431	0.543402	0.586853	0.839503
Bmp2	2018.42	-0.123351	0.134206	-0.919118	0.358034	0.69334
Tmx4	2556.97	0.0482134	0.128675	0.374692	0.707889	0.895214
Plcb1	79.3754	-0.115222	0.242455	-0.475229	0.634624	0.862311
Plcb4	481.629	-0.255907	0.151601	-1.68803	0.091405	0.392565
Lamp5	1.31139	0.554819	0.948611	0.584876	0.558631	0.824136
Pak7	4.56863	0.213676	0.610982	0.349726	0.726544	0.904306
Ankef1	7.3572	0.602458	0.435351	1.38384	0.166406	0.504913
Snap25	2.16671	0.520877	0.80252	0.649052	0.516305	0.79828
Mkks	61.4361	0.167416	0.147466	1.13528	0.256256	0.604875
Slx4ip	30.7205	0.651608	0.222249	2.93188	0.00336913	0.0750774
Jag1	2349.6	0.284126	0.142568	1.99291	0.0462713	0.291977
Btbd3	592.78	-0.789225	0.226571	-3.48334	0.000495204	0.023982
Ism1	114.409	-0.731014	0.312366	-2.34025	0.0192708	0.190489
Tasp1	393.216	0.122898	0.124774	0.984966	0.324641	0.666684
Esf1	2508	0.0702175	0.144417	0.486214	0.626816	0.859897
Gm17374	3.7285	0.730477	0.529941	1.37841	0.168076	0.5075
Ndufaf5	30.5293	0.0448353	0.189046	0.237166	0.812528	0.939547
Macrod2	73.86	0.119581	0.198157	0.603463	0.5462	0.815611
Flrt3	376.083	0.365686	0.17444	2.09635	0.0360515	0.25819
Kif16b	301.733	-0.0964466	0.116479	-0.828019	0.40766	0.728983
Snrpb2	528.513	-0.115618	0.117457	-0.984336	0.32495	0.666852
Pcsk2	23.6077	0.236633	0.348781	0.678459	0.497481	0.788764
Bfsp1	9.88306	-0.527136	0.365775	-1.44115	0.149543	0.48313
Dstn	4946.99	-0.153282	0.0730336	-2.09879	0.0358354	0.257341
Rrbp1	3564.15	-0.190744	0.075901	-2.51306	0.0119689	0.147715
Snx5	963.531	-0.0398465	0.146994	-0.271076	0.786333	0.92969
Mgme1	513.517	0.27761	0.13964	1.98804	0.0468073	0.293615
Kat14	133.811	0.381319	0.125044	3.04949	0.0022923	0.0594186
Dzank1	65.7066	-0.127968	0.239338	-0.534676	0.592874	0.843204
Polr3f	986.843	0.222556	0.109547	2.0316	0.0421946	0.278815
Rbbp9	462.116	0.0598148	0.134726	0.443973	0.657062	0.872413
Sec23b	1462.43	-0.135916	0.0733615	-1.85268	0.0639276	0.334919
Smim26	35.953	0.0863712	0.214771	0.402154	0.687571	0.886544
Dtd1	442.775	-0.478038	0.159726	-2.99286	0.0027638	0.0666197
Slc24a3	84.4331	-1.62539	0.288899	-5.62616	1.84262e-08	1.37851e-05
Rin2	772.086	-0.206181	0.168465	-1.22388	0.220998	0.569247
Naa20	1063.06	0.198923	0.122612	1.62238	0.104723	0.415786
Crnkl1	386.688	0.228126	0.0937744	2.43271	0.0149861	0.167602
Cfap61	5.0277	0.938861	0.546041	1.7194	0.0855424	0.380235
Insm1	1.79132	0.58475	0.897694	0.651391	0.514794	0.797803
Ralgapa2	156.32	0.00321506	0.100854	0.0318784	0.974569	0.994071
Kiz	178.054	-0.265065	0.169301	-1.56565	0.117431	0.435912
Xrn2	1437.59	-0.0395458	0.0989561	-0.399629	0.68943	0.886981
Nkx2-2	7.65533	0.988394	0.449113	2.20077	0.0277523	0.226914
Pax1	10.3426	-0.317013	0.453144	-0.699585	0.484187	0.779956
Sstr4	10.9371	0.419985	0.382721	1.09737	0.272481	0.61963
Thbd	9877.44	-0.336034	0.235398	-1.42751	0.153432	0.488203
Cd93	123.711	-1.46002	0.508888	-2.86904	0.00411717	0.0833532
Nxt1	553.787	0.241711	0.119681	2.01963	0.0434222	0.282156
Gzf1	598.383	0.154169	0.112061	1.37577	0.168894	0.508886
Napb	72.7209	0.465978	0.201491	2.31265	0.0207422	0.19837
Cstdc2	1.31062	-0.318994	0.862091	-0.370023	0.711365	0.89655
Cst3	5064.25	-0.403979	0.156095	-2.58802	0.00965283	0.130559
Syndig1	7.21207	-0.402099	0.423237	-0.950056	0.342084	0.680622
Zfp120	94.042	0.250417	0.165084	1.51691	0.12929	0.454194
Zfp937	6.23354	0.275647	0.525947	0.524096	0.600212	0.847534
3300002I08Rik	7.26216	-0.232653	0.423407	-0.549479	0.582677	0.837536
Gm10130	89.3203	0.215763	0.138641	1.55627	0.119643	0.439102
Zfp442	17.8724	0.244432	0.345864	0.706728	0.479736	0.777898
Cst7	3.9317	0.384214	0.707097	0.543369	0.586876	0.839503
Apmap	702.264	0.160073	0.0936707	1.70889	0.0874715	0.384253
Acss1	125.388	-0.521553	0.270994	-1.92459	0.0542803	0.312445
Entpd6	80.9572	0.35542	0.139168	2.5539	0.0106523	0.137874
Pygb	316.546	-0.343658	0.162275	-2.11775	0.0341962	0.252362
Abhd12	414.596	0.06949	0.0971335	0.715407	0.474358	0.773428
Gins1	32.1207	0.470218	0.221608	2.12184	0.033851	0.250816
Ninl	320.894	-0.022999	0.100047	-0.229881	0.818184	0.941849
Nanp	9.31446	-0.0241629	0.38591	-0.0626129	0.950075	0.98768
Nsfl1c	588.845	0.130612	0.0884772	1.47623	0.139883	0.4706
Fkbp1a	7032.73	0.117898	0.100465	1.17353	0.240585	0.590383
Sdcbp2	6.33539	-0.0714662	0.436401	-0.163763	0.869918	0.960639
Snph	16.6029	-0.20921	0.376663	-0.555432	0.5786	0.83543
Tmem74b	9.0005	0.310968	0.416746	0.74618	0.455559	0.761397
Psmf1	331.873	0.188028	0.0953283	1.97242	0.0485615	0.299064
Rspo4	7.14789	-1.65975	0.520628	-3.18798	0.00143272	0.044585
Angpt4	34.9089	-0.51654	0.626144	-0.824955	0.409397	0.729797
Fam110a	79.1599	-1.53071	0.350145	-4.37164	1.23314e-05	0.00183623
Slc52a3	9.90585	-0.968855	0.497919	-1.94581	0.0516776	0.305777
Srxn1	22029.8	0.0180729	0.103458	0.174689	0.861324	0.957538
Tcf15	83.9282	-1.28151	0.293591	-4.36494	1.27158e-05	0.00184276
Csnk2a1	1142.97	0.179813	0.131303	1.36945	0.170858	0.511238
Tbc1d20	929.018	-0.0425544	0.0693135	-0.61394	0.539255	0.810566
Rbck1	658.219	-0.0793413	0.0977218	-0.81191	0.416843	0.734423
Trib3	107.616	-0.182235	0.285842	-0.637537	0.523775	0.8027
Sox12	67.6328	0.0420945	0.219151	0.19208	0.84768	0.953213
Zcchc3	405.614	0.182696	0.132554	1.37827	0.168119	0.5075
Defb25	159.881	0.034361	0.188137	0.182639	0.855081	0.955331
Rem1	845.595	0.203205	0.154985	1.31112	0.189816	0.533351
H13	2235.42	-0.0493042	0.0900151	-0.547732	0.583876	0.838246
Mcts2	188.758	-0.105531	0.140696	-0.75006	0.453218	0.759559
Id1	3281.83	-0.0869742	0.16939	-0.513456	0.607632	0.850623
Cox4i2	29.6879	-1.76489	0.296147	-5.95953	2.52969e-09	3.35879e-06
Bcl2l1	595.598	0.37836	0.136258	2.77678	0.00548997	0.0964406
Tpx2	37.7359	0.238276	0.299858	0.794632	0.426828	0.7417
Mylk2	107.812	0.0622192	0.165964	0.374896	0.707738	0.895148
Foxs1	206.096	-1.16213	0.253568	-4.5831	4.58128e-06	0.000923968
Dusp15	40.987	0.319243	0.293071	1.0893	0.276021	0.623979
Ttll9	6.65305	0.25699	0.461129	0.557306	0.577319	0.835014
Pdrg1	864.442	-0.0541926	0.117373	-0.461715	0.644286	0.866226
Ccm2l	12.6327	-1.9173	0.62135	-3.08569	0.00203078	0.0551938
Hck	2.81172	0.829697	0.907483	0.914283	0.360568	0.696327
Tm9sf4	1630.38	0.130128	0.106518	1.22165	0.221839	0.570666
Tspyl3	14.7917	-0.521651	0.314725	-1.65749	0.0974214	0.404433
Plagl2	546.228	0.0974434	0.0947306	1.02864	0.30365	0.649455
Pofut1	471.138	-0.175902	0.0892949	-1.9699	0.0488503	0.299625
Kif3b	155.739	0.174041	0.171672	1.01379	0.310681	0.655552
Asxl1	2513.23	-0.0518478	0.0979475	-0.529343	0.596568	0.845112
Nol4l	65.1347	-0.421641	0.211901	-1.9898	0.0466124	0.29276
Commd7	204.278	-0.0706102	0.162771	-0.4338	0.664434	0.875609
Dnmt3b	72.4826	0.0387388	0.204825	0.189131	0.84999	0.953746
Mapre1	9962.97	-0.115098	0.0636666	-1.80782	0.0706349	0.351696
Efcab8	4.54481	0.369951	0.596247	0.620466	0.534951	0.808912
Bpifb5	1.43038	-0.195266	1.03202	-0.189206	0.849931	0.953746
Cdk5rap1	31.4799	-0.673271	0.328162	-2.05164	0.0402044	0.271597
Snta1	436.331	0.147909	0.0894539	1.65347	0.0982362	0.405177
Cbfa2t2	695.073	0.0364989	0.0963184	0.37894	0.704732	0.894124
Necab3	6.20995	-0.20579	0.420732	-0.489124	0.624754	0.858978
1700003F12Rik	7.31275	0.362675	0.412929	0.878299	0.379781	0.709716
E2f1	91.7801	0.523999	0.275061	1.90503	0.056776	0.319643
Pxmp4	169.315	-0.149339	0.179644	-0.831303	0.405803	0.727818
Zfp341	15.8933	0.0248607	0.29281	0.0849038	0.932338	0.981558
Chmp4b	1173.4	0.239361	0.144484	1.65666	0.0975879	0.404644
Raly	423	-0.446577	0.180463	-2.47462	0.0133377	0.157277
a	3.4514	0.480079	0.607725	0.789961	0.42955	0.743662
Eif2s2	4384.12	-0.11414	0.158426	-0.720458	0.471243	0.772074
Gm14226	2.29197	0.720577	0.80441	0.895783	0.370368	0.704274
Ahcy	526.634	0.401784	0.144797	2.77481	0.00552346	0.0964971
Itch	1597.16	0.0754858	0.0808923	0.933164	0.350735	0.688135
Dynlrb1	1503.56	-0.0550873	0.0989428	-0.556759	0.577692	0.835014
Map1lc3a	6659.07	-0.0138142	0.0873	-0.158238	0.874269	0.962125
Pigu	136.709	0.113553	0.10648	1.06643	0.286231	0.633273
Trp53inp2	3506.77	-0.135274	0.158452	-0.853727	0.393256	0.719374
Ncoa6	583.978	-0.275923	0.127189	-2.1694	0.0300521	0.235988
Ggt7	311.905	0.170327	0.114503	1.48754	0.136873	0.466084
Acss2	261.403	-0.0555631	0.133955	-0.414788	0.678297	0.882804
Gss	307.591	0.0427301	0.125113	0.341533	0.732702	0.907505
Myh7b	11.593	0.384501	0.379402	1.01344	0.31085	0.655736
Trpc4ap	1769.07	-0.0372244	0.0734946	-0.506491	0.612512	0.8527
Edem2	105.279	-0.0624464	0.167781	-0.37219	0.709751	0.895723
Procr	6947.39	-0.983013	0.262916	-3.73888	0.000184841	0.0123743
Mmp24	3.06258	0.178953	0.751688	0.238068	0.811828	0.939278
BC029722	218.006	0.0612512	0.114225	0.536234	0.591797	0.842649
Eif6	3450.64	0.154876	0.112515	1.37649	0.168671	0.5086
Fam83c	94.6003	0.149333	0.160217	0.93207	0.3513	0.68866
Uqcc1	470.746	0.17502	0.111449	1.57041	0.11632	0.434543
Cep250	126.61	-0.31223	0.195347	-1.59834	0.109968	0.424617
6430550D23Rik	4.19272	0.328033	0.588581	0.557328	0.577303	0.835014
Ergic3	1050.4	-0.203926	0.126577	-1.61108	0.107162	0.420506
Fer1l4	1.84637	0.181322	1.04327	0.173802	0.862021	0.957618
Spag4	110.762	-0.186763	0.156597	-1.19264	0.233012	0.583639
Cpne1	3.07797	0.706433	0.675053	1.04649	0.295337	0.642315
Rbm12	2489.13	-0.153904	0.0986129	-1.56069	0.118598	0.43721
Nfs1	305.124	0.0373815	0.0822058	0.45473	0.649303	0.868087
Romo1	620.533	-0.260394	0.0967332	-2.69188	0.00710501	0.111202
Rbm39	10682.5	-0.146729	0.119128	-1.23169	0.218065	0.565907
Phf20	399.973	0.0967552	0.0907083	1.06666	0.286124	0.633273
Scand1	224.952	0.254927	0.13042	1.95466	0.0506235	0.30331
Cnbd2	18.2031	0.450226	0.28974	1.5539	0.120209	0.439993
Epb41l1	440.987	-0.237201	0.105859	-2.24072	0.0250445	0.216396
Aar2	1055.65	0.189746	0.0804049	2.35987	0.0182811	0.185053
Dlgap4	3035.53	-0.258408	0.0699717	-3.69304	0.000221588	0.0139548
Myl9	2820.69	-1.34308	0.237861	-5.64648	1.6377e-08	1.30467e-05
Tgif2	32.2195	0.0021506	0.228801	0.00939943	0.9925	0.997463
Rab5if	94.0788	-0.121278	0.137055	-0.884885	0.376218	0.708116
Sla2	3.80926	1.10326	0.568584	1.94037	0.0523353	0.307615
Ndrg3	808.775	-0.144905	0.122066	-1.1871	0.235188	0.585507
Dsn1	70.6899	0.615583	0.198303	3.10425	0.00190761	0.0528271
Soga1	623.949	-0.169955	0.126637	-1.34207	0.179575	0.519553
Samhd1	253.36	0.281645	0.296234	0.95075	0.341731	0.680175
Rbl1	52.0398	0.281086	0.339219	0.828627	0.407316	0.728613
Rpn2	1255.86	-0.0903616	0.0721189	-1.25295	0.210223	0.55667
Manbal	612.983	0.182045	0.124434	1.46298	0.143472	0.475799
Src	106.024	0.0339853	0.223752	0.151888	0.879275	0.96438
Blcap	754.147	-0.016922	0.121598	-0.139163	0.889321	0.966914
[truncated: 13,934 more rows]

## Sheet: GvsY
Gene	baseMean	log2FoldChange	lfcSE	stat	pvalue	padj
Xkr4	32.5453	0.915456	0.383286	2.38844	0.0169202	0.0891855
Rp1	1.45101	0.0936389	1.05556	0.0887102	0.929312	0.968608
Sox17	122.817	-1.80941	0.382438	-4.73125	2.23147e-06	7.40696e-05
Mrpl15	434.882	0.380418	0.0927538	4.10137	4.10711e-05	0.000840746
Lypla1	1625.87	0.0163401	0.0682686	0.23935	0.810834	0.909672
Tcea1	1364.45	0.175498	0.0873248	2.00972	0.0444612	0.17039
Rgs20	12.9073	1.59185	0.400506	3.97459	7.05007e-05	0.00130707
Atp6v1h	997.173	0.108128	0.12533	0.862745	0.388278	0.626776
Oprk1	1.12647	1.72105	1.19504	1.44016	0.149822	0.366269
Npbwr1	3.45911	3.65557	1.19307	3.06399	0.00218407	0.0197133
Rb1cc1	3526.83	-0.209875	0.131134	-1.60046	0.109496	0.302477
St18	2.20121	2.34574	0.971558	2.41441	0.0157607	0.085073
Pcmtd1	1240.31	-0.124197	0.169814	-0.731373	0.464551	0.69024
Sntg1	1.77916	0.766046	0.846719	0.904723	0.365612	0.606068
Rrs1	8336.09	0.383425	0.159087	2.41016	0.0159456	0.0856339
Adhfe1	70.3808	0.536615	0.243877	2.20035	0.0277824	0.124647
Vxn	4.8005	0.0220022	0.501421	0.0438797	0.965	0.982272
Mybl1	30.5618	-0.00687246	0.260183	-0.026414	0.978927	0.989918
Vcpip1	2841.56	-0.1414	0.101227	-1.39687	0.162453	0.383258
Sgk3	245.041	0.345253	0.0901341	3.83044	0.000127915	0.00212719
Mcmdc2	13.133	0.577924	0.361434	1.59898	0.109826	0.302887
Tcf24	43.6564	2.08332	0.238868	8.72165	2.7417e-18	1.20224e-15
Ppp1r42	1.2307	2.18692	1.15284	1.89699	0.0578292	0.20368
Cops5	504.139	-0.0601605	0.108923	-0.552321	0.580729	0.771296
Cspp1	287.365	0.0808648	0.143952	0.561748	0.574288	0.767083
Arfgef1	1044.28	-0.11359	0.0815767	-1.39244	0.16379	0.384724
Cpa6	2.50764	0.308678	0.764398	0.403819	0.686346	0.841008
Prex2	584.527	-0.154915	0.134882	-1.14852	0.250753	0.491161
A830018L16Rik	1.99814	1.46994	1.04042	1.41283	0.157707	0.376485
Sulf1	9805.5	0.378536	0.148502	2.54903	0.0108024	0.0652651
Slco5a1	451.964	0.00483389	0.241408	0.0200237	0.984024	0.992122
Prdm14	2.07629	0.453163	0.97041	0.466981	0.640513	0.811194
Ncoa2	905.836	-0.185831	0.0975319	-1.90534	0.0567361	0.201276
Tram1	4502.97	-0.206472	0.0782774	-2.6377	0.00834716	0.0541834
Lactb2	462.007	-0.0808127	0.107502	-0.751732	0.452212	0.679896
Eya1	990.414	-0.00893922	0.235327	-0.0379864	0.969699	0.985009
Msc	8558.65	-0.435955	0.171512	-2.54183	0.0110273	0.0662635
Trpa1	2.58021	1.28955	0.787635	1.63724	0.10158	0.288452
Kcnb2	13.0773	-0.583544	0.378878	-1.54019	0.123514	0.325317
Terf1	400.15	-0.0756411	0.112826	-0.670425	0.502587	0.717495
Sbspon	17.0846	0.0335841	0.396956	0.084604	0.932576	0.969721
4930444P10Rik	1.45412	1.33113	1.09543	1.21517	0.2243	0.460285
Rpl7	6029.34	-0.00446248	0.10765	-0.0414537	0.966934	0.9834
Rdh10	1476.01	0.0505404	0.186669	0.270749	0.786584	0.896501
Stau2	321.913	-0.22843	0.128924	-1.77182	0.0764245	0.243492
Ube2w	2093.88	0.0524173	0.0996196	0.526174	0.598767	0.78339
Eloc	3676.02	0.16633	0.103562	1.60609	0.108254	0.300341
Tmem70	851.776	0.412382	0.100151	4.11762	3.82797e-05	0.000796324
Ly96	19.4499	0.29331	0.286006	1.02554	0.305109	0.55022
Jph1	630.874	0.164193	0.102489	1.60205	0.109144	0.301852
Gdap1	2.0375	1.17197	0.838939	1.39697	0.162424	0.383258
Pi15	237.13	-0.879718	0.27932	-3.14949	0.00163553	0.0159896
Crispld1	763.469	-2.28436	0.306163	-7.46125	8.57074e-14	1.70017e-11
Tfap2b	5.21909	2.02956	1.13984	1.78056	0.0749841	0.240327
Pkhd1	6.57588	1.39542	0.571858	2.44015	0.0146813	0.0814361
Il17f	0.834339	1.00863	1.25726	0.802242	0.422413	0.655797
Mcm3	329.738	-0.166551	0.141802	-1.17453	0.240181	0.478953
Paqr8	207.098	0.483355	0.182874	2.64311	0.00821478	0.0534698
Efhc1	14.3902	-0.0180685	0.311227	-0.0580557	0.953704	0.977642
Tram2	460.204	-0.607345	0.144318	-4.20837	2.57217e-05	0.00057223
Tmem14a	54.9664	0.182075	0.235533	0.773034	0.439503	0.66954
Gsta3	3.28719	0.232129	0.643313	0.360834	0.718224	0.858395
Kcnq5	38.3394	-0.278805	0.267296	-1.04306	0.296921	0.541314
Rims1	10.2273	-1.07429	0.47911	-2.24227	0.024944	0.115649
Ogfrl1	252.962	0.133195	0.123134	1.08171	0.279382	0.522939
B3gat2	17.48	0.341558	0.37555	0.909488	0.363093	0.604284
Smap1	132.569	0.0289551	0.11455	0.252773	0.800444	0.903645
Sdhaf4	55.2504	-0.0464754	0.287289	-0.161773	0.871485	0.941601
Fam135a	745.254	-0.0442389	0.0852323	-0.519039	0.603734	0.786875
Col9a1	57.0398	-4.08262	0.754591	-5.41038	6.28912e-08	3.40246e-06
Col19a1	728.912	0.0592176	0.178608	0.331551	0.740229	0.870328
Lmbrd1	2592.35	-0.0393132	0.100871	-0.389738	0.69673	0.846736
Adgrb3	4.37217	0.217846	0.593195	0.367242	0.713439	0.855513
Phf3	1691.77	0.0535582	0.0835549	0.640994	0.521527	0.730637
Ptp4a1	10342	0.163534	0.110342	1.48207	0.138322	0.349562
4931428L18Rik	1.57852	2.13444	0.990756	2.15436	0.0312121	0.135228
Khdrbs2	2.67468	-0.698942	0.85239	-0.819979	0.412228	0.646534
Prim2	51.5855	-0.113329	0.186277	-0.608391	0.542928	0.744655
Rab23	283.78	-0.035868	0.149447	-0.240005	0.810326	0.909379
Bag2	350.517	-0.212217	0.124703	-1.70177	0.088798	0.265264
Zfp451	4574.47	-0.462035	0.151231	-3.05516	0.0022494	0.0202386
Bend6	32.8859	1.44776	0.451306	3.20793	0.00133693	0.0136978
Dst	2286.31	0.254478	0.146702	1.73466	0.0828002	0.255311
Ccdc115	930.378	0.145645	0.134899	1.07967	0.280291	0.523715
Imp4	3334.54	0.0834633	0.148223	0.563094	0.573371	0.766372
Ptpn18	6.41817	0.233036	0.496739	0.469132	0.638975	0.809984
Arhgef4	32.1503	-0.00363293	0.242924	-0.014955	0.988068	0.994454
Fam168b	5247.24	-0.309911	0.0894321	-3.46532	0.000529606	0.00671846
Plekhb2	1545.43	0.172019	0.132142	1.30177	0.192994	0.42155
Hs6st1	1277.08	0.115215	0.121491	0.948341	0.342956	0.58582
Uggt1	651.302	-0.224953	0.093811	-2.39793	0.0164878	0.0876631
Neurl3	59.4095	-0.763218	0.377059	-2.02413	0.0429565	0.167239
Arid5a	8191.63	0.186958	0.151459	1.23438	0.217062	0.451876
Kansl3	2548.42	-0.0220732	0.100756	-0.219075	0.826592	0.917134
Fer1l5	69.8018	-0.0771701	0.164349	-0.46955	0.638677	0.809984
Lman2l	570.42	-0.0333315	0.154333	-0.215972	0.82901	0.918409
Cnnm4	768.632	0.344393	0.124024	2.77683	0.00548916	0.0399066
Cnnm3	417.644	-0.123292	0.122709	-1.00475	0.315018	0.55967
Ankrd23	16.218	0.369022	0.328565	1.12313	0.261381	0.50299
Ankrd39	80.3333	0.336139	0.187259	1.79505	0.0726454	0.23555
Sema4c	1587.15	0.239459	0.168733	1.41916	0.155852	0.375014
Fam178b	28.2078	0.96102	0.356928	2.69247	0.00709239	0.0480213
Cox5b	627.187	-0.0800259	0.112218	-0.713128	0.475767	0.698414
Actr1b	3227.34	-0.320918	0.10398	-3.08636	0.00202624	0.0186538
4933424G06Rik	1.89437	0.172298	0.735303	0.234323	0.814734	0.910869
Zap70	1.92986	0.424329	0.89245	0.475465	0.634455	0.806771
Tmem131	1314.63	-0.143293	0.121075	-1.1835	0.23661	0.474866
Vwa3b	36.7911	1.07388	0.31565	3.40214	0.000668615	0.00804995
Cnga3	3.9956	0.834382	0.634743	1.31452	0.188671	0.416489
Inpp4a	273.049	0.0972378	0.104193	0.933244	0.350694	0.59338
Coa5	721.066	-0.172575	0.160462	-1.07549	0.282157	0.525963
Unc50	428.581	-0.0614319	0.102047	-0.601994	0.547178	0.747715
Mgat4a	234.507	-0.267686	0.147105	-1.81969	0.0688065	0.227259
2010300C02Rik	12.0178	-0.486256	0.386204	-1.25906	0.208007	0.441138
Tsga10	255.842	-0.0535565	0.128052	-0.418239	0.675772	0.835058
Lipt1	53.0047	0.683284	0.19895	3.43446	0.000593743	0.00734968
Mitd1	86.5879	0.132186	0.215246	0.614114	0.53914	0.74276
Mrpl30	568.275	0.0836212	0.0891534	0.937947	0.348272	0.590865
Lyg2	0.865717	1.58288	1.20427	1.31439	0.188714	0.416489
Txndc9	1817.83	0.257619	0.0835689	3.08271	0.00205126	0.0188113
Eif5b	2088.79	0.324142	0.155379	2.08614	0.0369662	0.152048
Rev1	426.256	0.119567	0.136151	0.878192	0.37984	0.61964
Aff3	187.183	-1.19411	0.185253	-6.44584	1.14962e-10	1.12024e-08
Lonrf2	16.3232	-0.674491	0.494091	-1.36511	0.172217	0.394617
Chst10	35.0977	-0.223598	0.278471	-0.80295	0.422004	0.655574
Pdcl3	1420.37	-0.00587012	0.0839716	-0.069906	0.944268	0.973805
Npas2	560.212	-0.407168	0.243434	-1.6726	0.0944051	0.275591
Rpl31	725.372	-0.0665292	0.133142	-0.499684	0.617297	0.795209
Tbc1d8	337.47	0.142181	0.0912048	1.55892	0.119014	0.318231
Cnot11	509.692	0.179771	0.112139	1.60312	0.108909	0.301254
Rnf149	632.607	0.11182	0.104025	1.07494	0.282402	0.526302
Creg2	29.9231	-1.33113	0.260482	-5.11026	3.21715e-07	1.39602e-05
Rfx8	2.24293	2.32861	0.905964	2.57032	0.0101606	0.0623477
Map4k4	1511.56	0.151666	0.110233	1.37587	0.168862	0.390329
Il1r2	6.42092	0.975018	0.479026	2.03541	0.0418091	0.164312
Il1r1	7083.12	-0.308013	0.165817	-1.85755	0.0632333	0.21556
Il1rl2	254.226	-0.617167	0.180262	-3.42373	0.000617681	0.0075791
Il18r1	1.01887	2.00055	1.2418	1.61101	0.107177	0.298593
Il18rap	5.19793	1.18934	1.0045	1.18401	0.236408	0.474724
Slc9a4	23.1523	-0.066674	0.242447	-0.275004	0.783313	0.894793
Slc9a2	16.9907	-0.520846	0.268796	-1.9377	0.0526599	0.191588
Mfsd9	2.31104	-0.143963	0.868764	-0.16571	0.868385	0.939787
Tmem182	59.7877	-0.892605	0.298878	-2.98652	0.00282175	0.0240505
Pou3f3	1.14431	0.183114	1.27715	0.143377	0.885993	0.949231
Mrps9	116.784	0.010477	0.139935	0.07487	0.940318	0.97145
Gpr45	6.94008	-1.30114	0.440234	-2.95555	0.00312111	0.0259182
Tgfbrap1	437.557	-0.142014	0.10763	-1.31947	0.187014	0.414684
AI597479	224.482	0.0221594	0.184145	0.120337	0.904216	0.957623
Fhl2	118.781	-0.43499	0.225877	-1.92579	0.0541311	0.195066
Nck2	1345.8	-0.175975	0.110221	-1.59656	0.110364	0.303614
Ecrg4	231.753	-1.94458	0.248873	-7.81354	5.56023e-15	1.3625e-12
Uxs1	443.504	0.0601586	0.113966	0.527865	0.597593	0.782714
Tpp2	1752.42	-0.245226	0.118885	-2.06272	0.0391392	0.157989
Mettl21c	26.4247	-0.532017	0.366295	-1.45243	0.146383	0.36152
Gm8251	62.3488	0.608556	0.294904	2.06357	0.0390582	0.157805
Tex30	807.562	0.046146	0.128301	0.35967	0.719094	0.858749
Poglut2	243.555	-0.454823	0.146513	-3.10432	0.00190715	0.0178636
Bivm	53.9452	-0.233993	0.274758	-0.851631	0.394419	0.63255
Ercc5	369.044	-0.0189916	0.133114	-0.142672	0.886549	0.9494
Mettl21e	1.0458	1.11827	1.23821	0.903133	0.366455	0.606982
Gulp1	1257.85	0.283934	0.186626	1.52141	0.128157	0.333236
Col3a1	15955.9	-1.80489	0.218236	-8.27039	1.33526e-16	3.97312e-14
Col5a2	3067.12	-0.629175	0.176742	-3.55984	0.000371076	0.00512281
Wdr75	761.796	0.204184	0.100158	2.03863	0.0414873	0.163663
Slc40a1	848.976	0.148423	0.109286	1.35811	0.174429	0.397499
Dnah7b	36.1859	0.562448	0.228237	2.46432	0.0137273	0.0775947
Dnah7c	10.6599	0.141278	0.38696	0.365096	0.71504	0.856188
Slc39a10	1509.74	-0.178572	0.170634	-1.04652	0.295321	0.539872
Tmeff2	561.171	-0.0726227	0.188996	-0.384254	0.70079	0.849063
Cavin2	5510.55	-0.356472	0.225634	-1.57987	0.114137	0.309852
Nabp1	2903.21	0.129319	0.164632	0.785501	0.43216	0.663205
Myo1b	642.453	-0.234464	0.157539	-1.48829	0.136673	0.347375
Stat4	2.54369	1.29193	0.758742	1.70273	0.0886183	0.265096
Stat1	759.374	1.17027	0.395318	2.96032	0.00307315	0.025681
Gls	9831	-0.0856105	0.100319	-0.853387	0.393445	0.631779
Nab1	3615.99	0.0426199	0.0705304	0.604278	0.545659	0.74674
Nemp2	49.8553	-0.257134	0.216724	-1.18646	0.235442	0.473642
Mfsd6	833.881	-0.183533	0.118892	-1.54369	0.122663	0.324126
Inpp1	248.66	-0.000367013	0.133443	-0.00275035	0.997806	0.999004
Hibch	80.294	0.0061033	0.174392	0.0349976	0.972082	0.986107
1700019D03Rik	76.8457	1.31302	0.297375	4.41536	1.00844e-05	0.000260117
Mstn	108.307	-0.0557514	0.378774	-0.147189	0.882983	0.948063
Pms1	53.4632	-0.0307407	0.208	-0.147792	0.882507	0.947806
Ormdl1	82.6466	0.0990961	0.29489	0.336044	0.736838	0.868241
Osgepl1	56.9257	0.143316	0.204011	0.702491	0.482373	0.703557
Asnsd1	35.4003	0.46339	0.277586	1.66936	0.0950464	0.276784
Dnah7a	3.03179	1.71528	0.851622	2.01413	0.0439957	0.169232
Stk17b	3160.96	-0.456922	0.18843	-2.42489	0.0153132	0.0835778
Hecw2	89.9987	0.0327057	0.214354	0.152578	0.878731	0.945564
Ccdc150	2.80524	1.07847	0.761907	1.41549	0.156924	0.376045
Gtf3c3	143.602	-0.0272908	0.145462	-0.187615	0.851178	0.931144
Pgap1	112.615	-0.980122	0.241016	-4.06663	4.76985e-05	0.000957591
Ankrd44	165.32	-0.2936	0.232108	-1.26493	0.205896	0.438391
Sf3b1	11780.6	-0.274754	0.111938	-2.45453	0.0141071	0.0791895
Coq10b	6855.05	0.083851	0.0987817	0.848851	0.395964	0.634045
Hspd1	5355.77	-0.287345	0.171886	-1.67172	0.0945796	0.275907
Hspe1	2545.01	-0.658432	0.223989	-2.93957	0.0032867	0.0270451
Mob4	2449.89	0.0949412	0.0750986	1.26422	0.206151	0.438709
Rftn2	227.064	-0.246247	0.215801	-1.14108	0.253835	0.494813
Mars2	1125.72	0.37788	0.116028	3.2568	0.00112676	0.0119816
Boll	5.61256	0.927454	0.497477	1.86432	0.0622771	0.21348
Plcl1	545.232	0.663283	0.276978	2.39471	0.0166334	0.088184
Satb2	62.8133	0.105452	0.240175	0.439065	0.660615	0.825112
1700066M21Rik	58.9304	-0.130303	0.238601	-0.546112	0.584989	0.774547
Tyw5	137.717	0.0377929	0.159415	0.237073	0.8126	0.909909
Maip1	233.899	-0.0251195	0.0928134	-0.270645	0.786664	0.896531
Spats2l	1035.35	-0.755741	0.251266	-3.00774	0.00263199	0.0227828
Kctd18	239.539	0.13606	0.123778	1.09923	0.27167	0.514121
Sgo2a	15.2772	-0.268786	0.314212	-0.855429	0.392314	0.630799
Aox1	150.501	-0.230463	0.160457	-1.43629	0.15092	0.367927
Aox3	11.0929	-0.198651	0.3428	-0.579495	0.562256	0.758765
Aox4	2.23957	1.09326	0.969441	1.12772	0.259438	0.500697
Aox2	3.29613	0.945755	0.82422	1.14746	0.251193	0.491594
Bzw1	14314.1	-0.04564	0.106655	-0.427922	0.668708	0.830136
Clk1	4117.72	-0.175932	0.129712	-1.35632	0.174996	0.398192
Ppil3	51.8827	0.139163	0.189104	0.735908	0.461786	0.687541
Nif3l1	242.978	0.124319	0.124251	1.00054	0.317048	0.562138
Orc2	349.505	0.084604	0.136293	0.62075	0.534764	0.739607
Fam126b	417.724	-0.11485	0.0959865	-1.19653	0.231491	0.469116
Ndufb3	422.583	0.0133676	0.104143	0.128359	0.897865	0.955195
Flacc1	2.17862	1.06188	0.816729	1.30016	0.193545	0.422271
Cflar	2999.54	0.0476283	0.0918839	0.518353	0.604212	0.787238
Casp8	213.463	-0.0202285	0.185565	-0.10901	0.913194	0.961915
Trak2	2098.26	-0.302664	0.0891768	-3.39398	0.00068885	0.0082294
Stradb	85.3599	0.027387	0.171038	0.160122	0.872785	0.942223
C2cd6	1.82101	1.43309	0.896403	1.59871	0.109886	0.302887
Tmem237	217.5	0.0309365	0.13906	0.222469	0.823949	0.91603
Mpp4	4.66879	0.848234	0.589484	1.43894	0.150166	0.366787
Als2	233.299	-0.123316	0.116096	-1.06219	0.288147	0.531873
Cdk15	5.11948	-0.346709	0.454887	-0.762188	0.445948	0.674978
Fzd7	592.029	-0.0778022	0.145042	-0.536411	0.591674	0.778893
Gm973	5.58452	0.483349	0.507686	0.952064	0.341065	0.583367
Sumo1	4254.83	0.245693	0.144984	1.69462	0.0901481	0.267371
Nop58	4431.54	0.0618854	0.0971362	0.637099	0.52406	0.732061
Bmpr2	4719.23	-0.0448973	0.139458	-0.321941	0.747497	0.874012
Fam117b	1101.65	-0.0846823	0.102654	-0.824927	0.409413	0.644745
Ica1l	11.0044	0.313848	0.488801	0.642077	0.520823	0.730265
Wdr12	695.277	0.284692	0.15425	1.84565	0.0649425	0.219522
Carf	70.0987	-0.116084	0.154141	-0.753102	0.451389	0.679141
Nbeal1	965.722	-0.0743949	0.120518	-0.617295	0.53704	0.741093
Cyp20a1	946.147	0.180276	0.0887393	2.03152	0.042202	0.165407
Abi2	1343.07	-0.402519	0.110832	-3.6318	0.000281452	0.00408166
Raph1	722.151	0.236356	0.132631	1.78206	0.0747391	0.239865
Cd28	4.88134	1.56763	0.862329	1.81791	0.0690783	0.227751
Ctla4	4.06146	3.32645	1.07045	3.10752	0.00188663	0.0177209
Icos	3.72414	1.40511	0.985543	1.42572	0.153948	0.372385
Pard3b	462.416	0.251217	0.150231	1.67221	0.0944836	0.275723
Nrp2	491.336	-0.548114	0.212421	-2.58032	0.00987079	0.0609922
Ino80d	916.813	0.0192103	0.100162	0.191792	0.847905	0.929574
Ndufs1	553.442	-0.0245612	0.0988346	-0.248508	0.803742	0.905895
Eef1b2	2085.19	-0.0543613	0.132416	-0.410533	0.681415	0.838452
Gpr1	19.8539	1.0632	0.385422	2.75854	0.00580605	0.041552
Zdbf2	1049.7	-0.63213	0.223969	-2.8224	0.00476651	0.0360528
Adam23	201.106	-0.459887	0.238177	-1.93086	0.0535001	0.19349
Dytn	1.42919	2.36055	1.21163	1.94824	0.0513866	0.188644
Fastkd2	298.217	0.0783749	0.114736	0.683089	0.49455	0.712986
4933402D24Rik	2.22386	0.952921	0.857545	1.11122	0.266474	0.507864
Klf7	1121.41	0.0156298	0.11684	0.133772	0.893583	0.952885
Creb1	2256.33	-0.0318197	0.122305	-0.260167	0.794735	0.900311
Mettl21a	339.86	-0.068187	0.100625	-0.677632	0.498005	0.714951
Ccnyl1	1416.56	0.153153	0.15795	0.969629	0.332232	0.575465
Fzd5	264.735	0.163668	0.121944	1.34216	0.179545	0.405113
Plekhm3	447.222	-0.0218586	0.0970287	-0.22528	0.821761	0.91433
Akr1cl	2.23251	1.67967	0.93619	1.79415	0.0727892	0.235878
D630023F18Rik	1.22797	0.368951	1.09408	0.337224	0.735948	0.868113
Idh1	584.368	-0.200256	0.130023	-1.54015	0.123524	0.325317
Pikfyve	576.378	-0.0988208	0.0827568	-1.19411	0.232435	0.469996
Pth2r	6.53339	-0.665617	0.493336	-1.34922	0.177267	0.401551
Map2	3655.84	-0.10953	0.0923414	-1.18615	0.235564	0.473716
Unc80	11.114	0.236652	0.400053	0.591552	0.554151	0.753208
Rpe	424.845	-0.160574	0.143844	-1.11631	0.264291	0.50596
Kansl1l	1148.87	0.0241431	0.102863	0.234712	0.814432	0.910675
Acadl	980.065	-0.247044	0.0978524	-2.52466	0.011581	0.068879
Myl1	101.25	0.720724	0.299824	2.40383	0.0162245	0.0866596
Lancl1	333.326	-0.256094	0.0918286	-2.78882	0.00529001	0.0389086
Cps1	1.21929	1.03216	1.15092	0.896805	0.369823	0.610255
Erbb4	4.20556	0.795936	0.536814	1.4827	0.138153	0.349219
Ikzf2	58.7571	-0.361946	0.204899	-1.76646	0.0773186	0.245168
Spag16	0.878206	-1.12317	1.40813	-0.797633	0.425083	0.65737
Bard1	13.487	0.319736	0.373605	0.855814	0.392101	0.630654
Abca12	1.79954	1.62301	1.00202	1.61974	0.105289	0.295209
Atic	360.07	0.409295	0.112795	3.62865	0.000284903	0.00412362
Fn1	4067.51	-2.70554	0.237591	-11.3874	4.83193e-30	2.01286e-26
Mreg	200.83	0.325693	0.141851	2.29602	0.0216745	0.10502
Pecr	69.1053	0.210307	0.168027	1.25162	0.210708	0.444726
Tmem169	14.9544	-1.0787	0.368224	-2.92948	0.00339529	0.0277196
Xrcc5	137.616	-0.121387	0.158631	-0.765213	0.444145	0.673595
2022-03-04	7.02037	-0.0747929	0.437057	-0.171129	0.864123	0.937993
Smarcal1	86.3543	-0.116617	0.193086	-0.603963	0.545869	0.746859
Ankar	1.11606	2.50065	1.34529	1.85882	0.0630525	0.215075
Rpl37a	1857.72	-0.0595149	0.11503	-0.517385	0.604888	0.787655
Igfbp2	32.5789	-1.37589	0.503245	-2.73403	0.00625635	0.0439316
Igfbp5	24112.8	0.506877	0.21538	2.3534	0.0186024	0.0952451
Tns1	2097.79	-0.118596	0.136833	-0.866718	0.386097	0.625222
Rufy4	2.3255	0.664524	0.777151	0.855077	0.392509	0.630884
Cxcr2	2.96986	1.25331	0.837275	1.49689	0.134422	0.343472
Arpc2	2449.56	-0.238217	0.110634	-2.1532	0.031303	0.135471
Gpbar1	61.6524	0.0955991	0.549966	0.173827	0.862001	0.93714
Aamp	4109.09	-0.125875	0.110567	-1.13844	0.254935	0.495974
Pnkd	306.896	-0.433202	0.111576	-3.88259	0.000103351	0.00179016
Tmbim1	19976.3	0.0411581	0.152745	0.269457	0.787578	0.897021
Catip	10.52	0.0446126	0.45401	0.0982635	0.921723	0.966165
Slc11a1	97.4595	0.0850114	0.353875	0.24023	0.810152	0.909245
Ctdsp1	513.207	0.182531	0.103698	1.76021	0.0783715	0.246986
Vil1	24.8393	0.291218	0.273076	1.06643	0.286228	0.530171
Usp37	4697.95	0.0959762	0.155915	0.615568	0.53818	0.741905
Cnot9	597.801	0.265303	0.121546	2.18274	0.0290548	0.128726
Plcd4	20.3156	0.155087	0.269501	0.575458	0.564982	0.760444
Zfp142	766.987	-0.348794	0.141903	-2.45796	0.0139728	0.0786581
Bcs1l	82.5895	-0.408959	0.218814	-1.86898	0.0616255	0.211856
Rnf25	443.215	0.244955	0.132916	1.84293	0.0653393	0.220369
Stk36	22.4942	-0.03	0.322771	-0.0929453	0.925947	0.967433
Ttll4	1790.7	-0.0981326	0.136931	-0.716657	0.473586	0.696317
Cyp27a1	198.28	0.250176	0.159035	1.57309	0.115699	0.312614
Prkag3	5.97617	0.78208	0.532956	1.46744	0.142257	0.355547
Wnt6	64.0407	0.150842	0.263878	0.571636	0.567569	0.762408
Wnt10a	35.5106	0.0377927	0.40875	0.0924593	0.926333	0.967467
Cdk5r2	1.60539	1.2221	1.1461	1.06631	0.286282	0.530194
Cfap65	1.73821	3.66648	1.10496	3.31821	0.000905969	0.0100797
Ihh	2.78954	-0.365459	0.815054	-0.448387	0.653874	0.819951
Nhej1	35.0439	-0.0241183	0.178105	-0.135416	0.892283	0.952169
Slc23a3	6.61966	-0.41342	0.476472	-0.867669	0.385576	0.625094
Cnppd1	621.355	0.0511965	0.132672	0.385888	0.69958	0.848491
Retreg2	992.721	-0.128793	0.0865499	-1.48807	0.136731	0.347416
Zfand2b	164.386	-0.123567	0.138787	-0.890334	0.373286	0.61348
Abcb6	14.8907	-0.186156	0.304476	-0.6114	0.540935	0.743523
Atg9a	332.116	-0.157214	0.137195	-1.14592	0.251828	0.492051
Ankzf1	140.891	-0.0479606	0.144988	-0.330789	0.740804	0.87041
Glb1l	103.098	-0.289827	0.166102	-1.74488	0.0810064	0.251502
Stk16	1341.19	-0.128833	0.129376	-0.995803	0.319346	0.56441
Tuba4a	2936.87	0.850022	0.173528	4.89846	9.65892e-07	3.53695e-05
A630095N17Rik	1.56282	0.607183	1.09681	0.553592	0.579858	0.77101
Dnajb2	1692.11	0.188776	0.14323	1.31799	0.187508	0.415154
Ptprn	29.2686	0.0676413	0.253475	0.266856	0.78958	0.89789
Dnpep	315.232	-0.348105	0.127568	-2.72878	0.00635693	0.0444538
Des	26273.1	-0.0889284	0.135218	-0.657667	0.510752	0.72287
Speg	124.746	0.201778	0.21109	0.955884	0.339131	0.581432
Gmppa	337.429	-0.153104	0.0929352	-1.64743	0.0994703	0.284756
Asic4	5.58478	0.244918	0.504266	0.485692	0.627186	0.801503
Chpf	2457.96	-0.249826	0.120788	-2.06831	0.038611	0.156615
Obsl1	243.093	-0.704621	0.136142	-5.17562	2.27154e-07	1.04849e-05
Tmem198	71.3238	-0.054346	0.156952	-0.346257	0.729149	0.864818
Inha	9.02169	-0.269824	0.371736	-0.725848	0.467932	0.692692
Stk11ip	179.418	-0.128574	0.136355	-0.942936	0.345714	0.588354
Slc4a3	203.559	-0.237915	0.184973	-1.28622	0.198367	0.428603
Epha4	247.279	-0.37221	0.12314	-3.02265	0.00250569	0.0219469
Pax3	131.004	-0.0259077	0.206521	-0.125448	0.900169	0.956271
Sgpp2	11.8835	-0.0412066	0.352058	-0.117045	0.906824	0.959026
Farsb	341.56	0.0899236	0.140105	0.64183	0.520984	0.730265
Mogat1	4.58113	-0.805906	0.553869	-1.45505	0.145656	0.360686
Acsl3	2046.57	-0.105821	0.10821	-0.977929	0.32811	0.571713
Utp14b	1112.24	-0.266045	0.147872	-1.79916	0.0719936	0.234477
Kcne4	4307.55	1.09239	0.209481	5.21473	1.84087e-07	8.68962e-06
Scg2	124.608	0.830741	0.188268	4.41255	1.02161e-05	0.000263107
Ap1s3	11.8811	2.01865	0.551453	3.66059	0.000251634	0.00373498
Wdfy1	287.414	0.220359	0.15426	1.42849	0.153152	0.371363
Mrpl44	132.602	0.354363	0.139683	2.53691	0.0111835	0.0670328
Serpine2	2815.76	0.660361	0.207828	3.17744	0.0014858	0.0148517
Fam124b	1.93805	-0.801525	1.00168	-0.800178	0.423608	0.65633
Cul3	3909.61	-0.178326	0.0871634	-2.04588	0.0407678	0.161865
Dock10	120.912	-0.573429	0.238886	-2.40043	0.0163759	0.087263
Nyap2	1.4491	2.3315	1.40002	1.66533	0.0958466	0.278239
Irs1	236.443	-0.199294	0.177719	-1.1214	0.262118	0.50366
Rhbdd1	1582.35	0.0756438	0.123415	0.612922	0.539928	0.74334
Col4a4	53.3902	-0.766387	0.227586	-3.36746	0.000758651	0.00880934
Col4a3	64.1671	-1.44439	0.320889	-4.5012	6.75693e-06	0.000188911
Mff	1025.91	-0.0085905	0.0588717	-0.145919	0.883985	0.948502
Tm4sf20	0.809023	2.52255	1.46937	1.71676	0.0860238	0.259865
Agfg1	2104.12	-0.223339	0.095576	-2.33676	0.0194514	0.0977824
A030005L19Rik	1.08897	0.283502	1.10877	0.255691	0.79819	0.902139
Slc19a3	3.98876	1.2424	0.661055	1.87942	0.060187	0.208806
Sphkap	180.83	1.27645	0.344253	3.70787	0.000209006	0.00319218
Pid1	653.774	-0.525642	0.196985	-2.66843	0.00762057	0.0504156
Dner	2.10577	-0.171223	0.787583	-0.217404	0.827894	0.917539
Trip12	2238.93	-0.254497	0.0924438	-2.753	0.00590526	0.0420904
Fbxo36	30.0726	-0.156786	0.21603	-0.725762	0.467984	0.692692
Slc16a14	1.34338	-0.0627661	0.962271	-0.065227	0.947993	0.974854
Sp110	12.9727	1.5913	0.337472	4.71536	2.41288e-06	7.89899e-05
Sp140	18.3384	1.66491	0.338209	4.92271	8.53538e-07	3.22506e-05
Sp100	178.401	1.38987	0.312745	4.44409	8.82636e-06	0.000235318
A630001G21Rik	3.02108	0.779731	0.653507	1.19315	0.232812	0.470332
Cab39	4207.13	-0.0702615	0.110436	-0.636219	0.524633	0.732403
Itm2c	3910.85	-0.151675	0.113672	-1.33432	0.182098	0.408219
4933407L21Rik	3.27792	1.60815	0.884996	1.81713	0.0691972	0.228053
Gpr55	1.47438	1.51342	0.977247	1.54865	0.121465	0.322134
Spata3	0.830498	2.52173	1.53721	1.64045	0.100911	0.287344
2810459M11Rik	4.23708	0.678501	0.714349	0.949817	0.342205	0.584838
Psmd1	1010.8	-0.073157	0.106483	-0.687032	0.492063	0.711122
Htr2b	45.6495	-0.627681	0.24421	-2.57025	0.0101624	0.0623477
Armc9	149.237	0.0435733	0.123623	0.35247	0.724486	0.862075
B3gnt7	2.65956	0.635103	0.857094	0.740996	0.458696	0.685085
Ncl	28562.8	0.122069	0.144331	0.845758	0.397688	0.635164
Ptma	13737.5	0.0619034	0.107508	0.575803	0.564749	0.760314
Pde6d	249.547	0.0815691	0.193716	0.421076	0.673699	0.834264
Cops7b	158.869	0.00142446	0.152322	0.00935167	0.992539	0.996125
Nppc	5539.43	0.45755	0.269907	1.69521	0.0900349	0.267266
Dis3l2	382.926	-0.054876	0.116584	-0.470697	0.637857	0.809367
Alppl2	0.882591	2.14542	1.28449	1.67025	0.0948707	0.276514
Akp3	0.772019	1.26445	1.80401	0.700913	0.483357	0.704099
Ecel1	10.5211	1.16051	0.448575	2.58711	0.00967845	0.0602402
Prss56	1.84633	0.675279	1.02247	0.660441	0.508971	0.721972
Chrnd	25.0794	-0.0671114	0.519155	-0.129271	0.897144	0.954892
Chrng	9.36425	0.400468	0.729396	0.54904	0.582978	0.772928
Eif4e2	1773.27	-0.0258401	0.0864307	-0.298969	0.764963	0.884258
Efhd1	146.376	1.12421	0.333095	3.37503	0.000738066	0.00864074
Gigyf2	1502.49	-0.0358786	0.101933	-0.351981	0.724852	0.862175
Kcnj13	11.0875	0.205894	0.378494	0.543982	0.586454	0.775525
Snorc	7.32177	-3.90574	0.896181	-4.3582	1.31137e-05	0.000325653
Ngef	54.7475	-0.742299	0.283236	-2.62078	0.00877291	0.0561594
Neu2	9058.91	0.834961	0.268366	3.11128	0.00186281	0.0175367
Inpp5d	10.326	0.243643	0.539416	0.451679	0.6515	0.818514
Atg16l1	528.403	0.11159	0.122844	0.908384	0.363675	0.604601
Sag	8.02959	0.560185	0.520674	1.07588	0.281979	0.525897
Dgkd	1003.99	-0.119138	0.13047	-0.913147	0.361165	0.602412
Usp40	263.661	0.0148879	0.119166	0.124934	0.900576	0.95637
Ugt1a7c	3.40067	1.22295	0.882739	1.38541	0.165928	0.387148
Ugt1a6a	1.90809	2.21733	0.899028	2.46636	0.0136494	0.0773081
Dnajb3	17.5547	0.248852	0.299585	0.830655	0.406168	0.641786
Mroh2a	72.6236	0.279368	0.209115	1.33595	0.181565	0.407353
Hjurp	2101.03	-0.0482776	0.0954149	-0.505975	0.612874	0.792504
Trpm8	2.64765	2.73626	0.976637	2.80171	0.00508321	0.0376954
Glrp1	0.887793	2.19456	1.24279	1.76583	0.077424	0.245409
Arl4c	676.707	-0.958079	0.244054	-3.92569	8.64816e-05	0.00155258
Sh3bp4	253.549	-0.239961	0.284484	-0.843498	0.39895	0.636205
Agap1	2090.71	0.312034	0.124257	2.51121	0.0120319	0.0708949
Gbx2	2.88323	0.297852	0.714819	0.416683	0.676911	0.836066
Asb18	1.40815	0.693948	1.30741	0.530782	0.59557	0.781401
Iqca	0.915231	1.81937	1.24492	1.46144	0.143896	0.358123
Ackr3	17748.4	0.394564	0.168668	2.3393	0.01932	0.097495
Cops8	2957.22	0.104442	0.12402	0.842143	0.399708	0.636962
Col6a3	1485.43	-2.22272	0.259149	-8.577	9.73816e-18	3.38056e-15
Mlph	3.28835	-0.637577	0.60787	-1.04887	0.294237	0.538482
Rab17	1.52092	0.741435	1.02239	0.725195	0.468332	0.692811
Lrrfip1	4603.78	-0.228199	0.159758	-1.4284	0.153176	0.371363
Rbm44	2.79633	0.255411	0.684544	0.373111	0.709066	0.853223
Ramp1	64.2997	-0.334193	0.254921	-1.31097	0.18987	0.417451
Ube2f	2923.88	-0.179321	0.146118	-1.22723	0.219735	0.454894
Scly	406.542	0.180212	0.123453	1.45975	0.144358	0.358859
Espnl	184.678	0.184966	0.31688	0.58371	0.559415	0.75711
Klhl30	382.084	0.215598	0.162544	1.3264	0.184707	0.411655
Erfe	51224.4	0.228185	0.202303	1.12794	0.259347	0.500679
Ilkap	6673.88	0.0224647	0.244062	0.0920449	0.926662	0.967662
Hes6	178.333	-0.0362995	0.275028	-0.131985	0.894996	0.953964
Per2	1028.2	0.576133	0.184516	3.1224	0.00179385	0.0170903
Traf3ip1	134.061	0.0862945	0.152802	0.564747	0.572246	0.765792
Asb1	585.071	-0.0604855	0.1195	-0.506154	0.612748	0.792504
Twist2	25.5407	-0.82291	0.325088	-2.53135	0.0113626	0.0678863
Hdac4	3640.08	0.0738276	0.156363	0.472156	0.636815	0.808846
Ndufa10	511.81	0.138221	0.109153	1.2663	0.205407	0.437874
Olfr1414	1.05434	2.88878	1.24499	2.32033	0.0203228	0.100546
Cops9	452.928	-0.194788	0.101808	-1.91329	0.0557109	0.198654
Otos	1.66968	0.399955	1.14198	0.350228	0.726167	0.863292
Gpc1	5499.16	0.403248	0.211078	1.91042	0.0560787	0.199619
Ankmy1	35.8182	0.00576883	0.260775	0.0221218	0.982351	0.991562
Dusp28	118.155	0.197027	0.165143	1.19307	0.232843	0.470332
Rnpepl1	548.625	-0.0853379	0.100155	-0.852061	0.39418	0.63255
Capn10	73.344	-0.125622	0.187356	-0.670495	0.502542	0.717495
Gpr35	8.00939	0.589665	0.775635	0.760235	0.447114	0.675945
Kif1a	200.559	0.220305	0.303451	0.725998	0.46784	0.692692
Crocc2	2.71589	1.96998	0.81162	2.42721	0.0152152	0.0832643
Sned1	619.415	-0.304611	0.218289	-1.39545	0.162881	0.383827
Mterf4	144.344	0.195738	0.102549	1.90873	0.0562975	0.200103
Pask	23.2727	-0.355117	0.294197	-1.20707	0.227404	0.46397
Ppp1r7	615.286	0.174009	0.100188	1.73683	0.0824174	0.25479
Ano7	5.37063	-0.553275	0.510398	-1.08401	0.278361	0.521913
Hdlbp	6718.2	-0.371872	0.108234	-3.43581	0.000590777	0.0073245
2022-09-02	7159.03	-0.0730431	0.0888582	-0.822019	0.411066	0.64567
Farp2	101.448	-0.100203	0.172192	-0.581928	0.560615	0.758364
Stk25	1576.76	-0.212138	0.0677478	-3.13129	0.0017404	0.0167245
Bok	689.383	0.132629	0.220197	0.602318	0.546962	0.747603
Thap4	120.494	0.154857	0.160184	0.966748	0.33367	0.576818
Atg4b	1212.28	0.0618638	0.117624	0.525946	0.598926	0.783474
Dtymk	506.967	-0.209354	0.1059	-1.9769	0.0480529	0.179696
Ing5	1370.53	0.194211	0.0957818	2.02764	0.042597	0.166306
D2hgdh	127.98	-0.232862	0.202912	-1.1476	0.251134	0.491594
Gal3st2	2.02907	0.17925	0.765086	0.234288	0.814762	0.910869
Gal3st2c	2.50768	1.5208	0.825209	1.84292	0.0653403	0.220369
Neu4	0.815647	2.52982	1.51682	1.66784	0.0953468	0.277394
Pdcd1	2.39249	4.07193	1.50305	2.7091	0.0067465	0.0463958
Fam174a	400.499	0.172065	0.113075	1.52169	0.128086	0.333119
St8sia4	18.1331	-1.17295	0.463091	-2.53287	0.0113134	0.0676409
D1Ertd622e	836.175	0.132138	0.131327	1.00618	0.314329	0.55895
Ppip5k2	165.957	-0.157935	0.226232	-0.69811	0.485109	0.705187
Gin1	48.9344	-0.0524621	0.18076	-0.290231	0.771639	0.888585
Pam	1013.16	0.214148	0.0834487	2.56622	0.0102813	0.0628223
Cdh20	8.3887	0.145338	0.427696	0.339816	0.733995	0.867207
Rnf152	29.2337	-0.203564	0.324577	-0.627168	0.530549	0.736651
Pign	411.255	-0.269058	0.0907184	-2.96586	0.00301833	0.0253062
Relch	473.971	-0.149512	0.113265	-1.32001	0.18683	0.414535
Tnfrsf11a	18.9592	-1.01733	0.426014	-2.38802	0.0169395	0.0892388
Zcchc2	480.123	-0.12631	0.11981	-1.05425	0.291768	0.536043
Phlpp1	444.098	-0.191517	0.112801	-1.69784	0.0895379	0.266443
Bcl2	1587.69	0.430942	0.151271	2.84881	0.00438837	0.0337597
Kdsr	1029.06	0.283475	0.108275	2.61811	0.0088417	0.0564048
Vps4b	2047.99	0.0343053	0.0887981	0.386329	0.699253	0.848257
Serpinb5	37.177	0.223517	1.12545	0.198602	0.842574	0.926644
Serpinb11	3.21702	-1.86262	1.00081	-1.86111	0.062728	0.214451
Serpinb2	29.2985	0.511172	0.449525	1.13714	0.25548	0.496682
Serpinb8	134.141	-0.00144154	0.242818	-0.0059367	0.995263	0.997298
Cdh7	1.24874	-0.271837	1.4063	-0.193299	0.846725	0.928843
Cdh19	748.403	0.777291	0.412072	1.8863	0.0592548	0.206864
Dsel	824.826	-0.537296	0.145309	-3.6976	0.000217648	0.00330795
Cntnap5a	1.54301	1.58675	1.03769	1.52913	0.126233	0.330154
Gm29106	2.01849	1.49363	1.02181	1.46174	0.143812	0.358123
Tsn	1825.57	0.0856848	0.0942019	0.909588	0.36304	0.604284
Nifk	3793.58	0.127079	0.154277	0.823709	0.410105	0.645193
Clasp1	668.836	-0.107581	0.11476	-0.937439	0.348533	0.591104
Tfcp2l1	12.413	0.112943	0.319179	0.353854	0.723449	0.861305
Gli2	331.375	-0.536644	0.194484	-2.75933	0.00579207	0.0415111
Inhbb	1257.51	1.00449	0.176901	5.67825	1.36082e-08	8.89227e-07
Ralb	1628.78	0.107503	0.0994084	1.08143	0.279507	0.523071
Tmem185b	2713.91	0.39217	0.110346	3.55402	0.000379393	0.00519033
Epb41l5	322.101	0.507403	0.12373	4.10089	4.11568e-05	0.000841467
Ptpn4	394.303	-0.159856	0.139996	-1.14187	0.25351	0.494468
Tmem177	143.546	0.370553	0.160459	2.30933	0.020925	0.102551
Cfap221	0.800004	3.08285	1.89582	1.62613	0.103922	0.292787
Sctr	1.20765	2.103	1.20392	1.74679	0.0806734	0.250935
Tmem37	60.6215	0.562427	0.252917	2.22376	0.0261644	0.119381
Dbi	1143.42	0.321831	0.1746	1.84325	0.0652932	0.220369
3110009E18Rik	11.4194	-0.0963012	0.347948	-0.276769	0.781958	0.893995
Steap3	211.673	-0.745696	0.209579	-3.55807	0.000373588	0.00514588
Marco	0.863355	-0.365248	1.57456	-0.231968	0.816563	0.911876
En1	564.808	0.310377	0.17037	1.82179	0.0684873	0.226467
Insig2	5937.45	-0.18684	0.117012	-1.59676	0.11032	0.303543
Ccdc93	183.561	-0.437462	0.142614	-3.06746	0.00215888	0.0195614
Htr5b	1.70822	0.509632	0.87644	0.58148	0.560917	0.758399
Ddx18	735.834	0.24977	0.127389	1.96069	0.0499152	0.184517
Dpp10	1.37074	-0.0954377	1.14087	-0.0836536	0.933332	0.969909
Actr3	4279.19	-0.0542515	0.0815295	-0.665421	0.505781	0.719651
Slc35f5	1412.92	-0.303185	0.104214	-2.90927	0.00362278	0.0290782
Gpr39	41.9362	0.298516	0.388182	0.769009	0.441888	0.671577
Lypd1	2.45575	0.754216	0.850908	0.886366	0.37542	0.61559
Nckap5	110.492	-0.172358	0.200379	-0.860159	0.389701	0.62825
Mgat5	192.087	-0.216078	0.166218	-1.29997	0.193612	0.422271
Tmem163	2.15612	1.66504	0.802711	2.07427	0.0380544	0.154975
Acmsd	1.38628	1.55669	0.969384	1.60585	0.108306	0.300433
Ccnt2	1736.17	-0.0304399	0.0952115	-0.319709	0.749189	0.874772
Map3k19	17.5289	0.150907	0.470838	0.320508	0.748583	0.874423
Rab3gap1	1859.26	0.105657	0.160614	0.65783	0.510647	0.72287
Zranb3	73.9038	0.0343248	0.208437	0.164678	0.869198	0.9403
R3hdm1	1174.03	-0.0650955	0.133155	-0.488872	0.624932	0.800034
Ubxn4	3042.2	0.107423	0.105659	1.0167	0.309297	0.554828
Lct	2.48622	1.92725	0.774184	2.48939	0.0127961	0.0740354
Mcm6	395.948	-0.177573	0.10865	-1.63436	0.102184	0.289568
Dars	1901.85	0.144365	0.0840677	1.71724	0.0859346	0.259865
Cxcr4	1433.91	0.098988	0.123856	0.799221	0.424162	0.656616
Thsd7b	1.21386	0.982168	1.2067	0.813932	0.415684	0.649587
Cd55	255.957	-0.355524	0.188154	-1.88954	0.0588195	0.205862
C4bp	0.893045	0.291551	1.30842	0.222826	0.823671	0.915904
Pfkfb2	183.36	-0.263713	0.115359	-2.28602	0.0222533	0.107077
Yod1	3607.77	-0.275747	0.179464	-1.5365	0.124416	0.32719
AA986860	64.4061	0.336889	0.171892	1.95989	0.0500086	0.184807
Fcmr	1.07217	2.56814	1.25092	2.053	0.0400721	0.160203
Il19	20.0479	1.12284	0.335945	3.34233	0.000830786	0.00944297
Il10	3.22336	-0.314456	0.858528	-0.366274	0.714161	0.855811
Mapkapk2	6708.19	0.0795576	0.118338	0.672288	0.5014	0.716968
Dyrk3	69.6244	0.952869	0.200683	4.74814	2.05296e-06	6.9905e-05
Eif2d	122.099	-0.161312	0.148591	-1.08561	0.27765	0.521139
Rassf5	81.0282	-0.0300853	0.264277	-0.11384	0.909365	0.960596
Ikbke	31.9347	-0.489312	0.296371	-1.65101	0.0987356	0.283709
Srgap2	553.249	0.16565	0.118227	1.40112	0.161178	0.381439
Fam72a	42.1465	0.68216	0.204223	3.34027	0.000836956	0.00947907
Avpr1b	1.00283	1.70493	1.20187	1.41856	0.156027	0.375272
Ctse	2.43692	0.282079	1.23356	0.228672	0.819124	0.912752
Rab7b	285.228	0.367337	0.13404	2.7405	0.00613464	0.0432409
Slc26a9	2.97461	2.54999	0.96027	2.65549	0.00791938	0.0519326
Pm20d1	120.318	-0.147184	0.214143	-0.687317	0.491883	0.710986
Slc41a1	21818.2	-0.0955995	0.186559	-0.512437	0.608345	0.789671
Rab29	67.1551	-0.125126	0.236191	-0.529767	0.596274	0.781908
Nucks1	5584.35	0.037556	0.0913045	0.411327	0.680833	0.838452
Slc45a3	35.9281	-0.240969	0.225479	-1.0687	0.285204	0.529159
Elk4	4959.19	-0.245469	0.140356	-1.7489	0.0803078	0.250265
Mfsd4a	2451.93	-0.421287	0.148895	-2.82943	0.00466311	0.0354801
Cdk18	38.381	-0.12183	0.306761	-0.397149	0.691257	0.843902
Lemd1	1.52416	2.37747	1.05394	2.25579	0.0240841	0.112982
Klhdc8a	19.9518	-1.06285	0.320147	-3.31987	0.000900594	0.0100379
Nuak2	209.312	-0.0739797	0.192083	-0.385145	0.70013	0.848579
Tmcc2	547.495	-0.110818	0.0991706	-1.11745	0.263804	0.50539
Dstyk	1050.15	-0.232841	0.0794563	-2.93043	0.00338495	0.0276758
Rbbp5	361.816	0.129222	0.141029	0.916281	0.35952	0.601111
Tmem81	26.2072	0.208466	0.241514	0.86316	0.388049	0.626631
Cntn2	14.5672	-1.40563	0.578003	-2.43188	0.0150206	0.0825764
Nfasc	90.1179	0.875366	0.308243	2.83986	0.00451334	0.0345297
Lrrn2	146.745	-1.64528	0.256064	-6.42526	1.31646e-10	1.24638e-08
Mdm4	1878.52	-0.231098	0.096982	-2.3829	0.0171768	0.0902608
Pik3c2b	66.0288	-0.462188	0.156225	-2.95848	0.00309158	0.0257962
Ppp1r15b	12667	-0.00806891	0.133952	-0.0602374	0.951967	0.976943
Plekha6	541.727	0.349954	0.240386	1.4558	0.145447	0.360331
Etnk2	10.1672	0.844393	0.449405	1.87891	0.0602566	0.208931
Sox13	184.883	0.576163	0.279526	2.06121	0.0392827	0.158388
Snrpe	452.124	0.0685377	0.0970623	0.706121	0.480113	0.70195
Zc3h11a	1317.61	-0.245068	0.109721	-2.23355	0.0255124	0.117467
Gm38394	135.943	-0.139604	0.141646	-0.985585	0.324337	0.568289
Lax1	19.5497	0.0617266	0.318755	0.193649	0.846451	0.928838
Atp2b4	1446.54	-0.167199	0.106891	-1.56421	0.117769	0.316156
Optc	10.2908	-0.0311948	0.332817	-0.0937296	0.925324	0.967234
Prelp	20690.9	0.0130304	0.114903	0.113404	0.909711	0.960596
Fmod	38141.4	-0.990575	0.178568	-5.54732	2.90085e-08	1.69603e-06
Btg2	30434.5	-0.519019	0.235084	-2.2078	0.0272582	0.122812
Chil1	144.433	-0.999643	0.633103	-1.57896	0.114346	0.310232
Mybph	10.7575	0.0303556	0.414947	0.0731554	0.941682	0.972377
Adora1	38.8396	-0.995734	0.320758	-3.10432	0.00190718	0.0178636
Myog	492.366	-0.753005	0.643465	-1.17023	0.241907	0.480945
Ppfia4	19.7456	-0.583234	0.335826	-1.73672	0.0824373	0.254805
Tmem183a	2061.78	-0.0482807	0.0802645	-0.601521	0.547493	0.747777
4933406M09Rik	1.22798	-1.4507	1.19374	-1.21525	0.22427	0.46028
Cyb5r1	535.121	-0.452738	0.130723	-3.46333	0.000533539	0.00674022
Adipor1	3465.1	-0.144408	0.0838823	-1.72155	0.0851509	0.259202
Klhl12	819.123	0.000509063	0.0904438	0.0056285	0.995509	0.997365
Rabif	837.546	0.143001	0.125776	1.13695	0.255558	0.496775
Kdm5b	1065.76	-0.732489	0.124373	-5.88946	3.87464e-09	2.93469e-07
Syt2	10.4995	0.666249	0.551848	1.2073	0.227315	0.463901
Ppp1r12b	650.165	-0.751203	0.108797	-6.90464	5.03316e-12	6.76352e-10
Ube2t	42.2709	-0.340488	0.206973	-1.64508	0.0999525	0.285606
Lgr6	38.7246	0.652825	0.55479	1.17671	0.239312	0.477874
Ptpn7	3.55014	1.74193	0.740396	2.3527	0.0186376	0.0953511
Arl8a	1712.4	0.114599	0.137003	0.836472	0.40289	0.639245
Gpr37l1	365.704	0.253152	0.256389	0.987375	0.323459	0.567756
Elf3	5.77962	0.0482522	0.789794	0.0610947	0.951284	0.976508
Rnpep	120.571	-0.171039	0.137137	-1.24721	0.21232	0.446535
Timm17a	1832.68	0.224507	0.127581	1.75972	0.0784559	0.247175
Lmod1	77.0676	-0.397442	0.314771	-1.26264	0.206719	0.439581
Shisa4	197.548	-0.0743264	0.200983	-0.369814	0.711521	0.854677
Ipo9	1010.25	-0.261197	0.117655	-2.22002	0.0264174	0.120173
Nav1	2729.7	0.161434	0.154105	1.04756	0.294841	0.53929
Csrp1	6355.67	0.321437	0.123691	2.5987	0.00935763	0.0587293
Phlda3	601.064	0.181858	0.173254	1.04966	0.293876	0.538381
Tnni1	12.5514	0.787843	0.459809	1.71341	0.0866363	0.260911
Lad1	8.19913	-0.5238	0.798918	-0.655637	0.512058	0.723332
Tnnt2	8.11172	0.917877	0.650399	1.41125	0.15817	0.376892
Pkp1	65.9051	1.35574	0.623698	2.17372	0.0297264	0.130488
Igfn1	1.72392	3.20721	1.09843	2.9198	0.00350257	0.0283179
Tmem9	393.947	0.0511849	0.195031	0.262445	0.792978	0.899522
Ascl5	0.781084	1.33261	1.3895	0.959056	0.33753	0.580229
Cacna1s	2.67914	0.508769	0.658821	0.772241	0.439972	0.669948
Kif21b	17.6653	-0.385225	0.292928	-1.31508	0.188482	0.416361
Mroh3	1.54829	1.44888	1.24373	1.16495	0.244038	0.483635
Inava	25.5485	0.299333	0.956066	0.313088	0.754213	0.8778
Camsap2	1569.18	-0.154581	0.104533	-1.47877	0.139201	0.350908
Ddx59	90.7148	-0.0225603	0.164243	-0.13736	0.890747	0.951443
Kif14	6.52001	-0.167215	0.488347	-0.342409	0.732043	0.865942
Zfp281	3694.47	0.139253	0.124925	1.11469	0.264981	0.506666
Nr5a2	1.24438	-0.56006	1.04377	-0.536573	0.591563	0.778893
Ptprc	13.6058	1.64255	0.706972	2.32336	0.0201597	0.100034
Nek7	2201.83	-0.0584255	0.0761113	-0.767633	0.442706	0.672146
Lhx9	4.11275	-0.387197	0.678488	-0.570676	0.56822	0.762768
2310009B15Rik	45.5975	0.302267	0.17218	1.75553	0.0791691	0.248299
Dennd1b	481.541	-0.0118611	0.126971	-0.093416	0.925573	0.967384
Crb1	3.3014	2.16895	0.746208	2.90663	0.00365345	0.0292962
Zbtb41	1532.37	-0.320338	0.107185	-2.98865	0.00280217	0.0239326
Aspm	48.3215	-0.897434	0.408071	-2.19921	0.027863	0.124874
F13b	0.911772	0.839496	1.39225	0.602979	0.546523	0.747263
Gm4788	0.852892	0.613732	1.21885	0.503535	0.614588	0.793682
Cfhr2	1.70141	2.88581	0.989446	2.91659	0.00353878	0.0285691
Cfh	6098	0.685914	0.129753	5.28632	1.24804e-07	6.1527e-06
Kcnt2	376.962	0.335977	0.155542	2.16004	0.0307696	0.133763
Cdc73	2521.24	-0.0862192	0.106053	-0.812984	0.416227	0.650046
B3galt2	34.6702	0.667978	0.292061	2.28712	0.022189	0.106891
Glrx2	510.161	-0.125829	0.0987884	-1.27372	0.202763	0.434552
Ro60	805.908	0.185873	0.166609	1.11562	0.264583	0.506229
Uchl5	216.438	0.136279	0.118024	1.15467	0.248224	0.48794
Rgs2	1657.2	-0.312416	0.132131	-2.36445	0.018057	0.0934134
Rgs1	8.92986	2.0581	0.938507	2.19295	0.0283108	0.126202
Rgs18	2.47657	1.66446	0.953681	1.7453	0.0809322	0.251412
Brinp3	9.16552	-0.182342	0.949594	-0.192021	0.847726	0.929571
Pla2g4a	47.8104	-0.741296	0.298406	-2.48418	0.0129849	0.0749694
Ptgs2	1894.56	-1.29658	0.523977	-2.47449	0.0133426	0.0763227
Pdc	0.961434	-0.952908	1.2118	-0.786359	0.431657	0.662677
Odr4	300.006	-0.258074	0.10132	-2.54712	0.0108618	0.0655521
Tpr	869.837	0.0899457	0.105981	0.848695	0.396051	0.634045
Prg4	2338.29	-1.09178	0.237421	-4.59851	4.25526e-06	0.000126391
Hmcn1	142.975	0.0672725	0.153659	0.437804	0.661528	0.825557
Ivns1abp	21270.7	-0.167063	0.158579	-1.0535	0.29211	0.536356
Swt1	745.626	-0.432219	0.187364	-2.30684	0.0210639	0.102989
Trmt1l	244.875	0.356729	0.141647	2.51842	0.0117881	0.0698028
Rnf2	3137.93	-0.131779	0.0956259	-1.37807	0.168182	0.389537
Fam129a	2768.79	0.344653	0.0909097	3.79115	0.000149949	0.00244004
Edem3	1641.69	-0.476763	0.128576	-3.70801	0.000208891	0.00319218
1700025G04Rik	375.729	-0.452854	0.166239	-2.72411	0.00644741	0.0449135
Tsen15	241.233	0.22733	0.086946	2.61461	0.00893282	0.0568772
Colgalt2	55.9371	-1.15233	0.260124	-4.42992	9.42701e-06	0.000245714
Rgl1	758.295	0.0294479	0.133018	0.221383	0.824794	0.916481
Arpc5	7104.64	0.171212	0.095749	1.78813	0.0737551	0.237991
Ncf2	19.3859	0.215201	0.2841	0.757483	0.448761	0.677328
Smg7	2213.57	-0.0711114	0.108406	-0.655973	0.511842	0.72324
Nmnat2	86.8148	-0.508653	0.329994	-1.5414	0.12322	0.324874
Lamc2	622.733	0.326238	0.212229	1.5372	0.124244	0.326902
Lamc1	7625.94	-0.713097	0.137705	-5.17844	2.23754e-07	1.03824e-05
Shcbp1l	11.1465	-0.226077	0.423803	-0.533448	0.593723	0.779999
Dhx9	743.703	-0.125543	0.151672	-0.827725	0.407826	0.64298
Npl	37.9808	0.936849	0.211679	4.42581	9.60814e-06	0.00024899
Rgs16	3400.24	0.5277	0.247899	2.12869	0.03328	0.141677
Rnasel	106.844	0.831495	0.230334	3.60995	0.000306261	0.00435058
Rgsl1	1.7448	1.6272	1.03266	1.57573	0.115087	0.311416
Teddm2	63.6434	1.03401	0.269189	3.84121	0.00012243	0.00205236
Glul	7915.05	0.663929	0.206529	3.2147	0.00130579	0.0134871
Cacna1e	5.46054	0.709415	0.638496	1.11107	0.266537	0.507927
Ier5	24969.4	0.0982583	0.160984	0.61036	0.541623	0.743916
Mr1	317.891	0.315333	0.189594	1.66321	0.0962713	0.278818
Stx6	1666.35	0.311891	0.138204	2.25675	0.0240237	0.112821
BC034090	138.16	0.308364	0.23597	1.30679	0.191284	0.419336
Xpr1	2409.97	-0.117205	0.177581	-0.660009	0.509248	0.722117
Acbd6	565.319	0.157015	0.167887	0.935247	0.349661	0.592235
Lhx4	4.63386	0.283425	0.678606	0.417659	0.676197	0.83537
Qsox1	559.341	-0.18284	0.115053	-1.58918	0.11202	0.306122
Cep350	583.838	-0.0812542	0.0902657	-0.900167	0.368031	0.608169
Tor1aip1	4701.13	0.168407	0.0952292	1.76844	0.0769872	0.24449
Tor1aip2	9512.22	-0.0101831	0.120494	-0.0845107	0.93265	0.969721
Fam163a	4.1968	1.38755	0.922335	1.50439	0.132481	0.340976
Tdrd5	1.7723	2.77399	1.11147	2.49579	0.0125677	0.0731044
Nphs2	0.914637	2.16876	1.2226	1.77389	0.0760806	0.242652
Axdnd1	4.37705	0.776516	0.596024	1.30283	0.192634	0.421076
Gm2000	810.779	0.292425	0.143948	2.03147	0.0422078	0.165407
Soat1	1652.06	-0.141196	0.114085	-1.23764	0.21585	0.45049
Abl2	1320.97	-0.172095	0.161966	-1.06254	0.287992	0.531794
Tor3a	1078.28	0.346309	0.146205	2.36866	0.0178526	0.0926146
Fam20b	1688.42	-0.20364	0.0850056	-2.3956	0.016593	0.0879979
Ralgps2	159.479	0.197852	0.151517	1.3058	0.19162	0.419629
Angptl1	489.721	-1.00767	0.123017	-8.1913	2.58417e-16	7.42415e-14
Tex35	1.46193	2.23292	1.15284	1.93688	0.0527602	0.191725
Rasal2	414.353	0.331799	0.107421	3.08877	0.00200986	0.0185542
Cryzl2	40.3996	0.393091	0.221603	1.77385	0.0760881	0.242652
Sec16b	63.3858	-1.11726	0.19888	-5.61777	1.93436e-08	1.20777e-06
Brinp2	4.78589	-0.171289	0.502646	-0.340774	0.733274	0.866994
Astn1	6.79307	0.572243	0.463535	1.23452	0.217009	0.451876
Pappa2	59.4878	-1.57678	0.389426	-4.04898	5.14409e-05	0.001018
Cop1	817.418	0.00377778	0.0856676	0.0440981	0.964826	0.982215
Tnr	2.23327	1.57942	0.94042	1.67949	0.0930569	0.27284
4930523C07Rik	821.517	-0.119002	0.159708	-0.745127	0.456195	0.683472
Tnn	110.511	-2.47771	0.8136	-3.04537	0.00232393	0.0207633
Mrps14	985.372	0.0795463	0.0787082	1.01065	0.312185	0.55737
Cacybp	1602.2	-0.385239	0.182347	-2.11267	0.0346293	0.145237
Rabgap1l	467.494	0.023491	0.102417	0.229367	0.818584	0.912562
Gpr52	8.00101	0.198203	0.443006	0.447405	0.654582	0.820468
Rc3h1	2056.04	-0.265345	0.150044	-1.76845	0.0769856	0.24449
Serpinc1	12.7314	0.772638	0.341774	2.26067	0.0237798	0.112028
Zbtb37	101.738	0.0593564	0.188335	0.315164	0.752637	0.876982
Dars2	61.3401	-0.15176	0.173919	-0.872591	0.382886	0.622941
Cenpl	127.276	-0.106172	0.181371	-0.585387	0.558287	0.75632
Klhl20	142.212	-0.221025	0.187821	-1.17678	0.239282	0.477874
Ankrd45	1.75102	1.54952	0.997874	1.55283	0.120465	0.320707
Prdx6	4287.7	0.0632718	0.128551	0.492191	0.622585	0.798563
Tnfsf4	0.910018	-0.0283305	1.75461	-0.0161463	0.987118	0.994038
Tnfsf18	1.55344	0.374981	0.975678	0.384329	0.700735	0.849063
Fasl	2.82996	3.62655	1.24999	2.90126	0.0037166	0.029731
Suco	2089.72	-0.124212	0.122797	-1.01152	0.311769	0.557161
4930558K02Rik	1.36395	1.84767	1.16126	1.59108	0.111591	0.305518
Pigc	276.237	-0.0391811	0.133039	-0.294509	0.768369	0.886289
Dnm3	395.632	0.236335	0.203722	1.16009	0.246014	0.485645
Eef1aknmt	644.155	0.30094	0.0997285	3.01759	0.00254793	0.0221935
Vamp4	1272.76	0.140069	0.0873347	1.60381	0.108755	0.300955
Myoc	307.92	-0.745016	0.173156	-4.30258	1.68821e-05	0.000401866
Prrc2c	2576.59	-0.0171343	0.149753	-0.114417	0.908907	0.960303
Fmo4	2.75443	0.978133	0.64169	1.52431	0.127431	0.332195
Fmo1	238.214	-0.0258525	0.181153	-0.142711	0.886518	0.9494
Fmo2	281.351	-0.270217	0.254306	-1.06256	0.287979	0.531794
Fmo6	0.984546	-0.292895	1.09588	-0.26727	0.789261	0.897822
Fmo3	1.1623	1.59895	1.10754	1.4437	0.148824	0.365061
Mroh9	1.68571	1.3619	1.27325	1.06962	0.284789	0.528989
Prrx1	1114.37	-0.633878	0.153228	-4.13682	3.52148e-05	0.000743706
Gorab	317.386	0.050556	0.140659	0.359422	0.71928	0.858796
Kifap3	259.263	-0.223646	0.133531	-1.67486	0.0939623	0.27478
Scyl3	330.633	-0.175396	0.103258	-1.69861	0.0893922	0.26629
BC055324	13.555	0.200126	0.402889	0.496729	0.61938	0.796723
Mettl18	47.8184	0.438589	0.176894	2.47939	0.0131609	0.0756728
Sele	185.261	-2.32838	0.33663	-6.91674	4.62168e-12	6.26107e-10
Sell	10.1758	0.887467	0.854522	1.03855	0.299012	0.543697
Selp	269.547	-1.64016	0.406354	-4.03629	5.43027e-05	0.0010583
F5	17.3922	0.0742048	0.412186	0.180028	0.857131	0.934649
Slc19a2	1284.04	-0.17843	0.174196	-1.02431	0.30569	0.550619
Ccdc181	53.1523	0.555091	0.233997	2.37221	0.017682	0.0920232
Blzf1	1285.76	0.256017	0.12445	2.05719	0.0396676	0.159311
Nme7	23.8001	0.0152037	0.230728	0.0658944	0.947462	0.974841
Atp1b1	128.632	0.248875	0.135056	1.84275	0.0653648	0.220369
Dpt	2702.16	-0.119001	0.186271	-0.638859	0.522914	0.731536
Tbx19	1.36594	1.40658	1.18097	1.19103	0.233641	0.471149
Sft2d2	1009.49	-0.151534	0.16798	-0.902098	0.367005	0.607409
Tiprl	878.845	0.0891598	0.0889414	1.00246	0.316123	0.560976
Gpr161	149.79	-0.312761	0.167862	-1.8632	0.0624334	0.213852
Dcaf6	242.512	-0.546835	0.122204	-4.47475	7.64996e-06	0.000210002
Mpc2	428.691	-0.0858671	0.0985685	-0.871141	0.383677	0.623502
Adcy10	4.71297	1.27493	0.56502	2.25644	0.0240434	0.112855
Mpzl1	989.288	-0.347217	0.0961254	-3.61213	0.000303693	0.0043292
Rcsd1	63.0918	-0.22559	0.307846	-0.732803	0.463678	0.6896
Creg1	1518.39	0.143574	0.0923808	1.55415	0.120148	0.320179
Cd247	8.44674	-0.176948	0.487754	-0.362781	0.716769	0.857334
Pou2f1	323.663	-0.283252	0.131785	-2.14935	0.0316069	0.136265
Dusp27	8.50559	1.70921	0.628043	2.72148	0.00649907	0.0451225
Gpa33	1.03695	1.77183	1.273	1.39186	0.163966	0.384893
Ildr2	174.415	-0.332339	0.233608	-1.42263	0.154842	0.373816
Tada1	86.7696	0.132369	0.147039	0.900231	0.367997	0.608169
Pogk	2542.83	0.0423226	0.111188	0.380641	0.703469	0.850708
Fam78b	513.778	0.130563	0.192925	0.676755	0.498561	0.715351
Uck2	15881.5	-0.374904	0.162086	-2.31299	0.020723	0.102011
Tmco1	656.109	-0.227623	0.101503	-2.24251	0.0249282	0.11564
Aldh9a1	259.087	0.147056	0.148974	0.987125	0.323581	0.567756
Mgst3	54.1907	-0.253625	0.275706	-0.91991	0.35762	0.59968
Lrrc52	1.28237	-0.396254	0.974713	-0.406534	0.68435	0.84021
Rxrg	37.3332	0.566388	0.23184	2.44302	0.0145651	0.0810072
Lmx1a	1.85218	-0.701474	1.09194	-0.642412	0.520605	0.730148
Pbx1	762.739	0.295191	0.168159	1.75543	0.0791852	0.248299
Nuf2	21.8236	-0.427961	0.379199	-1.12859	0.259069	0.500449
Rgs5	6922.21	-0.466252	0.242176	-1.92526	0.0541964	0.195133
Rgs4	9602.55	0.172319	0.160103	1.0763	0.281793	0.525756
Ccdc190	2.26375	3.30353	1.03788	3.18296	0.00145779	0.014642
Hsd17b7	2386.29	-0.224062	0.155558	-1.44037	0.149763	0.366232
Ddr2	5171.65	-0.0111852	0.14932	-0.0749074	0.940288	0.97145
Uap1	8702.55	-0.0968534	0.145316	-0.666504	0.505089	0.719096
Uhmk1	1327.07	-0.0705483	0.110654	-0.637555	0.523763	0.732061
Gm7694	46.3208	-0.219765	0.247652	-0.887396	0.374866	0.615044
Nos1ap	23.4105	0.126903	0.267007	0.47528	0.634587	0.806878
Spata46	4.18689	0.385916	0.501446	0.769605	0.441534	0.671317
Olfml2b	5326.73	-0.456377	0.1898	-2.40451	0.0161941	0.0866458
Atf6	6289.48	-0.210115	0.1724	-1.21877	0.222933	0.459193
Dusp12	129.598	0.174671	0.125345	1.39352	0.163462	0.384357
Gm26620	4.47102	1.31497	0.669968	1.96273	0.0496774	0.183868
Fcrlb	4.10381	0.217584	0.58334	0.372996	0.709151	0.853223
Fcgr2b	130.723	0.821363	0.248218	3.30904	0.000936158	0.0103238
Fcgr4	4.79214	5.12579	1.13195	4.52829	5.94631e-06	0.000168223
Fcgr3	11.1005	1.00883	0.817416	1.23417	0.217138	0.451876
Cfap126	7.00343	0.235427	0.438904	0.536398	0.591684	0.778893
Sdhc	1551.09	0.199765	0.082769	2.41352	0.0157993	0.0851434
Mpz	5118.73	0.713776	0.28479	2.50633	0.0121993	0.0715513
Pcp4l1	261.162	-0.57115	0.213928	-2.66982	0.00758923	0.0503168
Nr1i3	1.3379	0.0530263	0.952888	0.055648	0.955622	0.977923
Tomm40l	54.7271	-0.257595	0.161124	-1.59874	0.109879	0.302887
Apoa2	1.55833	0.293115	0.878442	0.333676	0.738624	0.869372
Fcer1g	24.8905	1.7133	0.616869	2.77742	0.00547929	0.0398522
Ndufs2	948.094	-0.0518199	0.0633586	-0.817883	0.413424	0.647695
Adamts4	26577.8	0.348027	0.211206	1.6478	0.0993928	0.284616
B4galt3	233.5	0.209408	0.127987	1.63617	0.101804	0.288791
Ppox	393.457	-0.137678	0.117986	-1.1669	0.243251	0.482707
Usp21	341.126	-0.0948123	0.122603	-0.773329	0.439328	0.66954
Ufc1	578.423	-0.0643737	0.0758289	-0.848934	0.395918	0.634039
Dedd	44.4494	0.238954	0.176173	1.35636	0.174986	0.398192
Nit1	157.157	-0.209939	0.128141	-1.63834	0.101351	0.288144
Pfdn2	2426.38	0.0912934	0.137273	0.665052	0.506017	0.719658
Klhdc9	11.4389	0.31253	0.346521	0.90191	0.367105	0.607454
Nectin4	5.06299	0.51976	0.594275	0.874613	0.381785	0.621865
Arhgap30	6.98925	1.41494	0.669925	2.11208	0.0346795	0.145338
Usf1	178.015	0.0812491	0.141058	0.575999	0.564616	0.760254
Tstd1	3.70507	0.407238	0.6149	0.662283	0.50779	0.721154
F11r	260.484	-0.859746	0.283566	-3.03191	0.00243012	0.0214136
Alyref2	93.2275	0.343628	0.127346	2.69839	0.0069676	0.0475435
Cd244a	1.8691	0.265951	0.997063	0.266734	0.789674	0.89791
Ly9	1.08755	0.855355	1.61101	0.530944	0.595457	0.781391
Cd48	2.43287	-0.735165	1.54059	-0.477197	0.633222	0.806187
Slamf1	1.61117	2.76205	1.12973	2.44489	0.0144898	0.0806965
Cd84	4.93645	2.32587	0.893864	2.60204	0.00926722	0.0583817
Slamf6	2.23073	3.26848	1.19983	2.72412	0.00644738	0.0449135
Vangl2	91.7971	-0.374138	0.191301	-1.95575	0.0504946	0.186108
Nhlh1	0.777166	1.20476	1.62376	0.741955	0.458115	0.684899
Ncstn	2239.03	-0.0506571	0.104316	-0.485612	0.627242	0.801514
Copa	4879.81	-0.380944	0.0893044	-4.26569	1.99289e-05	0.000459302
Pex19	2240.06	-0.121371	0.110254	-1.10083	0.27097	0.513263
Dcaf8	3672.51	0.00991109	0.0957559	0.103504	0.917563	0.96364
Pea15a	4109.82	0.0200341	0.167092	0.119898	0.904564	0.957735
Casq1	36.4301	0.199584	0.282976	0.705303	0.480621	0.7022
Atp1a4	2.19117	1.03923	0.812758	1.27864	0.201022	0.431876
Igsf8	1236.98	0.150082	0.191011	0.785724	0.432029	0.663126
Atp1a2	1870.41	0.082167	0.175507	0.468169	0.639664	0.810549
Kcnj9	1.67587	1.97542	0.941848	2.09739	0.0359589	0.149298
Pigm	1142.35	-0.280424	0.152223	-1.84219	0.0654469	0.220403
Slamf9	1.50295	-0.694246	1.00905	-0.688022	0.491439	0.710591
Igsf9	17.4463	0.0909012	0.359481	0.252868	0.80037	0.903623
Tagln2	22749.3	0.340178	0.0886294	3.83821	0.000123934	0.00206753
Cfap45	9.27796	0.912612	0.390423	2.3375	0.0194133	0.0977292
Vsig8	1.83677	2.12885	1.04607	2.0351	0.0418412	0.164373
Slamf8	24.5226	2.67539	0.862869	3.10057	0.00193149	0.0180507
Fcrl6	2.01978	-1.52133	0.804039	-1.89211	0.0584767	0.205179
Dusp23	44.8597	-0.203993	0.23258	-0.87709	0.380438	0.620338
Crp	0.793262	1.48219	1.63679	0.905549	0.365175	0.605704
Olfr16	1.03846	0.508155	1.11081	0.457464	0.647338	0.815621
Ackr1	93.3686	-1.13815	0.364807	-3.11987	0.00180934	0.0171789
Cadm3	29.3587	1.31272	0.23397	5.61064	2.01577e-08	1.24865e-06
Aim2	7.86282	0.461878	0.475479	0.971394	0.331352	0.574586
Ifi206	1.69058	2.41978	3.03746	0.796647	0.425656	0.65764
Ifi213	1.65161	2.41809	1.09599	2.20631	0.027362	0.123125
Ifi209	2.87175	0.683385	1.0633	0.642701	0.520418	0.730128
Ifi208	8.24092	0.404609	0.458232	0.882978	0.377248	0.61749
Ifi207	456.223	0.554799	0.197815	2.80464	0.00503729	0.0375051
Ifi204	231.241	0.709507	0.284429	2.4945	0.0126135	0.0732333
Mndal	220.882	0.506167	0.222388	2.27605	0.0228428	0.109063
Ifi211	192.475	0.753799	0.335347	2.24782	0.0245876	0.11442
Ifi203	560.071	0.74243	0.224983	3.29994	0.00096707	0.0106085
Ifi202b	3.02281	-0.0946753	0.993997	-0.095247	0.924119	0.966891
Olfr433	0.86197	0.42634	1.23895	0.344115	0.73076	0.865532
Spta1	3.14166	-0.0704131	0.628931	-0.111957	0.910858	0.960974
Fmn2	22.1613	1.69333	0.475022	3.56475	0.000364208	0.00504773
Grem2	20.014	-2.21209	0.441426	-5.01123	5.40838e-07	2.17156e-05
Rgs7	27.6897	-0.253039	0.352171	-0.71851	0.472443	0.695495
Fh1	254.95	-0.21184	0.142172	-1.49002	0.136219	0.346695
Kmo	3.21435	-0.395591	0.588914	-0.671729	0.501756	0.717108
Opn3	91.7082	-0.0980185	0.150897	-0.649573	0.515968	0.726208
Chml	838.587	-0.529865	0.15205	-3.4848	0.0004925	0.00636658
Wdr64	1.17645	0.887128	1.19648	0.741449	0.458421	0.68496
Exo1	8.60967	0.490452	0.517937	0.946934	0.343672	0.586559
Pld5	1.32595	1.78391	1.07073	1.66607	0.0957	0.278007
Rbm8a2	34.5241	-0.146323	0.216758	-0.675054	0.499642	0.716111
Cep170	959.97	-0.0722308	0.216095	-0.334254	0.738188	0.869104
Sdccag8	84.449	0.208801	0.143387	1.45621	0.145336	0.360184
Akt3	417.371	0.321398	0.145826	2.20398	0.0275255	0.123727
Zbtb18	191.622	-0.0517275	0.218186	-0.23708	0.812595	0.909909
1700016C15Rik	12.666	0.193113	0.475275	0.406318	0.684509	0.840215
Adss	2363.3	0.00307532	0.138285	0.0222391	0.982257	0.991562
Catspere2	15.0142	0.0104167	0.313628	0.0332136	0.973504	0.986829
Desi2	1914.24	-0.279545	0.14192	-1.96974	0.0488679	0.18165
Cox20	24.3549	0.215731	0.285767	0.754918	0.450298	0.678235
Hnrnpu	34758.2	-0.0394094	0.115335	-0.341694	0.732582	0.86636
Efcab2	137.223	0.233278	0.185598	1.2569	0.208791	0.442068
Kif26b	24.4746	-0.454375	0.340059	-1.33617	0.181494	0.40725
Smyd3	278.627	0.291284	0.107302	2.71463	0.00663491	0.0458065
Tfb2m	533.994	0.0984111	0.171136	0.575046	0.56526	0.760679
Cnst	258.881	-0.228482	0.186084	-1.22784	0.219507	0.454535
Sccpdh	207.859	-0.105109	0.186898	-0.562385	0.573853	0.76674
Kif28	1.47745	1.13015	1.0616	1.06457	0.28707	0.530845
Ahctf1	3339.23	0.0977206	0.105403	0.927114	0.353867	0.596547
Cdc42bpa	1177.83	-0.218834	0.0836311	-2.61666	0.00887938	0.0566235
Coq8a	541.369	0.121605	0.224996	0.540477	0.588868	0.777287
Psen2	123.187	-0.426019	0.207406	-2.05403	0.0399725	0.15997
Itpkb	466.726	-0.780368	0.13987	-5.57923	2.41584e-08	1.44803e-06
Stum	9.42758	0.108989	0.445066	0.244884	0.806547	0.907348
Parp1	234.708	-0.418319	0.169049	-2.47454	0.0133407	0.0763227
Lin9	278.747	-0.166438	0.153064	-1.08737	0.276872	0.520243
Mixl1	1.49067	-0.603691	1.2865	-0.469252	0.63889	0.809984
Acbd3	2013.24	-0.309381	0.113368	-2.729	0.0063527	0.0444538
H3f3a	5500.14	0.0855634	0.138161	0.619301	0.535718	0.740151
Sde2	5480.84	0.0333109	0.116207	0.28665	0.77438	0.890241
Pycr2	708.033	0.17946	0.132354	1.35591	0.175128	0.398437
Lefty1	51.0431	-0.0628842	0.244024	-0.257696	0.796641	0.90152
Tmem63a	330.857	-0.346364	0.147417	-2.34954	0.0187964	0.0959573
Ephx1	1627.04	-0.206372	0.259055	-0.796634	0.425664	0.65764
9130409I23Rik	0.961797	0.747316	1.13155	0.660439	0.508972	0.721972
Nvl	708.006	0.0370479	0.116162	0.318934	0.749777	0.875113
Cnih4	451.24	-0.0836381	0.115198	-0.726036	0.467817	0.692692
Wdr26	3202.63	-0.41017	0.136789	-2.99857	0.00271254	0.0233587
Cnih3	3.21227	0.951126	0.707087	1.34513	0.178583	0.403542
Dnah14	11.0481	0.143328	0.422727	0.339056	0.734568	0.867477
Lbr	3194.43	0.023035	0.0961446	0.239587	0.81065	0.909621
Enah	699.58	0.171676	0.0935871	1.8344	0.0665951	0.222801
Srp9	1880.39	0.011367	0.124189	0.0915293	0.927072	0.967847
Degs1	6640.33	0.129325	0.092439	1.39903	0.161804	0.382323
Fbxo28	1321.59	0.0469796	0.0810938	0.579324	0.562371	0.758765
Trp53bp2	1404.76	-0.133679	0.118618	-1.12697	0.259756	0.50112
Capn2	3406.9	-0.312686	0.113935	-2.74443	0.00606165	0.0428897
Susd4	7.4515	-0.465221	0.429291	-1.08369	0.2785	0.521949
Tlr5	5.75696	-0.307522	0.568291	-0.541135	0.588414	0.777168
Disp1	243.663	-0.113894	0.166992	-0.682029	0.49522	0.713506
Brox	1766.79	-0.0912755	0.0864802	-1.05545	0.29122	0.535547
Aida	902.891	0.0390486	0.106409	0.366965	0.713645	0.855513
Mia3	2570.17	-0.278597	0.0814328	-3.42119	0.000623476	0.00762215
Taf1a	330.55	0.244109	0.168272	1.45068	0.146869	0.36213
Hhipl2	5.36013	-0.0229051	0.476017	-0.0481182	0.961622	0.980571
Dusp10	3951.57	-0.074319	0.162829	-0.456423	0.648086	0.816132
1700056E22Rik	48.7035	-0.0736655	0.214293	-0.343761	0.731026	0.865626
Hlx	197.96	0.11557	0.104225	1.10884	0.267497	0.509122
2022-03-01	9.72857	0.159291	0.507616	0.313802	0.753671	0.877412
2022-03-02	362.921	0.146478	0.103591	1.414	0.157362	0.376201
C130074G19Rik	13.5406	-0.462365	0.34196	-1.3521	0.176343	0.400164
Mark1	257.797	0.22497	0.154224	1.45872	0.144642	0.359243
Rab3gap2	467.244	-0.526339	0.089789	-5.86195	4.57451e-09	3.29978e-07
Iars2	291.487	-0.100869	0.116532	-0.865591	0.386715	0.625572
Bpnt1	1550.02	-0.152038	0.106466	-1.42805	0.153279	0.371557
Eprs	4525.25	0.0215896	0.151454	0.142549	0.886647	0.9494
Slc30a10	2.63198	1.53956	0.895756	1.71873	0.085664	0.25957
Lyplal1	37.817	-0.31854	0.263783	-1.20758	0.227207	0.463737
Tgfb2	2503.9	-0.0859853	0.18858	-0.455961	0.648418	0.816178
Rrp15	1597.52	0.329387	0.128533	2.56266	0.0103875	0.0633887
Spata17	1.48961	2.03456	1.01107	2.01228	0.0441902	0.169664
Gpatch2	348.798	0.175531	0.102775	1.70791	0.0876537	0.263218
Esrrg	144.954	1.03429	0.208692	4.95606	7.19385e-07	2.76292e-05
Ush2a	2.22768	0.279511	0.850697	0.328568	0.742483	0.871398
Kctd3	631.985	-0.269603	0.101991	-2.64339	0.0082081	0.0534682
Kcnk2	182.61	-2.2809	0.254241	-8.97144	2.92669e-19	1.74169e-16
Cenpf	63.2162	-0.780381	0.38833	-2.00958	0.0444753	0.170405
Ptpn14	721.88	0.13733	0.143452	0.957324	0.338404	0.580817
Smyd2	44.0769	0.0273309	0.186752	0.146349	0.883646	0.94848
Prox1	3912.24	-0.101322	0.168617	-0.600901	0.547906	0.747923
Rps6kc1	348.809	-0.0472155	0.148399	-0.318167	0.750358	0.87533
Angel2	807.733	0.0258551	0.0688006	0.375798	0.707067	0.852645
Vash2	211.845	-0.672225	0.195532	-3.43793	0.00058617	0.00727278
Flvcr1	1515.62	0.142155	0.0920949	1.54357	0.122693	0.324152
Spata45	1.46604	-0.304399	0.905456	-0.336183	0.736733	0.868241
Tatdn3	64.229	-0.180904	0.164878	-1.0972	0.272552	0.515322
Nsl1	19.0951	-0.188339	0.420746	-0.447631	0.654419	0.820326
Batf3	16.2828	0.473777	0.294086	1.61101	0.107177	0.298593
Fam71a	26.6163	0.383787	0.506421	0.757843	0.448545	0.677254
Atf3	10143.1	-0.139385	0.247357	-0.563497	0.573097	0.766372
Nenf	346.312	-0.00984874	0.123368	-0.0798319	0.936371	0.970719
Pacc1	81.24	0.239379	0.287758	0.831876	0.405479	0.641095
Ppp2r5a	2607.61	-0.212773	0.0905676	-2.34933	0.0188074	0.0959839
Dtl	239.386	-1.08266	0.177009	-6.11642	9.5703e-10	7.77902e-08
Ints7	732.649	-0.263874	0.108468	-2.43275	0.0149848	0.0824849
Lpgat1	1821.67	0.0236324	0.102242	0.231142	0.817204	0.912061
Nek2	60.9369	-0.706571	0.430148	-1.64263	0.10046	0.286541
Slc30a1	261.785	-0.345206	0.189399	-1.82264	0.0683584	0.22621
Traf5	203.478	-0.168285	0.160051	-1.05145	0.293053	0.537358
Rcor3	249.021	-0.196201	0.144156	-1.36103	0.173503	0.396338
Kcnh1	14.8304	-0.203834	0.413537	-0.492903	0.622081	0.798347
Hhat	71.2402	-0.422379	0.1884	-2.24192	0.0249663	0.115688
Sertad4	189.128	-1.37781	0.272032	-5.0649	4.08622e-07	1.71941e-05
Syt14	9.99678	0.339108	0.440739	0.769409	0.441651	0.67134
Utp25	274.23	0.159592	0.17365	0.919042	0.358073	0.599932
Irf6	42.0257	0.272006	0.729753	0.372737	0.709344	0.85323
A130010J15Rik	74.3261	0.0611038	0.209974	0.291006	0.771046	0.888086
Traf3ip3	133.803	-0.685428	0.277101	-2.47357	0.013377	0.0764387
Lamb3	33.4631	-0.015231	0.717687	-0.0212223	0.983068	0.991833
Hsd11b1	3855.03	0.727768	0.234712	3.10068	0.00193076	0.0180507
G0s2	303.133	-0.114315	0.248951	-0.459184	0.646102	0.814495
Camk1g	1.94213	1.20052	0.911064	1.31771	0.1876	0.415211
Plxna2	1652.3	-0.209658	0.118044	-1.7761	0.0757168	0.241931
Cd34	5209.61	-0.0370461	0.163334	-0.226812	0.82057	0.913888
Cd46	14.1482	-0.0357843	0.345462	-0.103584	0.9175	0.96364
Cr1l	677.666	0.0818053	0.0884492	0.924884	0.355026	0.597858
Cr2	6.76607	0.354515	0.578598	0.612713	0.540066	0.74334
Fam171a1	302.988	-0.291476	0.178222	-1.63547	0.101951	0.28916
Nmt2	1131.35	0.0439403	0.101341	0.43359	0.664586	0.827777
Rpp38	331.219	0.506231	0.13436	3.76771	0.000164749	0.00263031
Acbd7	2.01141	-1.47702	0.964902	-1.53075	0.125831	0.329715
Meig1	1.07162	1.69089	1.26054	1.34141	0.179788	0.40542
Dclre1c	266.056	0.141665	0.129313	1.09552	0.273287	0.516327
Suv39h2	318.025	0.214217	0.113642	1.88502	0.0594267	0.207161
Hspa14	208.81	-0.0411478	0.120898	-0.34035	0.733593	0.867207
Gm45902	152.314	-0.0408331	0.145676	-0.280302	0.779246	0.89244
Cdnf	14.8052	-0.0890299	0.31363	-0.283869	0.776511	0.891607
Fam107b	3921.39	0.842781	0.157696	5.34435	9.07436e-08	4.72519e-06
Frmd4a	1427.97	-0.509596	0.135865	-3.75075	0.000176303	0.00278195
Prpf18	2636.68	-0.188645	0.13602	-1.38689	0.165476	0.386761
Bend7	117.971	0.0871578	0.20777	0.419491	0.674857	0.834908
Sephs1	587.594	-0.272544	0.122243	-2.22953	0.0257788	0.118172
Phyh	283.314	0.287544	0.208789	1.3772	0.16845	0.389791
Ucma	9.49506	-1.73347	0.487468	-3.55607	0.000376439	0.00516263
Mcm10	13.1919	-0.171724	0.425965	-0.403142	0.686844	0.841325
Optn	119.096	-0.162264	0.197465	-0.821737	0.411227	0.64571
Ccdc3	1936.3	-1.32613	0.205565	-6.45116	1.11e-10	1.088e-08
Camk1d	92.1633	-0.230434	0.260008	-0.886258	0.375479	0.615625
Cdc123	208.611	0.196849	0.109651	1.79523	0.0726171	0.235504
Nudt5	318.972	0.0809994	0.128432	0.630677	0.528252	0.735219
Gm13199	7.736	0.273765	0.467283	0.585865	0.557966	0.756244
Sec61a2	543.495	0.0931533	0.132191	0.704685	0.481006	0.702416
Dhtkd1	84.1007	0.20791	0.243055	0.855402	0.392329	0.630799
Upf2	599.52	0.109041	0.0792015	1.37675	0.168588	0.389948
Proser2	54.0096	0.709331	0.2047	3.46522	0.0005298	0.00671846
Echdc3	36.0824	0.0414359	0.221905	0.186728	0.851874	0.931508
AL845275.1	1.28252	2.77052	1.16097	2.38638	0.0170153	0.0895536
Usp6nl	955.356	0.0802947	0.119023	0.674618	0.499919	0.716111
Celf2	4798.99	0.302121	0.0868941	3.47688	0.000507277	0.00649213
Gata3	22.1812	0.405921	0.827124	0.490762	0.623595	0.799046
Taf3	654.947	0.321758	0.124221	2.5902	0.00959199	0.0598843
Atp5c1	881.636	-0.233257	0.11578	-2.01466	0.04394	0.169093
Kin	462.641	-0.0662009	0.126216	-0.524505	0.599928	0.784293
Itih2	21.2073	-1.08672	0.26142	-4.15697	3.2249e-05	0.000689622
Itih5	5819.78	-0.113775	0.134128	-0.84826	0.396293	0.634084
Sfmbt2	17.2528	-0.231308	0.417111	-0.554548	0.579204	0.770563
Prkcq	685.364	-0.393432	0.17879	-2.20052	0.0277699	0.124624
Pfkfb3	819.713	-0.353137	0.173156	-2.03942	0.0414082	0.163542
Rbm17	840.984	0.0368777	0.116243	0.317245	0.751057	0.875901
Il2ra	30.3271	-1.29122	0.297638	-4.33822	1.43638e-05	0.000350945
Il15ra	600.348	0.405276	0.16315	2.48407	0.0129891	0.0749694
Fbh1	273.196	-0.497729	0.186013	-2.67577	0.00745568	0.0496341
Ankrd16	161.757	-0.0580409	0.121692	-0.476947	0.6334	0.80629
Itga8	877.921	-0.554755	0.108411	-5.11714	3.10201e-07	1.35666e-05
Mindy3	538.967	0.155797	0.114325	1.36276	0.172958	0.395779
Pter	548.494	0.0371424	0.138583	0.268016	0.788687	0.897425
C1ql3	102.759	-0.316856	0.237036	-1.33674	0.181308	0.407162
Rsu1	1928.25	0.0890342	0.0989394	0.899886	0.368181	0.608329
Cubn	25.0033	0.529865	0.218684	2.42297	0.0153942	0.0838005
Trdmt1	101.545	0.0452546	0.162079	0.279214	0.780081	0.892937
Vim	12659	0.234967	0.134279	1.74984	0.0801455	0.25
St8sia6	35.7413	-0.884379	0.328734	-2.69025	0.00713976	0.0482636
Hacd1	299.386	-0.267829	0.122421	-2.18776	0.0286868	0.127343
Stam	2220.98	-0.284211	0.0938716	-3.02766	0.00246457	0.0216485
Tmem236	7.38087	-0.626238	0.460348	-1.36036	0.173716	0.396672
Mrc1	5.15503	-0.436141	0.59117	-0.73776	0.460661	0.686766
Slc39a12	1.3312	-0.649433	0.972994	-0.667459	0.504479	0.718596
Cacnb2	62.9133	-0.0439304	0.287368	-0.152871	0.8785	0.945466
Nsun6	82.2432	0.196384	0.155708	1.26123	0.207226	0.440153
Arl5b	2807.21	-0.368248	0.147455	-2.49736	0.0125121	0.0728726
Plxdc2	2557.06	-0.0989721	0.122325	-0.80909	0.418463	0.652401
Nebl	694.019	-0.0230665	0.176905	-0.130389	0.896258	0.954618
A930004D18Rik	15.4252	-0.485198	0.430626	-1.12673	0.259859	0.501215
Skida1	9.91787	0.242994	0.500745	0.485266	0.627488	0.801739
Mllt10	283.486	0.00928477	0.123301	0.0753017	0.939975	0.971397
Dnajc1	695.546	0.0897854	0.113302	0.792443	0.428102	0.659346
Commd3	482.862	-0.0446463	0.135016	-0.330674	0.74089	0.87041
Bmi1	1796.6	0.108269	0.0941946	1.14941	0.250386	0.490556
Spag6	4.1592	2.04847	0.597381	3.42909	0.000605606	0.00746392
Pip4k2a	479.83	-0.181934	0.115448	-1.57589	0.115051	0.311416
Armc3	0.805757	1.97844	1.4362	1.37755	0.168342	0.389664
Msrb2	64.3576	0.247113	0.235032	1.0514	0.293075	0.537358
Otud1	1385.41	0.100691	0.121611	0.827973	0.407686	0.642974
Etl4	543.405	-1.09664	0.186719	-5.87322	4.27405e-09	3.10998e-07
Arhgap21	1999.98	-0.385776	0.137809	-2.79935	0.00512059	0.0379051
Enkur	109.845	0.991261	0.245368	4.03989	5.34761e-05	0.00104832
Thnsl1	58.3117	0.271076	0.246284	1.10066	0.271043	0.513343
Gpr158	0.912968	0.182	1.30146	0.139843	0.888784	0.950443
Myo3a	1.40367	2.92209	1.04348	2.80033	0.00510499	0.0378232
Gad2	3.61379	2.80599	0.865762	3.24107	0.00119083	0.0125191
Apbb1ip	37.8016	0.41829	0.248562	1.68284	0.0924063	0.271851
Pdss1	264.841	0.254716	0.154218	1.65166	0.0986049	0.283432
Abi1	2130.67	-0.184717	0.089847	-2.0559	0.039792	0.159657
Acbd5	528.651	-0.258355	0.107921	-2.39392	0.0166695	0.0882632
Mastl	25.4546	-0.0656965	0.357475	-0.183779	0.854187	0.932512
Yme1l1	1629.72	-0.0042785	0.0595954	-0.0717925	0.942767	0.972955
4931423N10Rik	1.258	1.45256	1.20185	1.2086	0.226818	0.463227
Spopl	357.601	-0.151713	0.105144	-1.44291	0.149046	0.365308
Hnmt	61.7085	0.341796	0.227876	1.49992	0.133635	0.342526
Il1f9	1.24939	0.0982542	1.44789	0.0678602	0.945897	0.974037
Il1rn	391.238	1.31272	0.656994	1.99806	0.04571	0.173658
Psd4	8.23242	1.29584	0.588601	2.20156	0.0276961	0.12436
Cacna1b	3.08118	1.23448	0.671137	1.83938	0.0658588	0.221193
Ehmt1	331.383	-0.10192	0.139996	-0.728018	0.466602	0.691726
Arrdc1	84.052	0.498334	0.236015	2.11145	0.0347334	0.145428
Zmynd19	309.911	-0.0293847	0.139512	-0.210625	0.83318	0.920867
Dph7	83.1866	0.38286	0.180255	2.12399	0.0336711	0.142571
Mrpl41	667.299	0.269404	0.122882	2.19238	0.0283519	0.126263
Pnpla7	201.948	-0.126546	0.137551	-0.919997	0.357574	0.599664
Nsmf	2982.05	-0.207785	0.132625	-1.56672	0.117181	0.315085
Entpd8	2.08238	0.126639	0.93818	0.134984	0.892625	0.952411
Nrarp	50.3528	-0.717906	0.252175	-2.84685	0.00441542	0.0339052
Tor4a	33.809	-0.731558	0.261928	-2.79297	0.00522261	0.0385575
Nelfb	793.678	-0.060455	0.077877	-0.776289	0.437578	0.668075
Stpg3	3.78444	-0.456336	0.626434	-0.728466	0.466328	0.691568
Fam166a	13.7683	0.346741	0.319046	1.0868	0.277123	0.520598
Tubb4b	4156.39	-0.123749	0.121124	-1.02167	0.306937	0.55211
Rnf208	6.55151	0.4768	0.427165	1.1162	0.264339	0.505994
Ndor1	369.067	0.107024	0.116661	0.917397	0.358934	0.600571
Tmem203	49.7628	0.0509113	0.168397	0.30233	0.762401	0.882275
Tprn	65.1418	0.0429676	0.216408	0.198549	0.842616	0.926644
Ssna1	245.128	-0.0384904	0.164525	-0.233949	0.815025	0.910929
Anapc2	1056.98	-0.197719	0.129625	-1.52531	0.127181	0.331749
Grin1	2.87326	2.73118	1.00246	2.72447	0.00644056	0.0449034
Man1b1	405.618	-0.376248	0.158463	-2.37436	0.0175792	0.0916529
Dpp7	187.173	-0.176881	0.128854	-1.37272	0.169838	0.391693
Uap1l1	292.85	0.240029	0.165803	1.44768	0.147707	0.363241
Sapcd2	6.10786	-0.995582	0.545492	-1.82511	0.0679849	0.225632
Entpd2	771.5	0.378004	0.197022	1.91859	0.0550363	0.197219
Npdc1	1369.02	0.0335977	0.0866531	0.387726	0.698219	0.847743
Fut7	3.96934	0.784204	0.610811	1.28387	0.199186	0.429469
Abca2	856.983	-0.282679	0.150059	-1.88379	0.0595936	0.207525
Paxx	216.041	0.0396034	0.136975	0.289128	0.772483	0.88925
Clic3	7.34934	-0.0413869	0.454052	-0.0911501	0.927373	0.967919
Ptgds	83.1274	0.227332	0.285475	0.796329	0.425841	0.657687
C8g	41.2187	0.0492125	0.178843	0.275171	0.783185	0.894708
Fbxw5	740.371	-0.0201308	0.0878593	-0.229126	0.818771	0.91271
Traf2	946.394	0.157056	0.0905665	1.73415	0.0828917	0.255371
Edf1	968.797	0.010558	0.0958119	0.110196	0.912254	0.961708
Mamdc4	58.3062	0.211853	0.168614	1.25644	0.208957	0.442252
Phpt1	141.518	-0.213298	0.154616	-1.37953	0.16773	0.388719
Ajm1	25.3982	1.37922	0.259829	5.30816	1.10735e-07	5.55775e-06
Rabl6	924.761	-0.130624	0.103412	-1.26314	0.206539	0.439422
Ccdc183	2.32955	-0.0170246	0.705826	-0.0241201	0.980757	0.990866
Tmem141	27.2375	-0.0362729	0.224301	-0.161715	0.87153	0.941601
Fcna	1.97881	0.796849	1.07704	0.739854	0.459389	0.685729
Obp2a	1.17098	0.0643732	0.956532	0.0672985	0.946344	0.974233
Bmyc	243.854	-0.0201192	0.274139	-0.0733905	0.941495	0.972245
Obp2b	0.967116	-0.854749	1.33234	-0.641537	0.521174	0.730265
Lcn9	1.01792	2.2104	1.51775	1.45636	0.145292	0.360184
Sohlh1	0.975616	0.829514	1.51833	0.546334	0.584836	0.774529
Kcnt1	31.5329	1.14719	0.323956	3.54118	0.000398348	0.00537463
Camsap1	580.204	-0.205856	0.130896	-1.57267	0.115796	0.312692
Ubac1	299.574	0.275846	0.111473	2.47456	0.0133401	0.0763227
Nacc2	553.642	0.155165	0.156776	0.989726	0.322308	0.567128
Tmem250-ps	494.747	0.262998	0.101599	2.58859	0.00963698	0.0600752
Qsox2	470.089	0.368686	0.160571	2.29608	0.0216711	0.10502
Ccdc187	1.73141	0.782434	1.06245	0.736443	0.461461	0.687494
Gpsm1	737.778	-0.160341	0.109349	-1.46632	0.14256	0.355877
Dnlz	362.437	0.186076	0.11394	1.6331	0.102448	0.290076
Card9	2.08326	1.25865	0.822433	1.5304	0.125917	0.329802
Snapc4	381.208	0.219756	0.166673	1.31848	0.187342	0.415154
Entr1	1723.56	0.0281311	0.113434	0.247995	0.804138	0.906213
Pmpca	1434.05	0.00552428	0.103602	0.0533221	0.957475	0.978557
Inpp5e	240.039	0.0412148	0.139031	0.296444	0.766891	0.885504
Sec16a	2901.02	-0.272785	0.113821	-2.39662	0.0165469	0.087865
Notch1	1583.25	-0.131595	0.0852286	-1.54403	0.122581	0.32396
Egfl7	41.6057	-1.27671	0.262325	-4.86688	1.13375e-06	4.05402e-05
Agpat2	165.396	0.323001	0.156538	2.0634	0.0390747	0.157805
Dipk1b	54.1234	-0.157734	0.215489	-0.731981	0.46418	0.690034
Surf6	1769.85	0.144523	0.134534	1.07424	0.282714	0.526413
Med22	1688.4	-0.464907	0.162527	-2.86049	0.00422981	0.0326756
Rpl7a	2639.16	-0.0493092	0.121434	-0.406057	0.6847	0.840215
Surf1	367.07	-0.0930359	0.0948904	-0.980456	0.326861	0.5706
Surf2	799.847	0.208982	0.105354	1.98361	0.0472993	0.178032
Surf4	7565.04	-0.121083	0.0960474	-1.26065	0.207433	0.440375
Stkld1	5.71526	0.286237	0.454586	0.629665	0.528914	0.73554
Rexo4	603.119	-0.00494548	0.108156	-0.0457256	0.963529	0.981674
Adamts13	1.78455	1.04405	0.977264	1.06834	0.285365	0.52922
Cacfd1	549.831	0.126138	0.0833431	1.51348	0.130159	0.336579
Slc2a6	6.11755	1.11733	0.69817	1.60038	0.109515	0.302478
Gm13398	2.35119	0.7884	0.83267	0.946834	0.343723	0.586559
Mymk	50.469	-0.825158	0.60551	-1.36275	0.172962	0.395779
Adamtsl2	24.5499	-1.94475	0.355944	-5.46366	4.66429e-08	2.59937e-06
Fam163b	1.7275	-0.337671	0.869361	-0.388413	0.69771	0.847312
Dbh	3.73799	-0.589874	0.763054	-0.773043	0.439497	0.66954
Sardh	119.833	-0.242814	0.132733	-1.82934	0.0673491	0.224537
Vav2	236.105	0.0371863	0.135694	0.274044	0.784051	0.895145
Brd3os	100.783	0.17323	0.161957	1.06961	0.284796	0.528989
Brd3	728.617	0.0887297	0.0987176	0.898823	0.368747	0.608962
Wdr5	2031.42	0.0924736	0.125656	0.735927	0.461775	0.687541
Rxra	845.968	-0.088087	0.0886194	-0.993992	0.320227	0.565248
Col5a1	3098.49	-0.815994	0.191851	-4.25327	2.1067e-05	0.000480877
Fcnb	2.57314	2.74555	1.04991	2.61502	0.00892219	0.0568312
Olfm1	1697.33	0.153733	0.111047	1.3844	0.166237	0.387324
Ppp1r26	53.3178	-0.178386	0.213793	-0.834383	0.404065	0.640175
1700007K13Rik	2.17711	-1.62905	0.787975	-2.06738	0.0386979	0.156835
Mrps2	1012.38	0.112891	0.141089	0.800142	0.423629	0.65633
Gbgt1	2.0106	-0.294892	0.781083	-0.377542	0.705771	0.851935
Ralgds	3357.04	0.00011238	0.184696	0.000608461	0.999515	0.99955
Cel	1.19452	2.28203	1.22009	1.87038	0.061431	0.211493
Gtf3c5	428.562	0.133985	0.110715	1.21017	0.226212	0.462332
Tsc1	389.604	0.0874485	0.0762135	1.14741	0.251211	0.491594
Ak8	1.37817	0.594435	1.09123	0.544738	0.585934	0.775366
Gtf3c4	2311.1	-0.106276	0.159283	-0.667215	0.504635	0.718653
Ddx31	228.456	0.140785	0.176718	0.796666	0.425645	0.65764
Barhl1	2.62918	0.210332	0.822144	0.255833	0.79808	0.902076
Cfap77	1.52026	2.01575	1.05654	1.90788	0.0564066	0.200363
Ttf1	222.688	0.094383	0.142157	0.663936	0.506731	0.720348
Setx	499.671	-0.558281	0.110268	-5.06296	4.12806e-07	1.73134e-05
Ntng2	7.95806	0.0952766	0.410615	0.232034	0.816512	0.911876
Med27	206.298	0.0732305	0.120154	0.60947	0.542213	0.743971
Rapgef1	1114.52	-0.171297	0.120317	-1.42371	0.154531	0.373452
Gm13420	4.34498	0.258997	0.659081	0.392967	0.694344	0.845712
Gm13547	1.06458	1.38574	1.39334	0.994546	0.319957	0.564892
Trub2	207.345	0.247991	0.164995	1.50302	0.132834	0.341444
Coq4	82.0912	0.141199	0.199402	0.708116	0.478873	0.700881
Slc27a4	226.088	-0.20953	0.147548	-1.42008	0.155583	0.374819
Urm1	456.158	-0.0250622	0.143317	-0.174873	0.86118	0.936979
Cercam	150.134	-0.987413	0.237013	-4.16608	3.09883e-05	0.000671466
Odf2	629.018	0.0313781	0.0793995	0.395192	0.692701	0.844981
Gle1	577.132	-0.0576581	0.0948994	-0.60757	0.543472	0.745103
Sptan1	3260.65	-0.302196	0.059549	-5.07474	3.88019e-07	1.64693e-05
Wdr34	79.5722	0.261912	0.15865	1.65088	0.0987641	0.28371
Set	7548.27	0.0321943	0.134815	0.238803	0.811258	0.90969
Pkn3	18.3143	-0.679651	0.29307	-2.31908	0.0203908	0.100793
Zdhhc12	23.1754	0.223052	0.273111	0.816708	0.414096	0.648171
Zer1	329.587	-0.101571	0.146685	-0.69244	0.488661	0.708418
Tbc1d13	18.1849	0.256068	0.249079	1.02806	0.303922	0.548852
Endog	47.8798	0.523359	0.18789	2.78546	0.00534514	0.0391671
Spout1	563.535	0.36573	0.107139	3.41361	0.000641089	0.00780311
Kyat1	60.9518	-0.107392	0.164831	-0.651531	0.514704	0.725103
Lrrc8a	772.998	0.065026	0.117704	0.552455	0.580636	0.771296
Phyhd1	21.5531	0.49013	0.302278	1.62146	0.10492	0.294522
Dolk	744.838	-0.018212	0.125225	-0.145435	0.884368	0.948502
Nup188	317.73	-0.105711	0.149937	-0.705036	0.480788	0.702261
Sh3glb2	219.419	-0.409444	0.199731	-2.04998	0.0403661	0.160837
Miga2	243.53	-0.390443	0.174909	-2.23226	0.0255978	0.117714
Dolpp1	101.23	-0.360858	0.228773	-1.57736	0.114712	0.311006
Crat	306.567	-0.048587	0.172101	-0.282317	0.777701	0.891955
Ptpa	1460.49	-0.125169	0.0885749	-1.41314	0.157615	0.376379
Ier5l	393.984	0.483945	0.159375	3.03652	0.00239329	0.0212012
Cstad	5.59682	0.933039	0.520032	1.7942	0.0727819	0.235878
1700001O22Rik	11.7655	2.02002	0.428191	4.71757	2.38677e-06	7.82888e-05
Ntmt1	1118.36	0.248976	0.15459	1.61056	0.107275	0.298643
Asb6	1033.27	0.198964	0.15044	1.32254	0.185987	0.413737
Prrx2	62.9183	-1.47472	0.224164	-6.57873	4.74472e-11	5.06803e-09
Ptges	121.791	-0.328585	0.282351	-1.16375	0.244526	0.48436
Tor1b	1286.08	-0.0969363	0.095246	-1.01775	0.308799	0.554354
Tor1a	391.002	0.0664625	0.0961897	0.690952	0.489595	0.709464
BC005624	773.734	0.105801	0.0935906	1.13047	0.258279	0.49987
Usp20	107.753	-0.0496225	0.166376	-0.298255	0.765508	0.884582
Fnbp1	601.474	-0.183488	0.0947459	-1.93664	0.0527897	0.191725
Gpr107	579.088	-0.131415	0.0955882	-1.3748	0.169194	0.390752
Ncs1	1617.78	-0.138673	0.24005	-0.577685	0.563477	0.759433
Hmcn2	5490.56	-0.273362	0.199908	-1.36744	0.171488	0.393433
Ass1	39.6816	0.752767	0.256576	2.93389	0.0033474	0.0274497
Fubp3	711.797	0.0532208	0.100489	0.529616	0.596378	0.781984
Exosc2	638.236	0.299767	0.132527	2.26193	0.0237018	0.111819
Abl1	875.952	-0.228276	0.0695952	-3.28005	0.00103789	0.0111938
Qrfp	3.23605	0.590199	0.633678	0.931385	0.351654	0.594384
Fibcd1	19.6023	-1.71709	0.307214	-5.58924	2.28069e-08	1.37692e-06
Lamc3	444.633	-0.425487	0.249412	-1.70596	0.0880155	0.263893
Aif1l	733.412	0.156578	0.191972	0.815631	0.414711	0.648725
Nup214	527.803	-0.0430051	0.106003	-0.405696	0.684966	0.840275
Fam78a	2.4484	0.242336	0.719039	0.337027	0.736096	0.868113
Plpp7	101.867	0.285603	0.167241	1.70773	0.0876869	0.263266
Prrc2b	2421.77	-0.0165587	0.101459	-0.163205	0.870357	0.940886
Pomt1	83.0341	-0.18049	0.153781	-1.17368	0.240523	0.479463
Uck1	646.775	0.0431094	0.118222	0.364648	0.715374	0.85628
Swi5	1690.1	0.104807	0.0838505	1.24993	0.211326	0.44568
Golga2	535.765	-0.269612	0.127181	-2.11991	0.0340138	0.143559
Dnm1	146.276	-1.52961	0.157462	-9.71414	2.62449e-22	2.30167e-19
Ciz1	245.512	-0.0995947	0.101259	-0.983562	0.325331	0.569372
1110008P14Rik	103.735	-0.173753	0.225993	-0.768845	0.441985	0.671613
Lcn2	71.0791	0.297468	0.683013	0.435524	0.663182	0.826708
Ptges2	264.672	0.198868	0.147778	1.34572	0.178393	0.403387
Slc25a25	1965.12	-0.0974408	0.0929385	-1.04844	0.294434	0.538766
Naif1	176.883	0.199217	0.141496	1.40794	0.15915	0.37852
Fam102a	350.296	0.0871813	0.267327	0.326123	0.744332	0.872004
Dpm2	707.589	0.205063	0.0980443	2.09154	0.03648	0.150648
Pip5kl1	4.25221	0.422213	0.604875	0.698017	0.485167	0.705187
St6galnac4	602.28	0.0828332	0.15518	0.533788	0.593489	0.779852
St6galnac6	531.677	-0.045093	0.1562	-0.288689	0.77282	0.889514
Ak1	307.441	-0.136058	0.220117	-0.618117	0.536498	0.740714
Eng	461.788	-0.259037	0.13228	-1.95824	0.0502015	0.185273
Fpgs	308.956	0.304358	0.106186	2.86628	0.00415321	0.0322033
Cdk9	3176.95	0.148631	0.160677	0.925034	0.354948	0.597786
Sh2d3c	51.0288	-0.284281	0.203643	-1.39598	0.16272	0.38378
Ttc16	14.7138	0.653398	0.378821	1.72482	0.0845604	0.258256
Tor2a	371.479	-0.049303	0.0831901	-0.592655	0.553412	0.752637
Ptrh1	97.8657	0.252121	0.169289	1.48929	0.136411	0.346918
Cfap157	125.564	0.187176	0.219897	0.851202	0.394657	0.63282
Stxbp1	1172.77	-0.0886316	0.139064	-0.637344	0.523901	0.732061
Fam129b	2289.05	0.299234	0.159531	1.87572	0.0606939	0.209931
Lrsam1	88.4061	0.013952	0.235171	0.0593269	0.952692	0.977085
Rpl12	2485.63	0.112046	0.137469	0.815069	0.415033	0.648995
Slc2a8	222.148	0.0626581	0.145388	0.430971	0.66649	0.828861
Garnl3	229.999	0.308778	0.181785	1.69859	0.0893974	0.26629
Ralgps1	114.133	-0.268001	0.176098	-1.52188	0.128038	0.333099
Angptl2	2865.6	-0.470225	0.257887	-1.82337	0.0682469	0.226128
Zbtb34	262.435	-0.270417	0.18587	-1.45487	0.145704	0.3607
Zbtb43	1842.93	-0.167808	0.143604	-1.16855	0.242585	0.481788
Lmx1b	9.01931	0.199503	0.419144	0.475978	0.63409	0.806704
Mvb12b	159.517	0.199756	0.122994	1.62411	0.104351	0.293618
Pbx3	195.083	0.242639	0.140348	1.72884	0.0838384	0.257085
Mapkap1	541.609	-0.262619	0.11962	-2.19545	0.0281317	0.125649
Gapvd1	2519.73	-0.00947922	0.10794	-0.087819	0.930021	0.968861
Hspa5	151465	-0.179602	0.140241	-1.28067	0.200309	0.430811
Rabepk	545.163	-0.372439	0.170959	-2.17852	0.0293672	0.12966
Fbxw2	1728.32	0.215981	0.108732	1.98636	0.0469935	0.177205
Gm34653	3.60589	-0.0380283	0.675313	-0.0563121	0.955093	0.97786
Psmd5	321.612	0.0234671	0.164654	0.142524	0.886666	0.9494
Cutal	1.53161	0.0814678	0.984012	0.0827914	0.934017	0.970003
Phf19	19.0508	0.347885	0.311317	1.11746	0.263797	0.50539
Traf1	28.5686	0.523753	0.400058	1.30919	0.190469	0.418264
Hc	1.8778	0.0189215	0.782713	0.0241742	0.980714	0.990866
AI182371	2.23401	1.24593	0.873203	1.42686	0.153621	0.3719
Cntrl	284.631	0.121245	0.105994	1.14389	0.252669	0.49321
Rab14	5476.12	-0.111068	0.0630094	-1.76272	0.0779472	0.246374
Gsn	14225.2	-0.366616	0.151641	-2.41766	0.0156207	0.0845912
Stom	1602.52	0.206446	0.218623	0.944302	0.345016	0.587471
Ggta1	1135.88	-0.0453479	0.133402	-0.339933	0.733907	0.867207
Dab2ip	278.219	-0.0826566	0.164307	-0.503064	0.61492	0.793778
Ttll11	78.1427	0.0973609	0.220489	0.441569	0.658801	0.82365
Ndufa8	390.482	0.175307	0.0983895	1.78176	0.0747882	0.23993
Lhx6	24.2385	-0.380824	0.306824	-1.24118	0.214539	0.449274
Rbm18	4513.93	0.0153273	0.136307	0.112447	0.910469	0.960868
Mrrf	449.465	0.320121	0.105485	3.03475	0.00240734	0.0212803
Ptgs1	28.3892	-0.536603	0.244856	-2.19151	0.0284152	0.126464
Pdcl	970.492	0.0188841	0.0819618	0.230402	0.81778	0.912337
Rc3h2	2086.01	-0.177541	0.0914055	-1.94235	0.0520947	0.190238
Zbtb6	718.312	-0.031034	0.148342	-0.209206	0.834288	0.921395
Zbtb26	75.4743	-0.186656	0.167245	-1.11606	0.264395	0.506044
Rabgap1	670.502	0.00832827	0.139151	0.0598508	0.952274	0.976999
Strbp	276.85	-0.368933	0.142982	-2.58028	0.00987193	0.0609922
Gpr21	11.8839	-0.533845	0.402095	-1.32766	0.184291	0.411002
Crb2	6.28103	0.0554736	0.477807	0.1161	0.907573	0.959513
Dennd1a	625.976	-0.100925	0.110411	-0.914081	0.360674	0.601894
Lhx2	34.1217	-0.757337	0.323767	-2.33914	0.0193282	0.0975068
Nek6	1619.54	0.463251	0.137847	3.36062	0.000777673	0.00896985
Psmb7	229.21	-0.281952	0.107985	-2.61101	0.0090274	0.0573479
Nr5a1	1.05366	1.04955	1.12907	0.929571	0.352593	0.595506
Nr6a1	185.245	0.411028	0.191311	2.14849	0.0316752	0.136487
Olfml2a	6798.78	-0.442773	0.210904	-2.0994	0.0357814	0.148722
Wdr38	33.2422	1.05107	0.298708	3.51871	0.000433648	0.00574851
Rpl35	103.746	0.13939	0.164619	0.846747	0.397136	0.634588
Arpc5l	924.056	0.218714	0.0969524	2.25589	0.0240775	0.112982
Golga1	118.562	-0.150962	0.202686	-0.744808	0.456388	0.68367
Scai	293.489	-0.424994	0.134154	-3.16795	0.00153517	0.0152265
Ppp6c	3632.79	-0.0214459	0.0822415	-0.260767	0.794272	0.900237
Lrp1b	2.19355	1.37515	0.801729	1.71523	0.0863026	0.260407
Kynu	3.08543	2.96529	0.925173	3.20512	0.00135005	0.0137843
Arhgap15	58.9325	0.411869	0.313828	1.3124	0.189384	0.417153
Gtdc1	144.353	0.298433	0.132453	2.25311	0.0242521	0.113642
Zeb2	9272.78	-0.0613883	0.125739	-0.48822	0.625394	0.800281
Acvr2a	1296.76	0.032523	0.0992172	0.327796	0.743066	0.871583
Orc4	1015.48	-0.156718	0.105161	-1.49026	0.136156	0.346695
Mbd5	446.15	-0.307673	0.115246	-2.66972	0.00759146	0.0503168
Epc2	459.052	0.373592	0.136236	2.74224	0.00610218	0.043085
Kif5c	84.8798	0.715975	0.162098	4.41693	1.00112e-05	0.000258629
Lypd6b	3.61565	0.750143	0.647987	1.15765	0.247006	0.486566
Lypd6	66.6283	0.0741058	0.297559	0.249045	0.803326	0.905732
Mmadhc	1229.2	0.104019	0.078155	1.33093	0.183212	0.409725
Rnd3	22034.6	0.213782	0.183297	1.16632	0.243487	0.482934
Rbm43	281.588	0.522714	0.174579	2.99413	0.00275227	0.0236398
Nmi	257.843	0.79698	0.163918	4.86208	1.1616e-06	4.13584e-05
Tnfaip6	15788.6	0.344354	0.143883	2.39328	0.0166984	0.088304
Rif1	1123.37	0.0285459	0.0855955	0.333497	0.738759	0.86945
Neb	81.0554	0.858002	0.188926	4.54147	5.58632e-06	0.000159392
Arl5a	3652	-0.18545	0.121267	-1.52927	0.126199	0.330135
Cacnb4	36.5267	0.256986	0.210488	1.22091	0.222121	0.458126
Stam2	810.412	0.00341975	0.126929	0.0269422	0.978506	0.989552
Fmnl2	173.855	0.567054	0.18309	3.09714	0.001954	0.01821
Prpf40a	2051.28	-0.0148476	0.0877758	-0.169153	0.865676	0.93844
Arl6ip6	478.62	0.187705	0.0958133	1.95907	0.0501048	0.18508
Rprm	6.88168	-1.89217	0.656773	-2.88101	0.00396402	0.0312157
Galnt13	5.63817	-2.80998	0.688386	-4.08199	4.4652e-05	0.000901863
Kcnj3	2.02172	-0.152206	0.831426	-0.183066	0.854746	0.932862
Nr4a2	3152.29	0.053642	0.130471	0.41114	0.68097	0.838452
Gpd2	376.137	0.256489	0.14141	1.81379	0.0697095	0.229378
Galnt5	5.59314	-1.08936	0.619414	-1.7587	0.0786287	0.247392
Ermn	1.17317	0.714096	1.412	0.505735	0.613042	0.792546
Cytip	21.4255	1.18987	0.459899	2.58724	0.00967483	0.0602402
Acvr1c	9.28421	0.220133	0.446948	0.492524	0.622349	0.798501
Acvr1	1074.04	-0.251378	0.088836	-2.82969	0.0046593	0.0354673
Upp2	30.53	-0.0861732	0.264901	-0.325303	0.744951	0.872245
Ccdc148	12.5244	0.877603	0.387424	2.26522	0.023499	0.11124
Pkp4	511.828	0.351585	0.167635	2.09732	0.0359648	0.149298
Tanc1	1076.44	-0.113979	0.169217	-0.67357	0.500585	0.716294
Wdsub1	277.843	0.0119986	0.140052	0.0856725	0.931727	0.969432
Baz2b	2498.28	0.237512	0.143704	1.65279	0.0983738	0.282914
2022-03-07	3649.27	-0.247545	0.124851	-1.98272	0.047399	0.178327
Cd302	1901.61	0.46062	0.122375	3.76401	0.000167213	0.00266374
Ly75	63.4911	1.29279	0.228246	5.66401	1.47873e-08	9.58755e-07
Pla2r1	165.187	-0.117121	0.184487	-0.634849	0.525527	0.732974
Itgb6	13.4736	0.380077	0.349608	1.08715	0.276969	0.520367
Rbms1	4788.15	0.128319	0.156039	0.822351	0.410877	0.645655
Tank	2223.47	0.183587	0.113257	1.62098	0.105022	0.294758
Psmd14	768.363	0.13553	0.109354	1.23936	0.215211	0.449755
Tbr1	3.90661	1.0963	0.69547	1.57634	0.114947	0.31129
Slc4a10	1.79104	0.796145	0.957354	0.83161	0.405629	0.641211
Dpp4	137.504	-0.835613	0.250677	-3.33343	0.000857823	0.00967766
Gcg	2.31516	0.579361	0.770919	0.751521	0.452339	0.679896
Fap	89.8409	-0.762963	0.155098	-4.91922	8.68907e-07	3.26223e-05
Ifih1	831.468	1.24412	0.215477	5.77382	7.74958e-09	5.336e-07
Gca	620.464	1.32179	0.168601	7.83978	4.51336e-15	1.12248e-12
Kcnh7	43.8419	1.23955	0.219913	5.63652	1.73517e-08	1.10356e-06
Fign	93.191	0.544276	0.251687	2.16251	0.0305788	0.133003
Grb14	48.7302	0.283509	0.229926	1.23305	0.217558	0.452083
Cobll1	885.419	-0.55334	0.136203	-4.06262	4.85259e-05	0.000969961
Slc38a11	24.4063	-0.422205	0.361882	-1.16669	0.243335	0.482758
Scn3a	42.002	-0.297909	0.293819	-1.01392	0.310621	0.556062
Scn2a	11.2519	-0.777697	0.445851	-1.7443	0.0811072	0.251701
Csrnp3	8.29949	0.444431	0.382655	1.16144	0.245462	0.485396
Galnt3	11.2499	-1.04606	0.663269	-1.57713	0.114767	0.311036
Ttc21b	71.0859	0.0227495	0.194064	0.117227	0.90668	0.959003
Scn1a	2.67171	1.63845	0.801968	2.04304	0.0410489	0.162509
Scn9a	2.35442	0.870245	0.844042	1.03104	0.30252	0.547566
Scn7a	1801.52	0.807445	0.21698	3.72129	0.000198207	0.0030496
Xirp2	29.4198	0.881746	0.282925	3.11654	0.00182987	0.0173048
B3galt1	447.668	0.491617	0.177202	2.77432	0.00553164	0.0401803
Stk39	179.568	-0.035381	0.162584	-0.217616	0.827728	0.917416
4932414N04Rik	0.834932	0.494264	1.42527	0.346787	0.728752	0.864715
Cers6	1535.45	0.247386	0.179235	1.38023	0.167515	0.388544
Nostrin	8.57924	-0.679847	0.39899	-1.70392	0.0883956	0.264602
Spc25	75.5471	-0.501282	0.29177	-1.71807	0.0857834	0.259684
Abcb11	1.44063	2.10623	1.10583	1.90465	0.056825	0.20142
Dhrs9	12.466	-1.22561	0.610341	-2.00808	0.0446351	0.170782
Lrp2	2.63065	0.542226	0.673966	0.80453	0.421091	0.654935
Bbs5	59.3429	0.439986	0.162504	2.70754	0.00677849	0.0465198
Klhl41	32.5365	0.0907319	0.475769	0.190706	0.848756	0.929837
Fastkd1	133.866	0.169356	0.166165	1.0192	0.308106	0.553567
Ppig	1706.7	0.307025	0.114738	2.67587	0.00745358	0.0496341
Ccdc173	15.118	0.433412	0.312764	1.38575	0.165823	0.387148
Phospho2	447.6	0.376798	0.100783	3.73873	0.000184955	0.00287759
Klhl23	212.853	-0.786685	0.194992	-4.03445	5.47293e-05	0.00106288
Ssb	3871.66	-0.0352692	0.100778	-0.349969	0.726362	0.863292
Mettl5	171.532	0.215879	0.121531	1.77634	0.0756777	0.24188
Ubr3	732.474	-0.316441	0.10138	-3.12133	0.00180035	0.0171131
Myo3b	3.4211	0.911501	0.644153	1.41504	0.157057	0.376045
Sp5	17.6873	0.430411	0.333748	1.28963	0.19718	0.427035
Erich2	5.2508	1.21406	0.553348	2.19402	0.028234	0.125982
Gad1	13.2179	-0.389247	0.317888	-1.22448	0.220772	0.456419
Gorasp2	3379.53	-0.0876584	0.0892013	-0.982703	0.325754	0.569896
Tlk1	458.552	-0.136301	0.0903583	-1.50845	0.131439	0.339183
Mettl8	77.7089	-0.152857	0.223395	-0.684248	0.493819	0.712362
Dcaf17	82.4149	-0.00183914	0.145782	-0.0126157	0.989934	0.995521
Cybrd1	140.184	-1.35433	0.230574	-5.87373	4.26092e-09	3.10998e-07
Dync1i2	586.267	-0.140554	0.14324	-0.981249	0.32647	0.570352
Slc25a12	265.275	-0.162056	0.1039	-1.55973	0.118823	0.317962
Hat1	647.4	0.310943	0.105311	2.95262	0.00315088	0.026082
Metap1d	339.492	-0.10382	0.145966	-0.711262	0.476922	0.699309
Dlx1	3.43872	2.24838	0.828496	2.7138	0.00665156	0.0458564
Dlx2	4.26224	1.79058	0.862755	2.07542	0.037948	0.154679
Itga6	733.501	0.0977239	0.30099	0.324675	0.745427	0.87251
Pdk1	210.406	-0.23263	0.186588	-1.24676	0.212486	0.446657
Rapgef4	44.8048	-0.705161	0.22807	-3.09185	0.0019891	0.0184546
Map3k20	1697.56	-0.357544	0.139241	-2.56781	0.0102344	0.0627009
Cdca7	178.674	0.310779	0.20029	1.55164	0.120747	0.320951
Sp3	2730.64	-0.022593	0.0791523	-0.285437	0.77531	0.890719
Ola1	287.426	0.0204905	0.134051	0.152856	0.878512	0.945466
Sp9	2.61205	1.14511	0.859024	1.33304	0.18252	0.408726
Cir1	51.3212	-0.20626	0.165955	-1.24287	0.213916	0.448576
Scrn3	167.536	0.0806893	0.185632	0.434673	0.663799	0.82723
Gpr155	459.048	0.18944	0.200438	0.945133	0.344591	0.587159
Wipf1	2058.64	-0.272835	0.114621	-2.38033	0.0172972	0.090608
Chrna1	1155.84	-0.855354	0.228995	-3.73526	0.000187523	0.00291211
Chn1	101.673	-0.427142	0.200817	-2.12702	0.0334185	0.141982
Atf2	2260.77	-0.0717317	0.0663989	-1.08031	0.280002	0.523587
Atp5g3	3326.62	-0.178289	0.103729	-1.71879	0.0856523	0.25957
Lnpk	676.855	-0.0574349	0.126359	-0.454536	0.649443	0.817038
Evx2	1.66528	-2.44758	1.07486	-2.27711	0.0227798	0.108887
Hoxd13	2.7355	-0.949613	0.849518	-1.11783	0.263641	0.50539
Hoxd11	5.52501	-0.59569	0.523348	-1.13823	0.255025	0.496087
Hoxd10	8.19379	-0.646081	0.434924	-1.4855	0.137411	0.348182
Hoxd9	54.4226	-0.37123	0.208882	-1.77722	0.0755319	0.241711
Hoxd8	253.06	-0.282025	0.160982	-1.75191	0.0797897	0.24935
Hoxd3	0.846563	0.17186	1.22542	0.140246	0.888466	0.950325
Hoxd4	0.912767	-0.507698	1.31744	-0.385367	0.699966	0.848491
Hoxd1	1.17758	0.578659	1.02993	0.561844	0.574223	0.767057
Mtx2	240.446	0.0138513	0.130125	0.106446	0.915228	0.962604
Hnrnpa3	2533.7	-0.153308	0.12598	-1.21692	0.223633	0.459539
Nfe2l2	8933.33	0.424015	0.107405	3.94781	7.88709e-05	0.00143474
Agps	1967.07	-0.220728	0.0848447	-2.60156	0.00928015	0.058434
Ttc30b	42.7506	-0.229833	0.265387	-0.866028	0.386475	0.625426
Ttc30a1	18.8941	0.495822	0.334084	1.48412	0.137776	0.348583
Pde11a	5.58711	0.571049	0.520232	1.09768	0.272344	0.515105
Rbm45	46.6756	0.340506	0.19144	1.77866	0.0752954	0.241093
Osbpl6	223.829	0.308944	0.174987	1.76553	0.0774751	0.245516
Prkra	181.578	-0.104107	0.16487	-0.631447	0.527748	0.734905
Pjvk	1.82733	1.08239	0.833295	1.29893	0.193968	0.422827
Fkbp7	1291.98	-0.463656	0.117709	-3.93901	8.18192e-05	0.0014803
Plekha3	5886.61	0.195335	0.18633	1.04833	0.294486	0.538766
Ttn	221.937	0.549851	0.208838	2.6329	0.00846583	0.0547483
Ccdc141	100.529	-0.008354	0.173545	-0.0481374	0.961607	0.980571
Sestd1	731.646	0.00871103	0.110741	0.0786615	0.937302	0.970797
Zfp385b	25.4774	-1.41705	0.305907	-4.6323	3.6163e-06	0.000111136
Cwc22	250.75	0.0876382	0.0879516	0.996437	0.319038	0.564105
Ube2e3	675.138	0.0464038	0.121429	0.382149	0.702351	0.849991
Itga4	32.6092	-1.33065	0.46391	-2.86832	0.00412652	0.0320721
Cerkl	1.82064	0.0526047	0.811015	0.0648627	0.948283	0.974904
Itprid2	822.67	-0.131786	0.109809	-1.20013	0.230089	0.467557
Ppp1r1c	1.22248	0.515515	1.06759	0.482877	0.629183	0.80307
Pde1a	236.187	0.595138	0.210989	2.82071	0.00479177	0.0361618
Dnajc10	1240.15	0.0279023	0.08611	0.324031	0.745914	0.872896
Frzb	128.047	0.812507	0.545124	1.4905	0.136093	0.346639
Nckap1	2593.3	-0.328742	0.116835	-2.81372	0.00489713	0.0367594
Dusp19	67.9265	-0.70898	0.213364	-3.32286	0.000890991	0.00995747
Nup35	312.723	0.104031	0.103912	1.00114	0.316758	0.561742
Zfp804a	0.843637	2.115	1.40272	1.50779	0.131609	0.339315
Fsip2	0.9171	1.70664	1.46483	1.16507	0.24399	0.483597
Zc3h15	1838.17	-0.227975	0.111301	-2.04827	0.0405339	0.161159
Itgav	5127.88	-0.497843	0.142385	-3.49645	0.00047149	0.00615708
Fam171b	372.832	0.433003	0.133189	3.25104	0.00114984	0.0121865
Calcrl	1522.75	0.781997	0.182877	4.27607	1.9022e-05	0.000443305
Tfpi	444.38	0.017947	0.102207	0.175595	0.860612	0.936769
Ctnnd1	1716.14	-0.0938175	0.0919025	-1.02084	0.307332	0.552613
Btbd18	4.44832	1.25429	0.570778	2.1975	0.0279847	0.125217
Selenoh	78.3894	-0.487406	0.253026	-1.92631	0.054066	0.194958
Tmx2	556.416	0.128257	0.13616	0.941958	0.346214	0.588587
Med19	577.246	0.192491	0.0834994	2.30531	0.0211495	0.103125
Zdhhc5	6545.41	-0.165875	0.111644	-1.48575	0.137346	0.348127
Clp1	989.135	0.434725	0.100129	4.34166	1.41408e-05	0.000348047
Ypel4	911.836	-0.196124	0.239119	-0.820194	0.412105	0.646534
Gm19426	11.111	0.174844	0.382562	0.457035	0.647646	0.815786
Serping1	18010.7	0.400725	0.126059	3.17887	0.00147853	0.0147968
Ube2l6	576.142	0.633571	0.25974	2.43925	0.0147178	0.0815573
Smtnl1	2.92103	0.733161	0.872601	0.840201	0.400796	0.637683
Timm10	890.201	0.300649	0.122753	2.44923	0.0143162	0.0799968
Slc43a1	1104.4	0.290025	0.165067	1.75701	0.078916	0.247866
Rtn4rl2	1321.16	1.2133	0.20364	5.95805	2.55268e-09	1.97839e-07
Slc43a3	16198	0.314269	0.223807	1.40419	0.160262	0.380026
Prg2	7.5728	1.00739	0.447216	2.25258	0.0242857	0.113692
P2rx3	2.69814	0.65064	0.692764	0.939195	0.347631	0.590055
Ssrp1	2657.69	0.0610438	0.0896457	0.680945	0.495906	0.713829
Tnks1bp1	1286.57	-0.31162	0.0992966	-3.13827	0.00169946	0.0164421
Aplnr	25.1847	-3.6813	0.403841	-9.11572	7.81516e-20	4.82311e-17
Lrrc55	34.8259	-2.92374	0.439303	-6.65542	2.82498e-11	3.24411e-09
Olfr1030	0.938443	-1.27332	1.43733	-0.885892	0.375676	0.615828
Olfr1033	608.469	0.386274	0.21014	1.83817	0.0660373	0.221583
Olfr1034	2.84024	0.3206	0.794777	0.403384	0.686666	0.841194
Olfr1152	0.781828	-0.838022	1.43731	-0.58305	0.559859	0.757465
Olfr1226	0.965949	2.79882	1.38033	2.02765	0.0425959	0.166306
Olfr1262	0.801354	-0.888177	1.23795	-0.717461	0.47309	0.69611
Ptprj	327.332	0.341126	0.150132	2.27218	0.0230758	0.109923
Nup160	744.814	-0.0941719	0.0937162	-1.00486	0.314963	0.559631
Fnbp4	1910.82	-0.0693966	0.132789	-0.52261	0.601246	0.785338
Agbl2	7.85163	0.00381272	0.395564	0.00963869	0.99231	0.996071
Mtch2	1060.8	-0.0278151	0.108271	-0.256902	0.797255	0.901816
C1qtnf4	61.2748	-1.02424	0.244475	-4.18954	2.79524e-05	0.000614473
Ndufs3	348.204	0.0125097	0.0924906	0.135254	0.892411	0.952244
Kbtbd4	75.6153	0.375553	0.166736	2.25238	0.0242986	0.113692
Ptpmt1	523.685	0.326883	0.0964519	3.38908	0.000701271	0.00833472
Celf1	3800.92	-0.0942475	0.09338	-1.00929	0.312836	0.557934
Rapsn	735.61	-0.198084	0.215474	-0.919293	0.357942	0.599919
Psmc3	2048.05	-0.0937451	0.0734755	-1.27587	0.202002	0.433366
Slc39a13	374.246	-0.784904	0.175971	-4.46043	8.17965e-06	0.000221293
Spi1	4.88638	2.14379	0.72318	2.96439	0.00303284	0.0254078
Mybpc3	1.37959	1.89145	1.12035	1.68827	0.0913593	0.269963
Madd	32.0726	0.433073	0.277658	1.55973	0.118823	0.317962
Nr1h3	102.965	0.0332042	0.180284	0.184177	0.853874	0.932488
Acp2	396.196	-0.229842	0.133747	-1.71848	0.0857093	0.259611
Ddb2	37.6357	0.0816723	0.223825	0.364894	0.715191	0.856266
Pacsin3	192.636	-0.204251	0.18421	-1.10879	0.267521	0.509122
Arfgap2	498.062	-0.124135	0.117054	-1.06049	0.288921	0.532672
1110051M20Rik	389.095	0.187567	0.114894	1.63251	0.102571	0.290325
Lrp4	72.3921	0.162831	0.228585	0.712344	0.476252	0.698719
Ckap5	532.955	-0.159414	0.145046	-1.09906	0.271742	0.514199
F2	5.68638	0.936815	0.511009	1.83327	0.066763	0.22303
Zfp408	195.034	-0.0749666	0.118893	-0.630537	0.528343	0.735219
Arhgap1	1184.19	-0.153235	0.11964	-1.2808	0.200264	0.430803
Atg13	674.132	-0.11347	0.12156	-0.933456	0.350585	0.59333
Harbi1	97.463	-0.0889206	0.133222	-0.667461	0.504477	0.718596
Ambra1	763.087	-0.124375	0.0865866	-1.43642	0.150882	0.367927
Chrm4	1.39659	-0.861673	0.872171	-0.987963	0.323171	0.567569
Mdk	500.391	-0.529814	0.154278	-3.43415	0.000594416	0.00734968
Dgkz	310.229	-0.0480936	0.16692	-0.288123	0.773253	0.889582
Creb3l1	1013.75	-0.155046	0.218397	-0.709927	0.477749	0.699798
Phf21a	385.587	-0.0631165	0.10542	-0.598715	0.549363	0.74898
Large2	6.55633	-0.0542761	0.855745	-0.0634255	0.949428	0.975599
Pex16	161.417	0.18852	0.154637	1.21911	0.222803	0.459134
1700029I15Rik	34.0375	0.106553	0.247065	0.431273	0.66627	0.828761
Mapk8ip1	385.801	0.04717	0.163509	0.288486	0.772975	0.889524
Cry2	2953.43	0.499046	0.191674	2.60362	0.00922439	0.0582439
Slc35c1	299.139	0.243454	0.140014	1.73878	0.0820735	0.253963
Chst1	36.2667	-0.969411	0.299531	-3.23643	0.00121035	0.0126923
Prdm11	43.3041	0.539997	0.263175	2.05186	0.0401835	0.160416
Trp53i11	363.327	0.276827	0.15707	1.76244	0.077995	0.246422
Tspan18	424.356	-0.0129963	0.213088	-0.0609901	0.951367	0.976508
Cd82	21633.7	-0.0410406	0.142656	-0.28769	0.773584	0.889796
Alx4	24.1895	-0.868595	0.371758	-2.33645	0.0194677	0.0977963
Ext2	1135.15	-0.148527	0.0958413	-1.54971	0.12121	0.32168
Accs	30.2111	-0.0120669	0.22776	-0.0529805	0.957747	0.978596
Accsl	1.06427	0.733909	1.11736	0.656823	0.511295	0.723016
Gm13889	6152.55	0.100927	0.188009	0.536822	0.591391	0.778876
Alkbh3	189.014	0.092702	0.0948029	0.977839	0.328154	0.57173
Hsd17b12	1028.6	0.169776	0.140351	1.20966	0.226411	0.462623
Ttc17	513.157	-0.334304	0.121823	-2.74417	0.00606634	0.0429047
Api5	4934.56	-0.0575848	0.107794	-0.534212	0.593195	0.779747
Lrrc4c	68.5216	-0.731859	0.275691	-2.65464	0.00793936	0.0520226
Gm10801	168.092	1.51171	0.320722	4.71347	2.43537e-06	7.91043e-05
Gm10800	2072.48	1.48224	0.371495	3.98994	6.60903e-05	0.00124156
B230118H07Rik	56.6895	-0.0994439	0.175767	-0.56577	0.57155	0.765326
Rag1	1.40222	1.7772	1.07057	1.66005	0.0969035	0.27999
Traf6	1756.18	-0.121267	0.105626	-1.14808	0.250934	0.491377
Commd9	47.0519	0.134145	0.236069	0.568245	0.569868	0.764026
Ldlrad3	554.101	-0.0953583	0.227985	-0.418265	0.675753	0.835058
Trim44	2869.27	0.00509606	0.0959935	0.0530875	0.957662	0.978569
Fjx1	285.792	-0.298555	0.230627	-1.29454	0.19548	0.425065
Pamr1	576.299	-1.15806	0.186055	-6.22429	4.83732e-10	4.19814e-08
Slc1a2	20.738	0.527723	0.341254	1.54642	0.122003	0.322914
Cd44	16092.7	0.22743	0.170697	1.33236	0.182742	0.409004
Pdhx	352.194	0.0278658	0.1182	0.235751	0.813626	0.910401
Apip	65.451	0.050982	0.149824	0.34028	0.733646	0.867207
Ehf	3.28149	0.198313	0.774329	0.256109	0.797866	0.902018
Elf5	1.56865	0.227279	1.12604	0.20184	0.840042	0.925707
Cat	660.648	-0.308378	0.162679	-1.89562	0.0580098	0.203928
Abtb2	1504.43	0.170226	0.13441	1.26646	0.205348	0.437874
Nat10	508.862	0.165808	0.12961	1.27928	0.200798	0.431562
Caprin1	5931.97	-0.249247	0.124052	-2.00921	0.0445151	0.170429
Lmo2	1438.75	-0.118814	0.159885	-0.743118	0.45741	0.684195
4931422A03Rik	14.5338	-0.18827	0.277258	-0.679043	0.49711	0.714525
Fbxo3	1275.11	-0.270838	0.0964561	-2.80789	0.00498674	0.0372119
Cd59b	11.9917	-0.261851	0.347118	-0.754359	0.450634	0.678557
Cd59a	745.273	0.793815	0.257184	3.08656	0.00202486	0.0186513
A930018P22Rik	1.57744	2.11944	0.994582	2.13098	0.0330905	0.141025
D430041D05Rik	32.9427	0.553389	0.33569	1.64851	0.0992478	0.284451
Hipk3	14689.1	-0.0549147	0.132194	-0.415408	0.677843	0.836535
Cstf3	1611.67	-0.0547373	0.133455	-0.410154	0.681693	0.838554
Tcp11l1	215.265	-0.0204099	0.166637	-0.122482	0.902518	0.957219
Pin1rt1	1.33005	0.543159	0.972711	0.558397	0.576573	0.768903
Depdc7	58.4586	0.452573	0.269146	1.68151	0.0926631	0.272318
BX908741.1	1.20991	0.717177	1.17228	0.611782	0.540682	0.743349
Prrg4	46.9092	0.275181	0.353611	0.778202	0.43645	0.667147
Ccdc73	41.8423	0.0477129	0.181099	0.263464	0.792193	0.899326
Eif3m	603.77	0.017862	0.0906837	0.196971	0.843851	0.927276
Them7	1.99063	1.04409	0.894973	1.16661	0.243367	0.482765
Rcn1	2073.17	0.043049	0.154828	0.278044	0.780978	0.89347
Pax6	12.4324	0.974023	0.311981	3.12206	0.00179591	0.0170998
Elp4	214.349	0.00875474	0.115233	0.0759745	0.939439	0.971352
Immp1l	104.897	0.198022	0.15262	1.29748	0.194464	0.423576
Dnajc24	100.892	0.236045	0.166866	1.41458	0.157193	0.376074
Mpped2	88.2584	0.413249	0.187973	2.19844	0.0279176	0.125051
Arl14ep	394.718	-0.0865847	0.13875	-0.624036	0.532604	0.738089
Kcna4	7.24228	1.22876	1.01455	1.21114	0.225844	0.46169
Mettl15	222.813	-0.136019	0.131904	-1.03119	0.30245	0.547558
Kif18a	26.2499	-0.541621	0.281004	-1.92745	0.0539233	0.19457
Bdnf	845.224	-0.0303354	0.174516	-0.173826	0.862002	0.93714
Lin7c	7218.8	-0.122729	0.11736	-1.04574	0.295679	0.540289
Lgr4	1320.81	0.394598	0.115868	3.40558	0.000660226	0.00796621
Ccdc34	96.6356	0.0437467	0.187265	0.233609	0.815289	0.911005
Bbox1	4.42289	0.203654	0.572511	0.35572	0.72205	0.860685
Fibin	1031.45	-0.279452	0.160606	-1.73998	0.081862	0.253544
Slc5a12	0.817396	2.05767	1.32943	1.54779	0.121674	0.322457
Ano3	1.99602	-0.463	0.960653	-0.481964	0.629832	0.803585
Muc15	7.85252	-0.804357	1.51205	-0.531964	0.594751	0.780948
Olfr1277	0.910085	-1.89468	1.60051	-1.1838	0.236493	0.474839
Olfr1291-ps1	0.972906	0.651087	1.81326	0.359069	0.719543	0.858988
Lpcat4	92.8848	-0.332165	0.153129	-2.16918	0.0300691	0.131438
Nutm1	1.79997	0.667245	1.08599	0.614411	0.538944	0.742552
Nop10	2820.08	0.108036	0.129204	0.836164	0.403063	0.639361
Slc12a6	472.203	-0.249343	0.105161	-2.37105	0.0177375	0.0921897
Emc4	461.324	0.196229	0.122325	1.60416	0.10868	0.300869
Katnbl1	1112.44	-0.0468487	0.114149	-0.410419	0.681498	0.838452
Emc7	1636.27	0.0822497	0.079448	1.03526	0.300545	0.545532
Aven	319.971	0.188468	0.131696	1.43109	0.152404	0.370082
Ryr3	243.472	-0.097033	0.229295	-0.42318	0.672164	0.83292
Fmn1	31.0161	-0.407923	0.245057	-1.6646	0.0959921	0.278409
Grem1	82.2519	0.085561	0.861341	0.0993346	0.920873	0.965792
Scg5	6.65269	0.13003	0.399706	0.325313	0.744944	0.872245
Arhgap11a	64.4155	-0.768491	0.324369	-2.36919	0.0178271	0.0925396
Actc1	48.0398	-1.44446	0.427581	-3.37821	0.000729599	0.00857961
Aqr	451.933	0.0208248	0.11947	0.17431	0.861622	0.93714
Zfp770	280.415	0.155574	0.137186	1.13404	0.256777	0.498447
Dph6	526.465	0.0904339	0.102494	0.88233	0.377598	0.617703
BC052040	45.9083	-0.0749386	0.285516	-0.262468	0.792961	0.899522
Meis2	73.6656	0.439597	0.226924	1.9372	0.0527212	0.191704
Spred1	21764.4	-0.0654568	0.129337	-0.506095	0.61279	0.792504
Fam98b	69.9597	0.242189	0.166291	1.45642	0.145277	0.360184
Rasgrp1	4.35713	0.896478	0.65342	1.37198	0.170071	0.391883
Thbs1	20869	-0.776987	0.154254	-5.03705	4.7276e-07	1.9403e-05
Fsip1	1.39693	2.45475	1.16813	2.10143	0.0356031	0.148239
Gpr176	187.836	0.306369	0.301182	1.01722	0.309048	0.55456
Eif2ak4	180.993	0.104101	0.133689	0.778677	0.43617	0.666986
Srp14	1539.07	0.00125353	0.0611763	0.0204905	0.983652	0.992122
Bmf	41.9454	-0.367695	0.299631	-1.22716	0.219762	0.454895
Bub1b	56.7343	0.0827622	0.215418	0.384194	0.700835	0.849063
Pak6	2.59603	0.872145	0.871934	1.00024	0.317194	0.562336
Ankrd63	1.03638	1.20145	1.2781	0.940025	0.347205	0.589776
Plcb2	1.88768	2.64852	1.06362	2.4901	0.0127707	0.0739141
Inafm2	1731.35	0.258105	0.132342	1.95029	0.0511417	0.187911
Ccdc9b	48.406	0.392219	0.276522	1.4184	0.156073	0.375327
Disp2	2.59665	1.05283	0.789684	1.33323	0.182457	0.408639
Knstrn	44.3972	-0.487486	0.443456	-1.09929	0.271642	0.514121
Ivd	978.579	0.236333	0.17452	1.35419	0.175675	0.399137
Bahd1	807.818	-0.126844	0.106162	-1.19482	0.232158	0.469757
Chst14	160.859	-0.553985	0.211784	-2.61581	0.00890168	0.0567223
Ccdc32	271.821	0.0153546	0.0924486	0.166088	0.868088	0.939688
Rpusd2	133.977	0.298362	0.187529	1.59101	0.111607	0.305518
Knl1	34.3222	-0.69734	0.3582	-1.94679	0.0515604	0.189038
Rad51	37.8519	-0.219397	0.326254	-0.672473	0.501283	0.716862
Rmdn3	331.741	0.0785163	0.11896	0.660021	0.50924	0.722117
Gchfr	2.70647	0.440258	0.619714	0.710421	0.477443	0.699704
Dnajc17	22.8205	0.125786	0.300527	0.418552	0.675544	0.835058
Gm14137	4.41904	-0.699455	0.654181	-1.06921	0.284976	0.529144
Zfyve19	73.4863	-0.301009	0.251812	-1.19537	0.231941	0.469603
Spint1	14.8928	0.978633	0.506281	1.93298	0.0532381	0.192807
Rhov	1.36802	1.39739	1.16369	1.20082	0.229822	0.467185
Vps18	297.325	0.00195326	0.178458	0.0109452	0.991267	0.996062
Dll4	40.573	-2.35948	0.347297	-6.79383	1.09193e-11	1.3784e-09
Chac1	288.033	-0.358675	0.282436	-1.26994	0.204108	0.436306
Ino80	458.211	0.200934	0.100293	2.00346	0.0451275	0.172112
Exd1	69.2495	0.164547	0.239136	0.68809	0.491396	0.710591
Chp1	8063.29	-0.13764	0.158334	-0.869297	0.384685	0.624466
Oip5	12.6262	0.130932	0.351693	0.372289	0.709678	0.85357
Nusap1	37.2778	-0.152517	0.350622	-0.43499	0.66357	0.827068
Ndufaf1	248.403	0.128019	0.121657	1.05229	0.292667	0.537029
Rtf1	346.903	0.0626903	0.13863	0.452214	0.651115	0.818338
Itpka	6.02248	1.75746	0.487275	3.60672	0.000310097	0.00439757
Rpap1	71.5319	-0.249349	0.262185	-0.951043	0.341582	0.583893
Tyro3	42.3946	-0.376392	0.259983	-1.44776	0.147685	0.363241
Mga	1779.19	0.0578068	0.0977577	0.591327	0.554301	0.753248
Mapkbp1	472.295	-0.365868	0.100583	-3.63748	0.000275315	0.00401713
Jmjd7	6.53038	0.0883172	0.415475	0.212569	0.831663	0.920003
Pla2g4b	2.48479	0.0354669	0.714721	0.0496234	0.960423	0.979887
Sptbn5	16.1658	1.24011	0.388414	3.19275	0.00140924	0.0142835
Ehd4	1268.72	-0.107626	0.139301	-0.772612	0.439752	0.669737
Pla2g4e	1.49699	0.428728	0.959075	0.447022	0.654859	0.82063
Pla2g4d	1.11048	3.03637	1.20618	2.51734	0.0118245	0.0699191
Pla2g4f	1.60587	3.16691	1.13767	2.78369	0.00537439	0.0392951
Vps39	396.807	-0.0891047	0.106026	-0.840402	0.400683	0.637565
Tmem87a	259.194	0.258541	0.173306	1.49182	0.135746	0.345968
Ganc	167.726	-0.0636535	0.163312	-0.389766	0.69671	0.846736
Capn3	5.54468	0.514561	0.532222	0.966818	0.333635	0.576817
Zfp106	4579.05	-0.232745	0.110738	-2.10175	0.0355749	0.148178
Snap23	1553.5	-0.207834	0.100968	-2.05842	0.0395497	0.159068
Lrrc57	434.311	0.275944	0.10535	2.61931	0.00881076	0.0563056
Haus2	878.72	0.036678	0.141177	0.259801	0.795017	0.900508
Stard9	232.022	-0.589086	0.167977	-3.50694	0.000453286	0.00595683
Cdan1	252.789	-0.622504	0.141976	-4.38457	1.16214e-05	0.00029385
Ttbk2	870.903	-0.232076	0.127293	-1.82316	0.0682789	0.226144
Ubr1	1243.62	-0.0813145	0.0967208	-0.840714	0.400508	0.63747
Tmem62	124.151	0.196899	0.122246	1.61068	0.10725	0.298643
Ccndbp1	425.418	0.102729	0.0984682	1.04327	0.296821	0.541249
Epb42	4.38249	-0.517668	0.524704	-0.98659	0.323843	0.567964
Tgm5	1.7939	1.06472	0.875991	1.21545	0.224195	0.460182
Lcmt2	588.723	0.094397	0.147844	0.638491	0.523154	0.731748
Adal	180.246	-0.0304748	0.152297	-0.200102	0.841401	0.926225
Zscan29	579.059	-0.0320176	0.125782	-0.254548	0.799073	0.902668
Tubgcp4	377.422	-0.0188627	0.130627	-0.144402	0.885183	0.948767
Trp53bp1	511.217	-0.46439	0.158219	-2.93511	0.00333426	0.0273554
Map1a	83.46	-0.765441	0.249107	-3.07273	0.00212107	0.0192952
Ppip5k1	246.226	-0.305555	0.113098	-2.70168	0.00689902	0.0471527
Ckmt1	1.56833	0.558779	0.884627	0.631655	0.527613	0.734871
Strc	10.2111	0.198036	0.377096	0.525161	0.599471	0.78388
Catsper2	28.6669	0.197745	0.259889	0.760884	0.446726	0.675708
Pdia3	7225.74	-0.36192	0.10225	-3.53954	0.000400818	0.00539729
Ell3	6.17217	-0.105603	0.447952	-0.235746	0.81363	0.910401
Serf2	795.809	-0.0871908	0.0944383	-0.923257	0.355874	0.598438
Hypk	205.466	0.101014	0.110684	0.912628	0.361438	0.602747
Mfap1b	1062.98	0.28147	0.0793309	3.54805	0.000388089	0.00526178
Mfap1a	687.559	0.241576	0.106103	2.27681	0.0227974	0.108908
Wdr76	11.3913	0.497924	0.313756	1.58698	0.112518	0.30679
Frmd5	33.0229	0.978549	0.303006	3.22947	0.00124021	0.0129241
Casc4	1532.55	-0.146536	0.0972698	-1.50649	0.131941	0.339805
Mageb3	2.77428	1.53168	0.82286	1.8614	0.0626871	0.2144
Ctdspl2	1242.13	-0.0602178	0.0824582	-0.730282	0.465218	0.690766
Eif3j1	3033.94	-0.00613884	0.143399	-0.0428095	0.965853	0.982857
Spg11	304.811	0.0797364	0.166652	0.47846	0.632323	0.805473
Patl2	1.29264	0.757781	1.04574	0.724639	0.468674	0.692947
B2m	16616.3	0.891543	0.181189	4.9205	8.63223e-07	3.25427e-05
Trim69	13.8524	0.732173	0.372175	1.96728	0.0491507	0.182527
Sord	358.281	0.0787079	0.10644	0.739455	0.459631	0.685968
Duox2	2.29888	0.672795	0.740358	0.908743	0.363486	0.604468
Duox1	15.6259	-0.263191	0.331055	-0.795007	0.426609	0.658264
Shf	116.944	-0.39889	0.12601	-3.16554	0.00154798	0.0153171
Slc28a2	22.3745	-1.69307	0.335867	-5.04089	4.63365e-07	1.90643e-05
Gatm	3254.89	0.799735	0.239028	3.34578	0.000820516	0.00934536
AA467197	3.9045	-0.00894954	0.933156	-0.00959061	0.992348	0.996071
Slc30a4	1892.02	-0.194681	0.113096	-1.72138	0.0851814	0.259247
Bloc1s6	135.734	0.264562	0.237472	1.11408	0.265246	0.506883
Sqor	191.565	0.467478	0.158139	2.95611	0.00311544	0.0259004
Sema6d	1263.39	0.169478	0.19069	0.888761	0.374132	0.614441
Slc24a5	20.9108	0.324333	0.268193	1.20933	0.226538	0.462712
Myef2	396.133	0.367877	0.108067	3.40415	0.000663712	0.00800248
Slc12a1	2.61819	1.39347	0.809901	1.72054	0.0853338	0.259343
Dut	185.928	0.0775368	0.180657	0.429193	0.667783	0.82966
Fbn1	2046.15	-0.816633	0.122471	-6.66796	2.59377e-11	3.06525e-09
Cep152	40.8615	-0.122521	0.271231	-0.451723	0.651469	0.818514
Shc4	142.641	0.496971	0.272777	1.8219	0.0684706	0.226464
Eid1	897.584	-0.312854	0.192366	-1.62635	0.103875	0.292787
Secisbp2l	1511.52	0.124417	0.112473	1.1062	0.268639	0.510218
Cops2	2265.46	-0.032108	0.0969834	-0.331067	0.740594	0.87041
Galk2	82.0521	-0.112074	0.174901	-0.640788	0.521661	0.730764
Fam227b	1.36574	1.39234	0.971003	1.43392	0.151595	0.369139
Fgf7	215.48	1.28659	0.285078	4.5131	6.38854e-06	0.000178911
Dtwd1	69.0049	0.485228	0.20073	2.41731	0.0156355	0.084644
Atp8b4	3.11721	1.65752	0.706826	2.34502	0.0190263	0.0966274
Slc27a2	17.9725	3.96129	0.600159	6.60039	4.10064e-11	4.43695e-09
Hdc	15.7146	1.05133	0.467553	2.24859	0.0245388	0.114325
Gabpb1	2197.98	-0.0444722	0.102872	-0.432306	0.665519	0.828443
Usp8	1081.83	0.164157	0.0705915	2.32544	0.0200483	0.0997505
Usp50	210.221	0.254953	0.175727	1.45084	0.146823	0.362071
Trpm7	1389.35	-0.309228	0.0881333	-3.50864	0.000450403	0.00592817
Sppl2a	1445.5	-0.0529142	0.131816	-0.401424	0.688108	0.841908
Ap4e1	262.852	-0.258372	0.114763	-2.25135	0.0243635	0.113876
Blvra	115.1	0.334214	0.142625	2.34331	0.0191135	0.0967917
Ncaph	50.1177	-0.77426	0.264341	-2.92902	0.00340037	0.0277339
Itpripl1	260.813	0.139495	0.170479	0.818252	0.413214	0.647426
1810024B03Rik	18.9389	0.0245912	0.277177	0.0887203	0.929304	0.968608
Snrnp200	1544.32	-0.09244	0.108493	-0.852035	0.394195	0.63255
Ciao1	319.494	0.124233	0.116232	1.06883	0.285146	0.529159
Tmem127	1563.98	0.0120805	0.0872729	0.138423	0.889906	0.950911
Stard7	1285.93	0.0210158	0.123188	0.170598	0.864539	0.937993
Dusp2	224.12	-0.371021	0.26108	-1.4211	0.155288	0.374361
Astl	1.49762	1.61522	1.14848	1.40639	0.159609	0.379179
Adra2b	35.7586	-1.04004	0.324145	-3.20857	0.00133397	0.0136787
Gpat2	3.52914	1.28848	0.723455	1.78102	0.0749099	0.240182
Fahd2a	39.3182	0.020679	0.214892	0.0962293	0.923338	0.966497
Kcnip3	45.5022	0.368408	0.267526	1.37709	0.168483	0.389813
Prom2	8.37748	-0.0408839	0.802659	-0.0509356	0.959377	0.97924
Zfp661	36.5266	0.358254	0.232363	1.54179	0.123125	0.324781
Mrps5	258.495	-0.0228585	0.143951	-0.158793	0.873832	0.942742
Mal	781.647	0.877269	0.242991	3.61029	0.00030585	0.00434845
Mall	20.8397	-1.70098	0.330751	-5.1428	2.70674e-07	1.20595e-05
Nphp1	102.405	-0.0378469	0.161596	-0.234206	0.814825	0.91087
Mtln	193.511	-0.357758	0.129696	-2.75844	0.00580776	0.041552
Bub1	14.6882	-0.733414	0.529403	-1.38536	0.165942	0.387148
Acoxl	1.65859	2.58751	1.11634	2.31784	0.0204581	0.101035
Bcl2l11	1026.9	-0.116723	0.0998377	-1.16913	0.242353	0.481384
Anapc1	718.572	-0.285739	0.113859	-2.50959	0.0120873	0.0710442
Mertk	215.407	0.0915704	0.190993	0.479444	0.631623	0.804828
Tmem87b	1393.62	-0.0579736	0.0945536	-0.613129	0.539791	0.743289
Fbln7	711.806	-0.478156	0.203708	-2.34726	0.018912	0.0962526
Zc3h8	13.2082	-0.214058	0.346078	-0.618524	0.53623	0.740635
Zc3h6	37.9534	0.856881	0.268293	3.19382	0.00140402	0.0142393
Vinac1	7.70789	0.110488	0.398819	0.277039	0.78175	0.893988
Ttl	162.746	0.0522878	0.133487	0.391708	0.695274	0.846257
Polr1b	1184.34	0.227934	0.161444	1.41185	0.157994	0.376831
Chchd5	49.2878	-0.0217929	0.220327	-0.0989118	0.921208	0.965962
Slc20a1	986.143	0.0591725	0.118093	0.501066	0.616324	0.794752
Ckap2l	54.8804	-0.690948	0.567773	-1.21694	0.223626	0.459539
Il1a	11.6169	1.75527	1.36481	1.28609	0.198412	0.428645
Il1b	54.297	2.1285	0.928424	2.29259	0.0218715	0.105636
Sirpa	1049.81	0.433887	0.130353	3.32855	0.000872982	0.0097912
Pdyn	1.21009	2.72355	1.23907	2.19806	0.0279446	0.125123
Stk35	611.096	0.38844	0.100649	3.85935	0.000113688	0.00193305
Tgm3	1.28286	-0.0291939	1.04575	-0.0279167	0.977729	0.989232
Snrpb	3651.34	0.0427458	0.112272	0.380734	0.703401	0.850708
Nop56	8982.73	0.233255	0.191518	1.21793	0.223252	0.459221
Idh3b	1234.57	-0.126098	0.096353	-1.30871	0.190632	0.418393
Ebf4	56.5142	0.108188	0.180327	0.599953	0.548537	0.748283
Cpxm1	515.408	-0.689199	0.284662	-2.42111	0.0154731	0.084065
Gm28372	0.985157	2.04531	1.20143	1.7024	0.0886804	0.265096
1700020A23Rik	2.58573	0.459326	0.665574	0.69012	0.490118	0.709863
Pced1a	242.601	0.0670937	0.147806	0.45393	0.649879	0.817278
Vps16	565.301	0.0409461	0.0806529	0.507684	0.611675	0.792043
Ptpra	935.201	-0.258766	0.0963323	-2.68618	0.00722739	0.0487176
Mrps26	511.574	0.186229	0.115424	1.61343	0.106652	0.297829
Oxt	2.52424	0.773687	0.753937	1.0262	0.304799	0.549958
Avp	0.894869	1.58393	1.24174	1.27558	0.202106	0.433422
Ubox5	195.274	0.220282	0.172995	1.27334	0.202898	0.434729
Fastkd5	365.436	0.100934	0.153877	0.65594	0.511863	0.72324
Lzts3	379.341	-0.195655	0.135035	-1.44891	0.147361	0.362861
Ddrgk1	520.891	0.122719	0.109263	1.12315	0.261373	0.50299
Itpa	345.882	-0.00149676	0.0996678	-0.0150175	0.988018	0.994454
Slc4a11	19.4732	-0.10448	0.260598	-0.400922	0.688478	0.842051
4930402H24Rik	473.675	-0.076457	0.161374	-0.473788	0.635651	0.807714
Atrn	610.536	-0.551387	0.132137	-4.17283	3.0084e-05	0.000653572
Gfra4	75.4613	0.170186	0.235152	0.72373	0.469231	0.693181
Adam33	22.2469	-0.333408	0.321933	-1.03564	0.300369	0.545434
Siglec1	1.22126	0.949083	1.07297	0.884538	0.376406	0.616721
Hspa12b	26.4034	-0.96698	0.26522	-3.64595	0.000266401	0.00390074
1700037H04Rik	156.46	0.0714888	0.170968	0.418141	0.675844	0.835058
Spef1	61.1619	0.302168	0.16788	1.79991	0.071875	0.234422
Cenpb	1141.24	-0.0112628	0.105926	-0.106327	0.915323	0.962604
Cdc25b	217.914	-0.206859	0.170362	-1.21423	0.224659	0.460375
Ap5s1	65.7898	0.0764667	0.225189	0.339567	0.734183	0.867207
Mavs	328.011	-0.251246	0.162482	-1.5463	0.122032	0.322914
Pank2	937.511	0.168228	0.081119	2.07384	0.0380945	0.155086
Rnf24	741.207	-0.243771	0.101038	-2.41266	0.0158365	0.0853165
Smox	586.833	0.0287527	0.125825	0.228513	0.819248	0.912752
Adra1d	13.2987	-0.224659	0.367036	-0.61209	0.540478	0.74334
Erv3	2.8796	2.63763	0.933267	2.82623	0.00470992	0.0357384
Prnp	7448.86	0.522231	0.155686	3.35439	0.000795396	0.0091216
Rassf2	178.596	-0.237827	0.163635	-1.4534	0.146112	0.361065
Slc23a2	2618.11	0.0746817	0.130755	0.571156	0.567894	0.762562
Tmem230	391.719	0.329977	0.127088	2.59645	0.00941938	0.0590723
Pcna	1913.39	0.202511	0.118165	1.7138	0.0865656	0.260816
Cds2	1140.77	-0.127594	0.110158	-1.15829	0.246747	0.486285
Prokr2	3.59702	-0.551886	0.69472	-0.794401	0.426962	0.658564
Gpcpd1	1073.49	-0.387095	0.100341	-3.85779	0.000114416	0.00194147
Shld1	44.7311	0.0322545	0.248894	0.129591	0.89689	0.954761
Chgb	3.976	0.14551	0.582786	0.249681	0.802834	0.905392
Trmt6	594.217	0.291508	0.123519	2.36004	0.0182732	0.0942207
Mcm8	17.0415	0.379192	0.305293	1.24206	0.214214	0.448876
Crls1	476.184	0.0583074	0.100679	0.579141	0.562494	0.758765
Lrrn4	1.35976	1.66329	1.09483	1.51923	0.128705	0.334249
Fermt1	7.56553	1.81806	1.37362	1.32355	0.185651	0.413239
Bmp2	2052.35	-0.00175844	0.123269	-0.0142651	0.988618	0.994767
Hao1	0.798284	-1.24981	1.25605	-0.995035	0.319719	0.564661
Tmx4	2498.05	0.336062	0.119326	2.81634	0.00485744	0.0365415
Plcb1	70.0228	0.64296	0.20472	3.14068	0.00168556	0.0163579
Plcb4	457.95	0.069373	0.112705	0.615526	0.538208	0.741905
Lamp5	1.18306	1.07393	1.10165	0.974842	0.329638	0.573105
Pak7	3.52419	2.01279	0.850994	2.36522	0.0180193	0.0932634
Ankef1	7.73753	0.754863	0.452946	1.66656	0.095601	0.277865
Snap25	2.16151	1.24417	1.00406	1.23915	0.215291	0.44983
Mkks	75.389	-0.227935	0.251294	-0.907044	0.364384	0.605236
Slx4ip	34.1903	0.572869	0.252309	2.2705	0.0231772	0.110186
Jag1	2466.2	0.335966	0.11802	2.84669	0.00441763	0.0339065
Btbd3	559.059	-0.528799	0.206399	-2.56203	0.0104063	0.0634701
Ism1	151.239	-1.20086	0.253482	-4.73746	2.16413e-06	7.29977e-05
Tasp1	410.86	0.179855	0.117422	1.5317	0.125596	0.329212
Esf1	2544.65	0.198702	0.147987	1.34269	0.179371	0.40483
Gm17374	4.69058	0.172658	0.470077	0.367298	0.713397	0.855513
Ndufaf5	32.8557	0.0141955	0.206941	0.0685965	0.945311	0.974037
Macrod2	81.8493	0.0317801	0.204019	0.15577	0.876214	0.944067
Flrt3	431.596	0.10183	0.22466	0.453261	0.650361	0.817671
Kif16b	307.25	0.0310619	0.132145	0.235059	0.814163	0.910557
Snrpb2	520.993	0.0708413	0.105864	0.66917	0.503387	0.718127
Pcsk2	18.6096	1.097	0.413942	2.65012	0.00804624	0.0526815
Bfsp1	11.4526	-0.627552	0.379076	-1.65548	0.0978281	0.281848
Dstn	4918.19	0.0256864	0.0624367	0.411399	0.68078	0.838452
Rrbp1	3784.66	-0.194878	0.0908679	-2.14463	0.0319823	0.137543
Snx5	1020.67	-0.0502738	0.0914217	-0.549911	0.58238	0.772504
Mgme1	516.702	0.500214	0.128185	3.90229	9.52851e-05	0.00167837
Ovol2	0.881952	-0.057926	1.73185	-0.0334475	0.973318	0.986829
Kat14	157.535	0.0567631	0.181581	0.312604	0.754581	0.877818
Dzank1	64.3032	0.312233	0.277635	1.12462	0.260751	0.502185
Polr3f	1083.81	0.113268	0.106536	1.06319	0.287696	0.531472
Rbbp9	509.039	-0.00333489	0.166001	-0.0200895	0.983972	0.992122
Sec23b	1500.32	-0.0412605	0.0661708	-0.623545	0.532926	0.738167
Smim26	36.2555	0.256583	0.253638	1.01161	0.311724	0.557161
Dtd1	412.453	-0.145248	0.167102	-0.869213	0.384731	0.624466
Slc24a3	62.1655	-0.890274	0.298274	-2.98475	0.00283806	0.0241649
Rin2	818.949	-0.196815	0.172728	-1.13945	0.254516	0.495596
Naa20	1083.53	0.325738	0.102554	3.17626	0.00149189	0.0149037
Crnkl1	435.405	0.025185	0.117966	0.213494	0.830942	0.919602
Cfap61	4.14247	3.15438	0.74615	4.22753	2.36268e-05	0.000534185
Insm1	1.93619	0.488186	0.854367	0.571401	0.567728	0.762477
Ralgapa2	153.368	0.27823	0.109519	2.54048	0.0110702	0.0664434
Kiz	172.694	0.00367394	0.150592	0.0243967	0.980536	0.990866
Xrn2	1465.14	0.0520509	0.105302	0.4943	0.621095	0.797538
Nkx2-4	0.84881	1.50033	1.4435	1.03937	0.298634	0.543364
Nkx2-2	8.79858	0.694452	0.396625	1.7509	0.0799629	0.249773
Pax1	10.5618	-0.0235426	0.43944	-0.0535741	0.957274	0.978557
Foxa2	1.14786	1.68472	1.28996	1.30603	0.191542	0.419569
Sstr4	12.183	0.337589	0.407594	0.828247	0.407531	0.642813
Thbd	8488.46	0.263414	0.204621	1.28733	0.19798	0.428105
Cd93	192.053	-2.47545	0.219875	-11.2585	2.10384e-29	5.84271e-26
Nxt1	559.857	0.409074	0.129222	3.16567	0.00154724	0.0153171
Gzf1	694.047	-0.115281	0.12807	-0.900137	0.368048	0.608169
Napb	84.8953	0.180651	0.199821	0.904067	0.36596	0.606463
Cstl1	0.903981	1.63539	1.16567	1.40295	0.16063	0.380575
Cstdc2	1.1705	0.431925	1.11726	0.386592	0.699058	0.848257
Cst3	4970.2	-0.180349	0.109594	-1.64561	0.0998437	0.285417
Syndig1	12.3451	-1.5103	0.442311	-3.41457	0.000638838	0.0077814
Zfp120	95.1056	0.46458	0.168702	2.75385	0.00588982	0.0420489
Zfp937	6.90441	0.362872	0.510736	0.710489	0.477401	0.699704
3300002I08Rik	6.72802	0.227169	0.439563	0.516806	0.605292	0.787905
Gm10130	93.9361	0.262871	0.126301	2.0813	0.0374061	0.15332
Zfp442	17.9498	0.535924	0.347452	1.54244	0.122967	0.324516
Cst7	3.65517	1.27036	0.732158	1.73508	0.0827259	0.255212
Apmap	755.302	0.117138	0.0992927	1.17972	0.23811	0.47669
Acss1	113.888	0.0602493	0.229503	0.26252	0.79292	0.899522
Vsx1	0.935027	3.25132	1.29776	2.50534	0.0122334	0.0716758
Entpd6	87.4579	0.344144	0.139161	2.47298	0.0133991	0.0764387
Pygb	367.634	-0.563868	0.156692	-3.59857	0.000319975	0.00452226
Abhd12	441.279	0.0782386	0.104149	0.75122	0.45252	0.679958
Gins1	32.2778	0.722395	0.219548	3.29037	0.00100054	0.0108713
Ninl	295.893	0.456522	0.125685	3.63228	0.000280928	0.00408117
Nanp	7.94676	0.671047	0.500273	1.34136	0.179803	0.40542
Nsfl1c	622.771	0.145888	0.0900571	1.61995	0.105242	0.295177
Fkbp1a	7441.15	0.110196	0.093613	1.17715	0.239137	0.477861
Sdcbp2	7.52971	-0.343574	0.463184	-0.741766	0.458229	0.684918
Snph	15.963	0.116886	0.346004	0.337816	0.735502	0.867939
Tmem74b	8.39051	0.89024	0.417336	2.13315	0.0329124	0.14044
Psmf1	362.174	0.110633	0.0876716	1.2619	0.206985	0.439978
Rspo4	11.4358	-2.51935	0.471315	-5.34536	9.02364e-08	4.71351e-06
Angpt4	28.2099	0.216834	0.56243	0.385531	0.699844	0.848491
Fam110a	57.1088	-0.711109	0.308483	-2.30518	0.0211563	0.103125
Slc52a3	9.26109	-0.657199	0.481785	-1.36409	0.172538	0.39519
Srxn1	25278.7	-0.192248	0.195861	-0.98155	0.326321	0.570326
Tcf15	73.3386	-0.842546	0.257312	-3.27441	0.00105881	0.0113752
Csnk2a1	1324.27	-0.0830961	0.144482	-0.57513	0.565203	0.760679
Tbc1d20	1055.55	-0.246739	0.0743213	-3.3199	0.000900503	0.0100379
Rbck1	695.683	-0.0681617	0.0906876	-0.75161	0.452286	0.679896
Trib3	118.62	-0.184597	0.231945	-0.795865	0.42611	0.657798
Sox12	75.1045	-0.100961	0.216148	-0.467091	0.640435	0.811156
[truncated: 14,664 more rows]

## Sheet: cluster1
Gene Name
Mrpl15
Npbwr1
Sulf1
Tmem70
Bend6
Cnnm4
Fam178b
Lipt1
Stat1
1700019D03Rik
Mars2
Ctla4
Gpr1
Atic
Cfap65
Ap1s3
Sphkap
Sp110
Efhd1
Trpm8
Per2
Pdcd1
Bcl2
Inhbb
Tmem185b
Il19
Dyrk3
Rab7b
Nfasc
Igfn1
Crb1
Cfh
Npl
Rnasel
Teddm2
Glul
Fasl
Eef1aknmt
Dusp27
Ccdc190
Fcgr2b
Fcgr4
Fcer1g
Alyref2
Slamf6
Tagln2
Slamf8
Cadm3
Fmn2
Esrrg
Hsd11b1
Rpp38
Proser2
Spag6
Enkur
Myo3a
Gad2
Mrpl41
Grin1
Ajm1
Kcnt1
Endog
Spout1
Ier5l
1700001O22Rik
Ass1
Fpgs
Mrrf
Nek6
Wdr38
Epc2
Kif5c
Rbm43
Nmi
Neb
Fmnl2
Cd302
Ly75
Ifih1
Gca
Kcnh7
Scn7a
Xirp2
Bbs5
Phospho2
Hat1
Dlx1
Nfe2l2
Fam171b
Calcrl
Clp1
Serping1
Ube2l6
Rtn4rl2
Ptpmt1
Spi1
Gm10801
Gm10800
Cd59a
Lgr4
Itpka
Sptbn5
Pla2g4f
Mfap1b
Frmd5
B2m
Gatm
Fgf7
Slc27a2
Mal
Sirpa
Stk35
Erv3
Prnp
Tmx4
Jag1
Mgme1
Naa20
Cfap61
Nxt1
Zfp120
Gins1
Zcchc3
Ggt7
Samhd1
Sgk2
Pkig
Dnttip1
Trp53rka
Znfx1
Rnf114
Bcas1
Rtf2
Zbp1
Slco4a1
Kcnq2
Helz2
Pex2
Chmp4c
E2f5
Car13
Car3
Bhlhe22
Trim55
Nceh1
Sox2
Mgarp
Ankub1
Mindy4b-ps
Gpr171
Plch1
Ppm1l
Ctso
Fga
Sh2d2a
Gpatch4
Lmna
Adar
Nup210l
Rorc
Lingo4
Tdrkh
Mab21l3
Syt6
Dclre1b
Slc16a1
Ddx20
Tmigd3
Ovgp1
Lrif1
Csf1
Dph5
Cdc14a
Frrs1
Dpyd
Cnn3
Arhgap29
Abca4
1810037I17Rik
Arsj
Alpk1
Ap1ar
Fam241a
Etnppl
Slc39a8
Gbp5
Gbp7
Gbp3
Gbp2
Kyat3
Msh4
Cth
Chchd7
Ccne2
Pou3f2
Ddx58
Rpp25l
Dctn3
Arid3c
Sigmar1
Ccl19
Fam205c
Phf24
Exosc3
Stra6l
Tdrd7
Trmo
Cavin4
Prpf4
Atp6v1g1
Pappa
Frmd3
Adamtsl1
Cyp2j9
Tm2d1
Foxd3
4921539E11Rik
Usp24
Pcsk9
Agbl4
Mmachc
Mpl
Cldn19
Hivep3
Pou3f1
Maneal
Grik3
Adprhl2
Azin2
Rnf19b
Zbtb8b
Lck
Gmeb1
Med18
Tmem222
Cd52
Mtfr1l
Pla2g2d
Padi2
Tnfrsf1b
Draxin
Mad2l2
Fbxo6
Fbxo44
Slc25a33
Chd5
A430005L14Rik
Prdm16
Tnfrsf14
Steap2
Steap1
Abcb1b
Magi2
Asic3
Shh
Lmbr1
Mrpl33
Babam2
Mfsd10
Ccdc96
Otop1
Rhoh
Atp8a1
Fryl
Ociad1
Noa1
Adgrl3
Epha5
Cxcl1
Cxcl2
Btc
Cxcl10
Fam47e
Ccdc158
Shroom3
Prdm8
Fgf5
Slc10a6
Gbp6
Mfsd7a
Pus1
Oasl2
Oasl1
Coq5
P2rx4
Morn3
Snrnp35
Ddx55
Nupr1l
Tpst1
Rcc1l
Dnajc30
Bcl7b
Rhbdd2
Mdh2
Trim56
Grid2ip
Nptx2
Tmem130
Arpc1a
Samd9l
Thsd7a
Ppp1r3a
Tspan33
Akr1b8
Parp12
Rab19
Tmem139
Clcn1
Gimap3
Gpnmb
Snx10
Nod1
Ggct
Ppm1k
Herc6
Vopp1
Snca
Grid2
Rpia
Atoh8
Capg
Mogs
Spr
Smyd5
Alms1
Nat8f2
Fam136a
Chchd4
Slc6a6
Gm15737
1700123L14Rik
Thumpd3
Lhfpl4
Slc6a1
Usp18
C1ra
Mrpl51
Kcna1
Klrb1f
Klrk1
Klrc1
Bcl2l14
Hebp1
Hist4h4
Mgst1
Pyroxd1
Gys2
Etfbkmt
Amn1
Bicd1
Prpf31
Leng1
Pirb
Rdh13
Zfp773
Zfp110
Zscan22
Bicra
Fkrp
Ppm1n
Apoe
Igsf23
Vmn1r181
Plaur
Zfp428
Cd79a
Rabac1
Prx
Eid2
Cd22
Mag
Nkg7
Klk9
Irf3
Nosip
Ftl1
Plekha4
Sec1
Ntn5
Saa3
Zdhhc13
Slc6a5
Trpm1
Apba2
Nsmce3
Lrrc28
Sv2b
Pex11a
Sema4b
Pde8a
Abhd17c
Arnt2
Tmem126a
Dlg2
Fam181b
Aqp11
Acer3
Plekhb1
Trim21
Trim34a
Trim5
Trim12a
Trim12c
Rrp8
Mrpl17
Rnf141
Sox6
1110004F10Rik
Thumpd1
Lyrm1
Sgf29
Aldoa
Kctd13
Mylpf
Itgax
Btbd16
Abraxas2
Bnip3
Cfap46
Kndc1
Adam8
Ifitm3
Irf7
Tspan4
Tnni2
Mrpl23
Insr
Rab20
Dlgap2
Myom2
Csmd1
Gm15056
Adam18
Tacc1
Brf2
Dusp26
Cyp4v3
Gpm6a
Ddx60
Spock3
Sh2d4a
Atp6v1b2
Zfp930
Kxd1
Bst2
Cyp4f18
Hhip
Scoc
Gadd45gip1
Dhps
Mt4
Mt3
Slc12a3
Nlrc5
Pllp
Cx3cl1
Setd6
Tk2
Terb1
Car7
Hsf4
Gfod2
Pskh1
Psmb10
Sntb2
Cmtr2
Mlkl
Fa2h
Vat1l
Maf
Irf8
Zcchc14
Chmp1a
Tubb3
Trim67
Kcnk1
Gm10722
Gm10718
Casp1
Birc3
Cfap300
Cep126
Maml2
Ankrd49
Shfl
Qtrt1
Elof1
Glb1l2
Barx2
Tirap
Hyls1
Ccdc15
Hepacam
Robo3
Olfr920
Zfp202
Trappc4
Cd3d
Cd3e
Cadm1
Bco2
Tex12
Btg4
Arhgap20
Fdx1
Gldn
Snupn
Pml
Larp6
Smad6
Parp16
Aph1c
Mlip
Cgas
Elovl4
Zic1
Nmnat3
Esyt3
Slc35g2
Nudt16
Dock3
Tusc2
Ifrd2
Celsr3
Ucn2
Pfkfb4
Shisa5
Ccrl2
Trank1
Ccdc13
Zfp105
Ppp1r14c
Mthfd1l
Ipcef1
Nup43
Utrn
Cited2
Abracl
Tnfaip3
Ahi1
Smlr1
Ncoa7
Nkain2
Trdn
Calhm6
Mfsd4b5
Rpf2
Zbtb24
1700021F05Rik
Ros1
Man1a
Msl3l2
Ddit4
Prf1
Eif4ebp2
Srgn
Kif1bp
Pcbp3
Trpm2
Tpgs1
Gzmm
Plppr3
Prtn3
Cirbp
Pias4
Dapk3
Tle6
Timp3
1700113H08Rik
Slc17a8
Anks1b
Ntn4
4930430F08Rik
Kcnc2
Hmga2
Tbc1d30
Tafa2
Mettl1
Ptges3
Spryd4
Stat2
4921536K21Rik
Dusp18
Myo1g
Pno1
Sertad2
Zrsr1
Pnpt1
Gpr75
Med7
Irgm1
Tgtp2
Olfr1382
Jade2
Gm12216
Acsl6
Igtp
Irgm2
Tnfrsf13b
Aldh3a1
Epn2
Grap
Fam83g
Pirt
Gas7
Pfas
Alox12b
Slc16a11
Cxcl16
Xaf1
Aspa
Mettl16
Mrm3
Tmem199
Ccnq
Ksr1
Ccl2
Ccl8
Rffl
Slfn9
Slfn8
Ccl5
Znhit3
Mpo
Hlf
Spop
Ngfr
Snx11
Gpr179
Ppp1r1b
Ikzf3
Hap1
Cnp
Dhx58
Wnk4
Aarsd1
Ifi35
Vat1
Itga2b
Ccdc43
Adam11
Gfap
Hexim1
Gm11639
Mettl2
Psmc5
9930022D16Rik
Arsg
Cd300lf
Slc9a3r1
Fads6
Wbp2
Mrpl38
Tha1
Lgals3bp
Cant1
Slc16a3
Pfn4
Wdcp
Ubxn2a
Klhl29
Gdf7
Kcns3
Cys1
Rrm2
Rsad2
Cmpk2
Tpo
Slc26a4
Bcap29
Nampt
Scin
Nrcam
Prkd1
Egln3
Nkx2-9
Slc25a21
Prps1l3
Foxa1
Trappc6b
Dnaaf2
Lrrc9
Pcnx4
Tmem30b
Hspa2
Sptb
Gm6657
Gphn
Rdh12
Ttc9
Acot6
Aldh6a1
Tmem63c
Nrxn3
Itpk1
Ifi27l2a
Ppp4r4
Serpina3f
Serpina3m
Serpina3n
Wdr25
Zfp839
Trmt61a
Adssl1
Wdr60
Ptprn2
Itgb8
Asb13
Akr1c13
Gng4
Cdk13
Yae1d1
Stard3nl
Epdr1
Sfrp4
Gpr141
Elmo1
Zscan26
Nkapl
Btn1a1
Hist1h2bb
Serpinb9b
Slc22a23
Eef1e1
Tfap2a
Atxn1
Ninj1
Fgd3
Fbxl21
Cdc14b
Ftl1-ps1
Zfp825
Glrx
Polr3g
Fam169a
Map1b
Rnf180
Hcn1
Dnase1l3
Rpp14
Il3ra
Rarb
Gm21738
Gng2
Saysd1
Plau
Dusp13
Zfp503
Arhgef3
Phf7
Sh3bp5
Galnt15
3425401B19Rik
Wdfy4
Gm5460
Gpr137c
Bmp4
Lgals3
Peli2
Pnp
Gm29776
Nrl
Irf9
Tinf2
Tgm1
Cab39l
Spryd7
Xkr6
Fzd3
Bin3
Slc25a30
Lacc1
Pcdh20
Pcdh9
Pou4f1
Rnf219
Slitrk5
Fbxo4
Plcxd3
Mroh2b
Dab2
Fyb
Gdnf
Rxfp3
Otulinl
Tspyl5
Dcstamp
Tmem74
Utp23
Deptor
Nsmce2
Tg
Ndrg1
St3gal1
Chrac1
Mroh5
Ly6c2
Mafa
Gsdmd
Nrbp2
Eppk1
BC024139
Parp10
Grina
Exosc4
Apol9a
Apol9b
Il2rb
Rac2
Sox10
Dnajb7
Tef
Cyp2d22
A4galt
Pnpla3
Asb8
Ddx23
Wnt10b
Dhh
Tuba1b
Csrnp2
Bin2
Galnt6
Mfsd5
Hoxc11
Rbfox1
Tmem114
Tmem186
Ciita
Cebpd
Thap7
Prodh
Eef1akmt4
Polr2h
Rtp4
Rnf168
Parp14
Dtx3l
Parp9
Rabl3
Cox17
Igsf11
Gap43
Cd200
Cadm2
D16Ertd472e
A730009L09Rik
Adamts5
Mrap
Eva1c
Olig1
Il10rb
Donson
B3galt5
Ezr
Tagap1
Prkn
Acat2
Wtap
Sod2
Unc93a
Fam120b
Zfp97
Fpr1
Fpr2
Zfp213
Gfer
Metrn
Mcrip2
Itpr3
Cmtr1
Abcg1
Slc37a1
Wdr4
Cyp4f15
Cyp4f14
Tapbp
H2-K1
H2-DMa
Psmb9
Tap1
Psmb8
Tap2
H2-Ab1
Egfl8
C4b
Lsm2
Lta
H2-D1
H2-Q6
H2-Q7
Ier3
Mdc1
H2-T23
H2-T22
Rnf39
Ppp1r11
H2-M3
9130008F23Rik
Rcan2
Runx2
Ttbk1
Mrps10
Bysl
Clpp
Vav1
Efna5
Ankrd12
Dlgap1
Lbh
Srd5a2
Eif2ak2
Galm
Arhgef33
Kcnk12
Usp14
Greb1l
Kctd1
Rnf125
Dtna
Mocos
Syt4
Sft2d3
Gypc
Wdr36
Slc4a9
Cd14
Pcdhb9
Stk32a
Cdo1
44623
F830016B08Rik
Iigp1
Smim3
Synpo
Piezo2
Alpk2
Gnal
Prelid3a
Elac1
Me2
Mapk4
Gm9925
Mbd1
Myo5b
BC031181
Mbp
Neto1
Aldh3b1
Gstp1
Znhit2
Arl2
Batf2
Ccdc88b
Prdx5
Tut1
Fth1
Best1
Sdhaf2
Tmem216
Ms4a4d
Mrpl16
Mpeg1
Rorb
Fam122a
Dmrt2
Glis3
Cd274
Il33
Asah2
Lipo3
Ifit3
Ifit3b
Ifit1bl2
Ankrd1
Cyp26c1
Sorbs1
Pik3ap1
Slit1
Exosc1
Morn4
Dnmbp
Stn1
Sorcs1
Zdhhc6
Shtn1
Rab11fip2
Sfxn4
Usp27x
Ppp1r3f
Cybb
Sytl5
Mid1ip1
Tmem255a
Gabre
Gabra3
Gabrq
G6pdx
Gm6880
Rab39b
Dmd
Gspt2
Ar
Gjb1
Cited1
Dmrtc1a
Taf9b
P2ry10
Hmgn5
Pcdh11x
Zmat1
Plp1
Pwwp3b
Nup62cl
Kcne1l
Acsl4
Ammecr1
Tro
Smc1a
Gpm6b
Trappc2
Frmpd4

## Sheet: cluster8
Gene Name
Sox17
Pi15
Crispld1
Tram2
Zfp451
Fam168b
Actr1b
Aff3
Creg2
Ecrg4
Poglut2
Col3a1
Col5a2
Pgap1
Hspe1
Spats2l
Trak2
Abi2
Zdbf2
Lancl1
Fn1
Tmem169
Igfbp2
Pnkd
Obsl1
Epha4
Col4a4
Col4a3
Trip12
Snorc
Col6a3
Hdlbp
Stk25
Dsel
Steap3
Ccdc93
Slc35f5
Mfsd4a
Klhdc8a
Lrrn2
Pik3c2b
Fmod
Adora1
Cyb5r1
Kdm5b
Ppp1r12b
Zbtb41
Prg4
Edem3
1700025G04Rik
Lamc1
Fam20b
Angptl1
Sec16b
Pappa2
Tnn
Prrx1
Sele
Mpzl1
Copa
Ackr1
Grem2
Chml
Itpkb
Acbd3
Wdr26
Capn2
Mia3
Rab3gap2
Kcnk2
Dtl
Sertad4
Frmd4a
Ucma
Ccdc3
Itih2
Fbh1
Itga8
St8sia6
Stam
Etl4
Arhgap21
Adamtsl2
Col5a1
Setx
Cercam
Sptan1
Prrx2
Abl1
Fibcd1
Dnm1
Scai
Galnt13
Acvr1
Dpp4
Ubr3
Cybrd1
Chrna1
Fkbp7
Zfp385b
Nckap1
Dusp19
Itgav
Tnks1bp1
Aplnr
Lrrc55
C1qtnf4
Slc39a13
Mdk
Ttc17
Pamr1
Actc1
Mapkbp1
Stard9
Cdan1
Trp53bp1
Pdia3
Shf
Fbn1
Trpm7
Mall
Mtln
Ptpra
Atrn
Hspa12b
Gpcpd1
Ism1
Cd93
Syndig1
Pygb
Rspo4
Tbc1d20
Tspyl3
Raly
Trp53inp2
Ncoa6
Plcg1
Zhx3
Lpin3
Emilin3
Ptprt
Kcns1
Matn4
Zfp335
Sulf2
Prex1
Kcnb1
Ptgis
Ripor3
Kcng1
Atp9a
Dok5
Bmp7
Ppp1r3d
Zfp512b
Sox18
Nlgn1
Kcnmb2
Usp13
Ankrd50
Hspa4l
Pabpc4l
Elf2
Setd7
Postn
Wwtr1
Pfn2
Igsf10
Ift80
Smc4
Bche
Gask1b
Dchs2
Sfrp2
Sh3d19
Mab21l2
Arhgef11
Thbs3
Efna1
Atp8b2
Slc27a3
Ints3
Npr1
Ctsk
Itga10
Ankrd35
Notch2
Tbx15
Olfml3
Lrig2
Ppm1j
Slc16a4
Col11a1
Plppr4
Bcar3
Sec24d
Dkk2
Npnt
Tet2
Manba
Col24a1
Ddah1
Syde2
Virma
Necab1
Mmp16
Epha7
Rragd
B4galt1
Fam214b
Tln1
Dcaf10
Erp44
Fsd1l
Svep1
Brinp1
Frem1
Sh3gl2
Raver2
Lrrc42
Podn
Gpx7
Rnf11
Cmpk1
Pik3r3
Mast2
B4galt2
Kdm4a
Ptprf
Szt2
Tie1
Kcnq4
Col9a2
Rspo1
Eva1b
Map7d1
Col8a2
Zmym4
Fndc5
Phactr4
Gpr3
Wdtc1
Zfp46
Hspg2
Eif4g3
Fam43b
Mfap2
Fbxo42
Zfp979
Plod1
Mthfr
Mtor
Kif1b
Ube4b
Gpr153
Nphp4
Megf6
Mmp23
Plekhn1
Cdk14
Sema3d
Sema3a
Cacna2d1
Emilin1
Cgref1
Yes1
Spon2
Tmem129
Mxd4
Dok7
Adra2c
Cpz
Cytl1
Nsg1
Cd38
Sel1l3
0610040J01Rik
Fam114a1
Wdr19
N4bp2
Bend4
Kctd8
Corin
Tec
Ociad2
Rasl11b
Pdgfra
Clock
C530008M17Rik
Igfbp7
Adamts3
Areg
Uso1
Cnot6l
Bmp3
Tmem150c
Sec31a
Pkd2
Myo18b
Tmem119
Bicdl1
Fzd10
Adgrd1
Kctd7
Castor2
Limk1
Eln
Hip1
Hspb1
Ephb4
Pcolce
Fam20c
Ints1
Chst12
Ttyh3
Gna12
Mmd2
Fscn1
Calcr
Col1a2
Pon2
Ica1
Tspan12
Wasl
Calu
Flnc
Smo
Mest
Copg2
Fam180a
Atp6v0a4
D630045J12Rik
Slc37a3
Mgam
Pdia4
Osbpl3
Nfe2l3
Tril
Chn2
Fkbp14
Aqp1
Fkbp9
Rmnd5a
Kdm3a
Reep1
Ggcx
Reg3g
Dok1
Loxl3
Gfpt1
Aplf
Copg1
Podxl2
Fgd5
Prickle2
Frmd4b
Pdzrn3
Bhlhe40
Oxtr
Srgap3
Creld1
Depp1
Ret
Cacna2d4
Mfap5
Lpcat3
P3h3
Gpr162
Tspan9
Pbp2
Mgp
Ssc5d
Clcn4
Zfp324
Bbc3
Arhgap35
Prkd2
Dact3
Gng8
Calm3
Eml2
Exoc3l2
Hnrnpul1
Itpkc
Map3k10
Pak4
Kcnk6
Capns1
Aplp1
Gramd1a
4931406P16Rik
Ankrd27
Zfp619
Clec11a
Emc10
Rcn3
Rasip1
Kdelr1
Tmem86a
Mtmr10
Pcsk6
Aldh1a3
Rgma
Fam174b
St8sia2
Acan
Zfp592
Adamtsl3
Myo7a
Serpinh1
P4ha3
Atg16l2
Inppl1
Arfip2
Dchs1
Syt9
Cyb5r2
Scube2
Dennd5a
Tmem41b
Galnt18
Usp47
Parva
Arntl
Copb1
Xylt1
Gde1
Cdr2
Sh2b1
Nupr1
Maz
Vkorc1
Bag3
Htra1
Cpxm2
Edrf1
Dhx32
Sprn
Osbpl5
Col4a2
Arhgef7
Mcf2l
Thsd1
Htra4
Plpp5
Hook3
Rab11fip1
Prag1
Tusc3
Vps37a
Pdgfrl
Fat1
Casp3
Stox2
Hpgd
Galnt7
Psd3
Cilp2
Comp
Rab3a
Plvap
B3gnt3
Zfp827
Pkn1
Adgre5
Calr
Zfp423
Adcy7
Chd9
Mmp2
Slc6a2
Gnao1
Ndrg4
Cnot1
Cdh11
Cdh5
B3gnt9
Ripor1
Clec3a
Piezo1
Ttc13
Smco4
Slc36a4
Fat3
Olfm2
Col5a3
Prkcsh
Vps26b
Ntm
Robo4
Panx3
Thy1
Hyou1
Bcl9l
Ift46
Ube4a
Fxyd2
Bace1
Nxpe4
Acsbg1
Crabp1
Sema7a
Neo1
Kif23
Itga11
Iqch
Aagab
Cilp
Ppib
Fam214a
Scg3
Slc17a5
Col12a1
Prss35
Nt5e
Plod2
Col6a6
Mst1r
Lamb2
Wdr6
Setd2
Rtp3
Susd5
Cmtm8
Wdr48
Gorasp1
Zfp651
Ackr2
Gask1a
Abhd5
Clec3b
Hebp2
Arfgef3
Enpp1
Lama2
Rev3l
Mettl24
Wasf1
Mical1
Scml4
Cd24a
P4ha1
Pla2g12b
Spock2
Col13a1
Hk1
Tet1
Jmjd1c
Tmem26
Slc16a9
Col6a2
Col6a1
Shc2
Pip5k1c
Hmg20b
Nfic
Hcfc2
Ckap4
Tmem263
Hsp90b1
Igf1
Ikbip
Elk3
Dcn
Lum
Kera
Dusp6
Ptprb
Wif1
Usp15
B4galnt1
Nxph4
Lrp1
Cdk2
Smtn
Ccdc157
Mtmr3
Ap1b1
Zmiz2
Sptbn1
Cpeb4
Fgf18
C1qtnf2
Adra1b
Adamts2
Fstl4
Aff4
Sparc
Galnt10
Mfap4
Arhgap44
Myh2
Pik3r6
Myh10
Dlg4
Mink1
Camta2
Pitpnm3
Smtnl2
Atp2a3
Camkk1
Serpinf1
Rflnb
Supt6
2610507B11Rik
Unc119
Slfn3
Cltc
Mtmr4
Gm525
Cacna1g
Chad
Col1a1
Zfp652
Copz2
Lasp1
P3h4
Fkbp10
Etv4
Meox1
Gjc1
Dcakd
Arhgap27
Cdc27
Itgb3
Mrc2
Helz
Map2k6
Galr2
P4hb
Pycr1
Uts2r
Narf
Dnmt3a
Efr3b
Ncoa1
Matn3
Trib2
Greb1
Asap2
Kidins220
Rnf144a
Pxdn
Twist1
Meox2
Sec23a
Sos2
Nin
Prkch
Rab15
Tmem229b
Ltbp2
Flvcr2
Zc3h14
Rin3
Atg2b
Ppp2r5c
Ppp1r13b
Kif26a
Jag2
Pitrm1
Hist1h2bp
Trim38
E2f3
Fam8a1
Kif13a
Omd
Shc3
Ror2
Pitx1
Ubqln1
Ntrk2
Agtpbp1
Zfp367
Hapln1
Thbs4
Serf1
Marveld2
Shisal2b
Ptprg
Fut11
Wnt5a
Nisch
Capn7
Colq
Gdf10
Anxa8
Cgrrf1
Slc7a7
Jph4
Zmym2
Cdadc1
Tdh
Stc1
Loxl2
Tnfrsf10b
Phyhip
Bmp1
Hr
Xpo7
Rb1
Kbtbd7
Cnmd
Kctd12
Slitrk1
Itgbl1
Fgf14
AW549877
Prkaa1
C1qtnf3
Adamts12
Basp1
Ank
Cpq
Cthrc1
Aard
Ext1
Tnfrsf11b
Atad2
Col22a1
Dennd3
Arc
Gpihbp1
Scx
Rbfox2
Foxred2
C1qtnf6
Tmem184b
Csnk1e
Kdelr3
Cbx6
Csdc2
Tcf20
Lmf2
Shank3
Cntn1
Prickle1
Hdac7
Col2a1
Cacnb3
Fkbp11
Tuba1c
Prph
Fmnl3
Nckap5l
Faim2
Slc11a2
Igfbp6
Srl
Emp2
Bmerb1
Scarf2
Zdhhc8
44809
Cldn5
Yeats2
Abcc5
Dvl3
Ephb3
Dgkg
Dnajb11
Ostn
Lrrc15
Ubxn7
Pdia5
Fbxo40
Fstl1
Popdc2
Tmem39a
B4galt4
Ccdc80
Phldb2
Abi3bp
Tfg
Tmem45a
Tbc1d23
Epha3
Hspa13
Jam2
Hunk
Itsn1
Slc5a3
Erg
Bace2
Fndc1
Smoc2
Phf10
Cldn9
Pdpk1
Tsc2
Tmem204
Ptx4
Neurl1b
Kctd20
Cdkn1a
Pi16
Mtch1
Tbc1d22b
Adamts10
Col11a2
Tnfrsf21
Cul7
Ppp2r5d
Rftn1
Ticam1
Ptprs
Mtcl1
Ptprm
Arhgap28
Vit
Sos1
Slc8a1
Svil
Dsc2
Map3k2
Camk4
Ecscr
Hbegf
Hars2
Pcdhb2
Pcdhb4
Pcdhb11
Pcdhga3
Pcdhgb1
Pcdhga4
Pcdhga9
Pcdhgb6
Pcdhgb7
Pcdhgc3
Nr3c1
Dpysl3
Sncaip
Ppic
Fbn2
Slc27a6
Chsy3
Afap1l1
Wdr7
Pmaip1
Ldlrad4
Zfp407
Tmx3
Lrp5
Kmt5b
Cd248
Sipa1
Ehbp1l1
Ltbp3
Scyl1
Syvn1
Gpha2
2700081O15Rik
Ddb1
Tmem132a
Pcsk5
Kank1
Vldlr
Ric1
Papss2
Tnks2
Ide
Rbp4
Entpd1
Tll2
Loxl4
Kazald1
Oga
Gbf1
Gpam
Bmp15
Shroom4
Clcn5
Praf2
Srpx
Usp9x
Uba1
Cdk16
Wdr44
Stag2
Apln
Zdhhc9
Elf4
Frmd7
Fhl1
Prrg3
Zfp185
Bgn
Plxna3
Pls3
Tab3
Kif4
Med12
Atp7a
Itm2a
Tnmd
Tspan6
Cenpi
Armcx4
Arxes2
Arxes1
Bex4
Tbc1d8b
Morc4
Lhfpl1
Fam120c
Kdm5c
Scml2
Reps2
Ap1s2
Cltrn
Egfl6

## Sheet: sex_dimorphic_cluster1
Gene
Sox11
Wdr82
Wdr6
Megf9
Amotl1
Ptprz1
Alas1
Vcan
Osgep

## Sheet: sex_dimorphic_cluster2
Gene
Camk1d
Foxd3
Adam11
Ctss
Hpse2
Crabp2
Trem1
Lrp11
Syt4
Kcnn4
Cd53
Cyp7b1
Nfasc
Laptm5
Ptprc

## Sheet: sex_dimorphic_cluster3
Gene
Btla
Synm
P2ry2
Sytl4
AW551984
Otoa
Tbc1d16
Tlr2
Fh1
Pde1a
Sema3c
Fbln1
Map6
Lhpp
Lrig3
Dgke
Abcb8

## Sheet: sex_dimorphic_cluster4
Gene
P2ry14
Plp1
Tln2
Oaf
Plbd2
