# Supplementary material for: Enhancer Rewiring Orchestrates Inflammation and Loss of Cell Identity During Muscle Stem Cell Aging
Source: Aging Cell. 2025 Nov 14;25(1):e70289. doi: 10.1111/acel.70289 (PMC12740102; doi:10.1111/acel.70289)
Supplement: Supplementary file 4 — Table S3: Differential peaks from ATAC‐seq data. [file ACEL-25-e70289-s004.xlsx]

## Sheet: YvsO
seqnames	start	end	width	strand	Conc	Conc_Young	Conc_Old	Fold	p.value	FDR
chr7	26899851	26900251	401	*	3.90275	2.17401	4.66683	-2.0836	2.57475e-11	5.5733e-07
chr16	4722491	4722891	401	*	3.38445	1.5978	4.15858	-1.89678	1.25641e-10	1.9779e-06
chr2	80025071	80025471	401	*	3.24424	1.8387	3.94248	-1.59096	4.86546e-09	4.43443e-05
chr8	77895339	77895739	401	*	3.78879	2.29969	4.5058	-1.54171	7.81128e-09	6.44125e-05
chr10	89877030	89877791	762	*	3.93311	2.53428	4.62979	-1.5066	1.33749e-09	1.65436e-05
chr7	27059330	27059730	401	*	4.92397	3.63599	5.59343	-1.43109	9.72673e-11	1.68436e-06
chr12	5360696	5361096	401	*	3.9543	2.46762	4.67078	-1.41191	8.57694e-09	6.75114e-05
chr11	80716453	80716853	401	*	4.96653	3.75686	5.61512	-1.34373	4.43122e-09	4.26303e-05
chr1	151569216	151569616	401	*	3.3024	1.86968	4.00689	-1.32665	4.9402e-08	0.000255272
chr8	16641720	16642120	401	*	3.59086	2.30168	4.26062	-1.25384	5.30687e-08	0.000255272
chr19	11107767	11108167	401	*	3.26844	1.92184	3.95262	-1.23852	1.23801e-07	0.000549701
chr8	19549577	19550613	1037	*	3.99933	2.97322	4.59289	-1.18368	5.07141e-08	0.000255272
chr7	58448799	58449199	401	*	3.31874	2.11815	3.96481	-1.1824	1.58778e-07	0.000654648
chr8	17103921	17104880	960	*	3.31494	2.10395	3.9639	-1.18155	2.30774e-07	0.000868755
chr16	27349251	27349651	401	*	4.58641	3.34494	5.24365	-1.17942	3.96041e-08	0.000228605
chr10	34105685	34106085	401	*	4.15828	3.09027	4.76522	-1.17511	5.16571e-08	0.000255272
chr11	22692734	22693134	401	*	4.09253	3.01684	4.70187	-1.16573	1.1564e-07	0.000526977
chr3	106832088	106832488	401	*	5.67815	4.54413	6.30515	-1.14665	1.68661e-07	0.000679226
chr8	22708267	22708667	401	*	4.66167	3.57021	5.27588	-1.12761	2.78989e-07	0.000976942
chr10	34089437	34089837	401	*	2.82221	1.48939	3.50299	-1.10941	1.71349e-06	0.00388977
chr16	45224559	45224959	401	*	3.2306	1.9314	3.90293	-1.10884	1.43117e-06	0.00339497
chr10	90032706	90033481	776	*	3.43836	2.36799	4.04603	-1.10594	5.97575e-07	0.00195247
chr6	4000702	4001102	401	*	3.83087	2.64476	4.47289	-1.1022	4.92155e-07	0.00163895
chr13	89889122	89889522	401	*	4.17639	3.05969	4.79824	-1.10108	2.77191e-07	0.000976942
chr14	119492786	119493186	401	*	2.5045	1.03161	3.21797	-1.09129	3.62559e-06	0.0058133
chr16	9825267	9825667	401	*	3.83138	2.79666	4.42773	-1.0889	7.65515e-07	0.00232566
chr16	23028554	23028954	401	*	4.07161	2.99615	4.68087	-1.08383	1.00668e-06	0.00276707
chr19	11055696	11056096	401	*	3.20025	1.96824	3.85494	-1.07267	2.65502e-06	0.00483963
chr7	91344224	91344624	401	*	2.97982	1.83805	3.6091	-1.06187	2.19766e-06	0.00442518
chr6	113660483	113660883	401	*	4.23526	3.23666	4.81976	-1.05281	2.38848e-07	0.000880018
chr18	84867132	84867532	401	*	4.21682	3.2605	4.78692	-1.04604	8.23368e-07	0.00241663
chr2	66780789	66781189	401	*	5.08507	4.08807	5.66903	-1.04416	9.26275e-07	0.00267335
chr19	11053079	11053853	775	*	4.24005	3.33016	4.79368	-1.04098	1.08064e-06	0.00283533
chr8	19641078	19641478	401	*	3.60985	2.64945	4.18136	-1.03608	1.75724e-06	0.00388977
chr2	126284081	126284481	401	*	4.71348	3.69541	5.30441	-1.03228	1.17809e-06	0.0030001
chr11	76897789	76898189	401	*	4.83099	3.88237	5.39841	-1.02587	1.05963e-06	0.00282298
chr2	180453149	180453549	401	*	3.407	2.31443	4.02155	-1.02515	3.02293e-06	0.00528763
chr11	80733370	80733770	401	*	3.40423	2.34718	4.00772	-1.02298	2.79221e-06	0.0050137
chr7	18402863	18404088	1226	*	5.70649	4.80565	6.25683	-1.01933	6.64256e-07	0.00209142
chr2	165601676	165602076	401	*	3.33936	2.28041	3.94345	-1.01393	2.57957e-06	0.00475212
chr12	5566354	5566754	401	*	3.14039	2.07241	3.74732	-1.00724	3.87754e-06	0.00610423
chr13	57882545	57882945	401	*	3.4056	2.35772	4.00618	-1.00643	2.80842e-06	0.0050137
chr7	27039870	27040270	401	*	5.32861	4.39437	5.89097	-0.990912	2.45975e-06	0.00467165
chr12	6353132	6353532	401	*	3.45837	2.29607	4.09362	-0.98923	5.48994e-06	0.00812548
chr6	13062093	13062493	401	*	4.31181	3.43531	4.85314	-0.989132	1.41645e-06	0.00339497
chr8	123181384	123181784	401	*	4.49889	3.57016	5.05929	-0.980976	1.4122e-06	0.00339497
chr14	119649860	119650260	401	*	3.95439	3.00476	4.52217	-0.977067	3.37617e-06	0.00551552
chr11	28952416	28952816	401	*	2.97316	1.88761	3.58555	-0.976519	7.59433e-06	0.0103551
chr7	26800094	26800494	401	*	4.70167	3.72297	5.27947	-0.976389	3.10234e-06	0.00537225
chrX	143547870	143548270	401	*	4.22781	3.23118	4.81164	-0.975765	3.27252e-06	0.00551552
chr12	79132111	79132511	401	*	4.08782	3.15453	4.64984	-0.975652	2.48193e-06	0.00467165
chr7	75190268	75190668	401	*	3.93871	3.07936	4.47357	-0.974964	3.28611e-06	0.00551552
chr1	127863772	127864172	401	*	3.80699	2.87459	4.36869	-0.962946	5.00777e-06	0.00760688
chr4	11869274	11869674	401	*	3.49622	2.46831	4.09036	-0.962322	3.44248e-06	0.00557128
chr8	16640463	16640863	401	*	3.11889	2.20807	3.67285	-0.960278	8.06591e-06	0.0109122
chr11	76587315	76587715	401	*	6.20448	5.36585	6.73138	-0.960227	4.09972e-06	0.00639586
chr12	57837611	57838011	401	*	3.53941	2.48312	4.14265	-0.960024	9.5907e-06	0.0123941
chr13	57876830	57877568	739	*	5.08537	4.16988	5.64102	-0.958965	3.34025e-06	0.00551552
chr8	56083612	56084280	669	*	3.16061	2.03914	3.78389	-0.958127	6.93419e-06	0.00984245
chr7	26783227	26783627	401	*	4.4135	3.51749	4.96207	-0.953342	2.47399e-06	0.00467165
chr4	16037277	16037677	401	*	4.26896	3.35012	4.82582	-0.949495	5.40223e-06	0.0080646
chr6	82097728	82098128	401	*	3.3477	2.24633	3.96493	-0.947586	1.02357e-05	0.0128441
chr8	68081788	68082188	401	*	4.41183	3.54012	4.95136	-0.940021	2.10013e-06	0.00427853
chr9	60770439	60770839	401	*	3.72831	2.71466	4.31779	-0.93999	7.3462e-06	0.010177
chr9	34604957	34605357	401	*	3.35369	2.52035	3.87853	-0.937692	9.33177e-06	0.0121501
chrX	130963327	130963727	401	*	3.11188	2.17427	3.67543	-0.930677	1.17077e-05	0.0140792
chr13	19512126	19512526	401	*	3.75127	2.87781	4.29146	-0.92645	1.01149e-05	0.0128358
chr19	42660109	42660509	401	*	5.71369	4.87748	6.23964	-0.92558	6.66456e-06	0.0096174
chr11	76589839	76590239	401	*	3.09324	2.01032	3.70482	-0.922871	1.30529e-05	0.0152404
chr16	9941317	9941717	401	*	3.72666	2.51502	4.37579	-0.922393	1.44417e-05	0.0159289
chr12	34178923	34179562	640	*	3.42096	2.63475	3.92699	-0.914818	1.32014e-05	0.0152404
chr11	49076299	49076699	401	*	4.48082	3.70334	4.98327	-0.912974	6.52118e-06	0.00948958
chr7	26778518	26778918	401	*	3.28601	2.47515	3.80198	-0.911834	1.47332e-05	0.016046
chr18	4252003	4252403	401	*	3.22586	2.12607	3.84261	-0.910829	1.54873e-05	0.0166577
chr5	146703737	146704137	401	*	2.69493	1.6659	3.28943	-0.908345	1.68963e-05	0.0173842
chr11	79276172	79276572	401	*	4.33063	3.41278	4.88713	-0.905212	1.08713e-05	0.0134126
chr11	22845259	22845659	401	*	5.06132	4.25457	5.57565	-0.904624	1.09837e-05	0.0134126
chr16	9784589	9784989	401	*	4.22567	3.14205	4.83747	-0.901348	1.69658e-05	0.0173842
chr2	169787377	169787777	401	*	5.40489	4.56513	5.93222	-0.898747	1.35518e-05	0.0153293
chr6	82157398	82157798	401	*	4.81576	3.99787	5.33453	-0.897829	6.90681e-06	0.00984245
chr3	27214372	27214772	401	*	3.60574	2.54367	4.21082	-0.891516	1.71007e-05	0.0174194
chr14	75826715	75827428	714	*	4.90017	4.14416	5.39369	-0.890368	5.12795e-06	0.00772172
chr12	11206287	11206687	401	*	3.97113	3.06972	4.52168	-0.890118	1.3192e-05	0.0152404
chr7	91089283	91089683	401	*	3.05147	2.04968	3.63703	-0.889918	2.05621e-05	0.0191016
chr9	104555510	104555910	401	*	4.44945	3.6485	4.96146	-0.889517	1.30691e-05	0.0152404
chr16	9900957	9901357	401	*	4.37871	3.33836	4.97688	-0.882883	1.97002e-05	0.0185404
chr13	45960305	45960705	401	*	3.00491	1.89792	3.62384	-0.882017	2.17705e-05	0.0193331
chrX	141452653	141453053	401	*	3.39155	2.49954	3.93865	-0.880458	2.16706e-05	0.0193331
chr9	84863388	84863788	401	*	3.89611	2.9511	4.46227	-0.879101	2.06274e-05	0.0191016
chr4	129018885	129019285	401	*	3.92084	3.08234	4.44768	-0.878684	1.79084e-05	0.0176202
chr3	120065745	120066145	401	*	4.26694	3.36878	4.81629	-0.877596	1.84086e-05	0.0177676
chr1	140308793	140309193	401	*	4.40765	3.58332	4.92895	-0.876564	1.26251e-05	0.0149744
chr18	43223501	43223901	401	*	4.09891	3.30528	4.60796	-0.871176	1.0356e-05	0.0129017
chrX	23218443	23218843	401	*	3.0754	2.01782	3.67906	-0.870718	2.51029e-05	0.0211765
chr18	7735088	7735488	401	*	2.64557	1.58226	3.25104	-0.870539	2.48126e-05	0.0210625
chr3	121315395	121315795	401	*	3.0901	2.16127	3.65054	-0.869435	2.32467e-05	0.0201508
chr14	46240124	46240524	401	*	4.5958	3.62713	5.17016	-0.867879	1.84686e-05	0.0177676
chr13	101092301	101092701	401	*	4.88442	4.06485	5.40385	-0.864482	1.469e-05	0.016046
chr6	63332540	63332940	401	*	3.06807	2.221	3.59823	-0.857992	2.84495e-05	0.0231293
chr9	76806251	76806651	401	*	4.76093	4.0174	5.24916	-0.857867	1.41088e-05	0.0157626
chr9	13586924	13587324	401	*	4.77548	3.99522	5.27906	-0.857754	1.96826e-05	0.0185404
chr4	69622603	69623003	401	*	4.5221	3.7733	5.01257	-0.856672	1.84603e-05	0.0177676
chr11	61225669	61226069	401	*	2.5868	1.14901	3.29244	-0.855816	2.54545e-05	0.0212943
chr4	119966663	119967063	401	*	5.95465	5.16966	6.46018	-0.853125	1.93648e-05	0.0184251
chr3	93641933	93642333	401	*	3.67354	2.83212	4.20151	-0.851293	2.83627e-05	0.0231293
chr7	75236364	75236764	401	*	2.39589	1.05704	3.07817	-0.850903	2.68614e-05	0.0222562
chrX	117559035	117559435	401	*	2.97144	1.9903	3.55006	-0.845309	3.17422e-05	0.0252143
chr14	119567972	119568372	401	*	4.63805	3.92492	5.11314	-0.843109	2.3164e-05	0.0201508
chr2	3726730	3727130	401	*	6.07756	5.39492	6.53906	-0.839539	1.57583e-05	0.016667
chr12	104386877	104387277	401	*	2.99044	2.05381	3.55365	-0.839098	3.52533e-05	0.0265423
chr9	83788000	83788400	401	*	2.24531	0.893951	2.93064	-0.838946	2.27022e-05	0.0199558
chr5	103721459	103721859	401	*	5.78845	4.96297	6.31021	-0.838466	2.8764e-05	0.0231758
chr8	94427945	94428345	401	*	4.80513	4.05779	5.29499	-0.837034	2.09267e-05	0.0191826
chr2	84163284	84163684	401	*	3.31168	2.37819	3.87378	-0.836958	3.42811e-05	0.0264896
chr7	104465016	104465416	401	*	2.29952	0.878307	3.00138	-0.833342	2.36857e-05	0.020406
chr8	125994836	125995550	715	*	3.90492	3.10546	4.41632	-0.824221	3.78493e-05	0.0278054
chr16	9535209	9535609	401	*	3.44791	2.48119	4.0216	-0.823851	4.15594e-05	0.029862
chr6	94714782	94715182	401	*	3.96731	3.12618	4.49518	-0.822637	3.92219e-05	0.0284183
chr5	74618492	74618892	401	*	3.83075	2.99844	4.35518	-0.822044	3.62608e-05	0.0270656
chr14	18062196	18062596	401	*	4.91855	4.11093	5.43324	-0.818302	3.19984e-05	0.02524
chr10	28087361	28087761	401	*	5.15906	4.46477	5.6258	-0.816426	3.37568e-05	0.0263315
chr8	124201600	124202000	401	*	3.09913	2.01234	3.7119	-0.813195	4.68524e-05	0.0320685
chr5	105293653	105294053	401	*	4.40612	3.64568	4.9015	-0.812993	2.66193e-05	0.0221616
chr15	99860035	99860435	401	*	3.64508	2.70789	4.20848	-0.812638	4.66217e-05	0.0320685
chr16	57734191	57734591	401	*	3.86893	3.12274	4.3583	-0.811661	3.52449e-05	0.0265423
chr11	114837010	114837410	401	*	2.79019	1.80908	3.3688	-0.811653	4.67691e-05	0.0320685
chrX	152459736	152460136	401	*	5.32147	4.59766	5.80123	-0.80478	4.46884e-05	0.031204
chr10	90834365	90834765	401	*	4.12319	3.35578	4.62148	-0.803837	3.82621e-05	0.0278394
chr4	105070371	105070771	401	*	2.71158	1.61307	3.32794	-0.802332	4.50467e-05	0.0313279
chr7	66383586	66383986	401	*	4.52152	3.81339	4.99441	-0.801885	3.47864e-05	0.0265423
chrX	133920282	133920682	401	*	2.44843	1.32596	3.07201	-0.800365	4.27312e-05	0.0303266
chr11	22847670	22848070	401	*	5.05835	4.37115	5.52191	-0.798355	2.51915e-05	0.0211765
chr13	54156339	54156739	401	*	4.42424	3.60505	4.94352	-0.797177	4.63067e-05	0.0320685
chr11	80629385	80629785	401	*	4.80883	4.00301	5.32279	-0.796679	4.93794e-05	0.0330152
chr14	22424087	22424487	401	*	3.85922	3.02896	4.38286	-0.793499	4.79275e-05	0.0322938
chr11	21079805	21080205	401	*	4.4946	3.77996	4.97035	-0.790682	3.80548e-05	0.0278054
chr3	104651648	104652048	401	*	3.0061	2.01537	3.58796	-0.788355	6.06922e-05	0.0386395
chr6	122571287	122571687	401	*	3.90478	2.9593	4.47111	-0.787188	5.75799e-05	0.0373445
chr16	9620659	9621059	401	*	3.59786	2.76367	4.12303	-0.783825	6.29085e-05	0.0394975
chr18	37089771	37090171	401	*	4.20823	3.52271	4.67103	-0.783012	3.43828e-05	0.0264896
chr12	58909861	58910261	401	*	3.08735	2.10518	3.66631	-0.782404	6.44792e-05	0.0403095
chr9	76803677	76804077	401	*	2.38553	1.29289	3.00009	-0.781796	4.34071e-05	0.0305558
chr10	88321400	88322143	744	*	2.93484	1.99761	3.49826	-0.778533	6.70112e-05	0.0411497
chr6	32570447	32570847	401	*	3.64408	2.75665	4.18947	-0.77791	6.67456e-05	0.0411324
chr16	43699390	43699790	401	*	3.58811	2.70545	4.13174	-0.776597	6.52655e-05	0.0406543
chr16	9819512	9819912	401	*	4.02008	3.15512	4.55706	-0.775351	5.85922e-05	0.0377186
chr4	65083304	65083704	401	*	2.48609	1.42389	3.0912	-0.771477	5.53088e-05	0.0360064
chr10	79918212	79918612	401	*	4.25192	3.53353	4.72931	-0.771098	5.21062e-05	0.0345714
chr14	22174742	22175142	401	*	3.44399	2.7163	3.92542	-0.76554	6.7674e-05	0.0412238
chr3	138225122	138225522	401	*	3.58147	2.68547	4.13003	-0.765419	7.13004e-05	0.0428713
chr3	81563715	81564432	718	*	3.66791	3.02646	4.11038	-0.765301	6.78461e-05	0.0412238
chr2	67671707	67672107	401	*	3.76215	2.92607	4.28806	-0.762308	7.33267e-05	0.0437856
chr1	169931731	169932500	770	*	4.16358	3.46224	4.63347	-0.758967	6.05102e-05	0.0386395
chr5	90076008	90076408	401	*	4.85778	4.10966	5.34796	-0.758281	6.65591e-05	0.0411324
chr5	146705433	146705833	401	*	3.75733	2.93992	4.27591	-0.75623	7.60767e-05	0.0448737
chrX	72382028	72382428	401	*	3.61457	2.84889	4.11213	-0.754586	8.56644e-05	0.047546
chr9	13495520	13495920	401	*	2.67603	1.59883	3.28584	-0.754326	6.87673e-05	0.0415448
chr8	81828088	81828488	401	*	3.74012	3.04017	4.2094	-0.752929	7.79195e-05	0.0448737
chr4	102555555	102555955	401	*	5.81702	5.07965	6.30262	-0.752154	8.40459e-05	0.0471005
chr2	6893101	6893501	401	*	3.83367	2.99757	4.35957	-0.751082	7.98449e-05	0.0453331
chr6	43462021	43462421	401	*	3.88789	3.20597	4.34907	-0.749309	7.72414e-05	0.0448737
chr2	12697179	12697579	401	*	3.73536	2.82445	4.28936	-0.747866	9.0792e-05	0.0494411
chr7	90701367	90701767	401	*	4.97098	4.23896	5.45427	-0.744897	8.13799e-05	0.0457546
chr5	137277344	137277744	401	*	6.29252	5.59902	6.75891	-0.742035	8.94223e-05	0.0488488
chr7	91817967	91818367	401	*	2.03162	0.460575	2.76578	-0.738229	3.68332e-05	0.0273748
chr9	102746786	102747186	401	*	5.15818	4.4634	5.62514	-0.733648	8.8175e-05	0.0483496
chr4	65053333	65053733	401	*	2.68869	1.58898	3.30541	-0.730114	8.55271e-05	0.047546
chr1	84218566	84218966	401	*	2.43596	1.09817	3.11797	-0.725401	6.22315e-05	0.0393303
chr10	28113871	28114271	401	*	5.57457	4.98315	5.99282	-0.713159	7.72002e-05	0.0448737
chr8	16819882	16820282	401	*	2.51312	1.18951	3.19161	-0.707531	8.75839e-05	0.0483017
chr7	69233318	69233718	401	*	2.13459	0.800477	2.8157	-0.657743	8.44033e-05	0.0471483
chr5	25245780	25246346	567	*	1.99568	0.818755	2.6351	-0.606535	5.47144e-05	0.0357539
chr15	95560926	95561326	401	*	1.94471	2.65175	0.500712	0.601036	7.82584e-05	0.0448737
chr13	48594606	48595006	401	*	2.13175	2.78102	0.919602	0.673196	6.88543e-05	0.0415448
chr1	33527377	33527777	401	*	3.3142	4.04576	1.75595	0.6825	4.33584e-05	0.0305558
chr8	94999992	95000392	401	*	2.30048	2.95251	1.07825	0.701439	7.67672e-05	0.0448737
chr1	33501333	33501733	401	*	2.27591	2.91909	1.08566	0.716599	6.77013e-05	0.0412238
chr3	54551906	54552306	401	*	4.17431	4.6149	3.53684	0.735939	7.8564e-05	0.0449002
chr4	74013368	74013768	401	*	4.72774	5.15341	4.12128	0.738421	8.10007e-05	0.0456897
chr8	125342528	125342928	401	*	3.66071	4.08871	3.04946	0.74371	7.31567e-05	0.0437856
chr17	62862675	62863075	401	*	2.59621	3.17	1.62924	0.744036	8.09631e-05	0.0456897
chr17	65009334	65009734	401	*	2.72012	3.2611	1.84455	0.746086	8.75639e-05	0.0483017
chr12	27479458	27479858	401	*	4.20434	4.67632	3.49828	0.746219	8.82292e-05	0.0483496
chr10	8292445	8293138	694	*	3.56003	4.0708	2.76212	0.748201	9.12793e-05	0.0495506
chr2	170826842	170827242	401	*	5.0243	5.49416	4.32303	0.754388	7.93009e-05	0.0451723
chr2	129175678	129176078	401	*	3.79503	4.23906	3.15029	0.75631	7.82381e-05	0.0448737
chr12	27338764	27339164	401	*	4.57852	5.03104	3.91553	0.757554	7.65727e-05	0.0448737
chr11	120888678	120889078	401	*	5.70452	6.14157	5.07452	0.759339	7.77839e-05	0.0448737
chr10	121865495	121866265	771	*	3.8406	4.29959	3.1635	0.760036	6.29522e-05	0.0394975
chr9	121171690	121172090	401	*	3.55255	4.02265	2.85072	0.763286	7.77641e-05	0.0448737
chr16	89570386	89571245	860	*	3.21343	3.78406	2.25559	0.764835	7.60931e-05	0.0448737
chr11	3543004	3543404	401	*	3.73325	4.22605	2.97894	0.766198	7.55928e-05	0.0448737
chr2	76929701	76930101	401	*	2.60489	3.19805	1.58002	0.767291	6.6301e-05	0.0411324
chr3	67450583	67450983	401	*	3.59215	4.04361	2.93147	0.774546	5.96605e-05	0.0382641
chr14	109214838	109215238	401	*	3.80493	4.26679	3.12152	0.777589	5.40026e-05	0.035581
chr3	65109362	65109762	401	*	4.29993	4.74191	3.65953	0.781139	3.22117e-05	0.02524
chr7	144037842	144038608	767	*	3.98058	4.4404	3.30165	0.783987	4.81395e-05	0.032311
chr5	26165417	26165817	401	*	2.87579	3.42559	1.97639	0.785017	6.19067e-05	0.0392684
chr1	126431614	126432014	401	*	2.63035	3.18305	1.72301	0.786429	5.79551e-05	0.0374477
chr19	16960291	16960691	401	*	3.9725	4.4419	3.27226	0.787333	5.40389e-05	0.035581
chr6	73587722	73588122	401	*	4.2244	4.68134	3.5518	0.789213	4.77485e-05	0.0322938
chr3	51816504	51816904	401	*	2.79778	3.33796	1.92434	0.790049	5.46478e-05	0.0357539
chr5	76657501	76657901	401	*	4.37331	4.84382	3.67057	0.79582	4.77541e-05	0.0322938
chr12	27342587	27342987	401	*	6.43506	6.88121	5.78578	0.800688	5.0049e-05	0.0333341
chr10	125389181	125389581	401	*	4.2791	4.74965	3.57626	0.800927	3.50671e-05	0.0265423
chr10	119610489	119610889	401	*	1.98209	2.72723	0.355497	0.80094	2.09364e-05	0.0191826
chr15	94227364	94227764	401	*	3.56355	4.03992	2.8475	0.801563	4.24322e-05	0.0302382
chr2	163939586	163939986	401	*	3.9314	4.43862	3.14227	0.804655	4.72968e-05	0.0322452
chr3	123690056	123690456	401	*	2.63321	3.27537	1.44661	0.810987	4.23451e-05	0.0302382
chr6	143361348	143362100	753	*	3.35023	3.85684	2.56261	0.813898	3.79202e-05	0.0278054
chr2	157187292	157187692	401	*	3.1795	3.70874	2.3348	0.814597	4.44395e-05	0.0311559
chr16	89840123	89840523	401	*	4.48903	4.96638	3.77073	0.816841	3.59248e-05	0.0269308
chr12	27228392	27228792	401	*	3.80236	4.27427	3.09646	0.817062	3.76974e-05	0.0278054
chr16	89897966	89898366	401	*	3.4311	3.92321	2.67843	0.819894	3.44183e-05	0.0264896
chr3	152980445	152981634	1190	*	3.80299	4.31092	3.0121	0.820794	3.21085e-05	0.02524
chr17	62657734	62658134	401	*	2.00241	2.75211	0.352007	0.823667	1.90786e-05	0.0182531
chr7	76341687	76342087	401	*	2.93683	3.51939	1.94403	0.82515	4.10296e-05	0.0296042
chr2	170731706	170732106	401	*	4.62835	5.07521	3.97756	0.825448	1.61013e-05	0.0168983
chr2	57301465	57301865	401	*	4.30174	4.75315	3.64116	0.826088	1.79062e-05	0.0176202
chr14	62023069	62023469	401	*	3.74058	4.26296	2.91352	0.830178	2.96523e-05	0.0237724
chr8	125604764	125605164	401	*	3.57114	4.0622	2.82097	0.832817	2.87743e-05	0.0231758
chr16	89954431	89954831	401	*	1.97263	2.73776	0.237953	0.835385	1.57846e-05	0.016667
chr7	15980304	15980704	401	*	3.3882	3.87896	2.63872	0.837483	2.72486e-05	0.0224695
chr13	23772595	23772995	401	*	3.0283	3.52932	2.25428	0.838357	3.51917e-05	0.0265423
chr14	117930497	117930897	401	*	4.07909	4.54925	3.37712	0.845425	1.77428e-05	0.0176202
chr10	121954577	121954977	401	*	2.71575	3.29487	1.73312	0.851303	3.0971e-05	0.0247152
chr6	38021378	38021778	401	*	3.86733	4.35837	3.11717	0.852428	1.99586e-05	0.0186821
chr5	44151180	44152115	936	*	3.43549	3.93861	2.65638	0.855703	2.14933e-05	0.0193331
chr5	113310616	113311016	401	*	3.38239	3.88378	2.60747	0.856989	2.42272e-05	0.0206669
chr2	28219007	28219407	401	*	2.87371	3.39543	2.04831	0.857988	2.80096e-05	0.0229875
chr10	52982918	52983318	401	*	3.30082	3.81864	2.48531	0.858613	2.40679e-05	0.0206326
chr15	87715232	87715632	401	*	3.48035	3.97194	2.72891	0.859443	2.2347e-05	0.0197438
chr3	156791256	156791656	401	*	3.17275	3.6775	2.38965	0.86523	2.32732e-05	0.0201508
chr19	16959581	16959981	401	*	4.43381	4.93227	3.66597	0.866164	1.64899e-05	0.0170989
chr14	122249490	122249890	401	*	2.19055	2.89577	0.754641	0.866702	1.80374e-05	0.0176469
chr11	70606488	70606888	401	*	3.89994	4.39775	3.13368	0.875414	1.6296e-05	0.0169997
chr19	12585262	12585662	401	*	3.44987	3.93397	2.71601	0.875685	1.73972e-05	0.0176178
chr2	158781103	158781503	401	*	3.78719	4.29076	3.00698	0.875841	1.33235e-05	0.0152621
chr11	65269912	65270312	401	*	3.02027	3.58232	2.0869	0.876233	2.16107e-05	0.0193331
chr1	128856961	128857361	401	*	3.60235	4.09013	2.85988	0.876963	1.33964e-05	0.0152621
chr1	40967851	40968490	640	*	3.92934	4.4344	3.14552	0.877771	1.36325e-05	0.0153293
chr5	45444152	45444552	401	*	3.43435	3.94135	2.64576	0.877969	1.77759e-05	0.0176202
chr17	66286312	66286712	401	*	3.40305	3.92634	2.57366	0.878212	2.15636e-05	0.0193331
chr15	99647131	99647856	726	*	5.96904	6.50234	5.11379	0.884838	1.77148e-05	0.0176202
chr4	117071173	117071573	401	*	2.98286	3.57158	1.97151	0.885609	2.10654e-05	0.0191992
chr13	108411428	108411828	401	*	3.59683	4.12248	2.7614	0.894222	1.18454e-05	0.0141465
chr10	116771250	116771650	401	*	4.10513	4.59985	3.34624	0.905788	8.31318e-06	0.0111595
chr12	65159580	65159980	401	*	2.254	2.91437	1.00078	0.906142	1.43384e-05	0.0159164
chr13	23763419	23764016	598	*	5.31654	5.80961	4.5616	0.911601	4.28132e-06	0.00661953
chr5	67439652	67440052	401	*	2.33049	2.97116	1.14916	0.912963	1.50456e-05	0.0162838
chr8	70057232	70057632	401	*	2.54728	3.16717	1.43713	0.915478	1.56955e-05	0.016667
chr16	89835549	89835949	401	*	5.98485	6.50848	5.15459	0.919703	8.93948e-06	0.0117275
chr14	86825708	86826108	401	*	3.90936	4.48	2.95149	0.929419	1.11263e-05	0.0134736
chr10	119819773	119820173	401	*	4.40261	4.95146	3.50581	0.934536	8.59065e-06	0.0114433
chr10	8323235	8323839	605	*	2.98766	3.54829	2.05828	0.936178	1.09985e-05	0.0134126
chr17	47271974	47272374	401	*	4.39062	4.88441	3.63397	0.938246	1.68167e-06	0.00388282
chr13	23551507	23551907	401	*	4.77971	5.27536	4.01861	0.938965	1.77453e-06	0.00388977
chr3	117575456	117575856	401	*	3.50474	4.05832	2.59499	0.941797	7.05529e-06	0.00993293
chr7	46179822	46180222	401	*	3.20876	3.73137	2.3811	0.942647	7.4325e-06	0.0102149
chr3	156904283	156904683	401	*	3.63452	4.20459	2.6783	0.942657	7.13618e-06	0.00996579
chr1	126573129	126573827	699	*	2.63793	3.2561	1.53346	0.952046	1.01549e-05	0.0128358
chr4	107830811	107831211	401	*	2.29757	2.96422	1.02043	0.959768	1.00566e-05	0.0128358
chr3	152667954	152668354	401	*	2.76731	3.34866	1.77811	0.960339	8.75766e-06	0.0115767
chr8	110486093	110486493	401	*	3.69878	4.22531	2.86109	0.96188	3.68187e-06	0.00584938
chr1	6359085	6359485	401	*	3.8156	4.32405	3.02344	0.964934	1.85133e-06	0.00395792
chr5	62766071	62766471	401	*	4.04358	4.5867	3.1623	0.965666	1.93555e-06	0.0040875
chr8	35615876	35616276	401	*	4.11617	4.63978	3.28596	0.969685	2.24745e-06	0.00447341
chr11	121231614	121232014	401	*	3.57893	4.12317	2.69464	0.972798	4.88877e-06	0.00749185
chr7	48873903	48874303	401	*	4.00714	4.5422	3.14728	0.981989	3.33379e-06	0.00551552
chr4	52211093	52211493	401	*	5.12978	5.64221	4.32777	0.991208	1.12984e-06	0.00292017
chr1	170406327	170406727	401	*	2.43068	3.095	1.16246	1.01961	5.89724e-06	0.00865435
chr10	121890052	121890452	401	*	5.29347	5.85762	4.35415	1.02097	1.80063e-06	0.00389765
chr16	90072674	90073896	1223	*	4.35067	4.88963	3.48049	1.02276	2.82079e-07	0.000976942
chr1	126656276	126656676	401	*	3.75246	4.32822	2.77974	1.02892	1.75623e-06	0.00388977
chr17	47248068	47248468	401	*	2.92768	3.5461	1.82236	1.03569	2.92374e-06	0.00516631
chr17	43068846	43069246	401	*	2.92946	3.526	1.89416	1.03733	3.3546e-06	0.00551552
chr6	73644711	73645111	401	*	3.81096	4.42337	2.72533	1.05351	1.29077e-06	0.00323941
chr7	136930216	136930616	401	*	2.93248	3.52264	1.91677	1.05848	1.97841e-06	0.00411444
chr14	86748749	86749360	612	*	3.27686	3.85985	2.28274	1.05883	9.74625e-07	0.00272216
chr3	51910856	51911256	401	*	3.18207	3.82342	1.99834	1.06257	2.27988e-06	0.00448639
chr10	116784063	116784463	401	*	3.4862	4.09465	2.41335	1.06269	1.50511e-06	0.00352211
chr3	20223392	20223792	401	*	3.46499	4.06208	2.42797	1.08082	7.90095e-07	0.00235895
chr5	69341324	69341724	401	*	2.7186	3.40477	1.3638	1.08485	2.38508e-06	0.00464067
chr16	89817758	89818814	1057	*	3.58436	4.15259	2.63343	1.09413	3.71605e-07	0.00126177
chr4	22914843	22915243	401	*	3.76594	4.33501	2.81261	1.10335	2.08336e-07	0.000801713
chr16	89991676	89992076	401	*	2.92569	3.55856	1.77161	1.12482	1.052e-06	0.00282298
chr11	6644465	6644865	401	*	2.89735	3.53415	1.72962	1.1252	9.50227e-07	0.00269752
chr1	126660354	126660754	401	*	4.90661	5.49235	3.90426	1.12923	9.77789e-08	0.000457626
chr3	32817452	32817852	401	*	4.02829	4.61626	3.01922	1.13771	4.93605e-08	0.000255272
chr3	51908469	51908869	401	*	2.93509	3.56581	1.78842	1.14484	7.39743e-07	0.0022875
chr17	47225541	47225941	401	*	2.23739	2.94426	0.794135	1.14638	2.57551e-06	0.00475212
chr13	23562268	23562668	401	*	5.22823	5.81342	4.22756	1.15116	2.91963e-08	0.000180567
chr15	90992312	90992712	401	*	4.08538	4.68389	3.04393	1.15437	1.50274e-07	0.000634698
chr13	23750828	23751228	401	*	3.1918	3.80442	2.10549	1.17092	1.8151e-07	0.000714359
chr6	38206872	38207272	401	*	2.48651	3.1987	1.01945	1.20156	1.34732e-06	0.00333303
chr7	143977981	143978381	401	*	2.56175	3.26359	1.1406	1.24387	6.20733e-07	0.00199058
chr10	121904121	121904521	401	*	5.73966	6.38925	4.52635	1.25981	4.15212e-08	0.00023194
chr16	89952844	89953244	401	*	2.15738	2.94246	0.304379	1.26159	1.99582e-06	0.00411444
chr4	24544755	24545155	401	*	3.13906	3.82014	1.80506	1.26804	1.27524e-07	0.000552075
chr13	23556009	23556409	401	*	4.09999	4.73099	2.95236	1.2855	3.19165e-09	3.45432e-05
chr10	119803612	119804289	678	*	3.55922	4.20112	2.37354	1.29843	3.26012e-08	0.000194672
chr7	12803450	12803850	401	*	5.56968	6.1963	4.43698	1.29966	1.47837e-09	1.70671e-05
chr8	57589188	57589588	401	*	4.25764	4.90974	3.03515	1.31831	1.18726e-08	8.22382e-05
chr13	23762221	23762621	401	*	5.06879	5.69671	3.9317	1.33395	3.25951e-10	4.34186e-06
chr1	126658697	126659097	401	*	4.04569	4.71717	2.7498	1.36367	6.5766e-09	5.69428e-05
chr13	23554814	23555491	678	*	3.89218	4.55304	2.6371	1.37111	3.54352e-09	3.60956e-05
chr13	23562752	23563525	774	*	4.85543	5.50822	3.63041	1.45891	1.698e-10	2.45032e-06
chr13	23746417	23746817	401	*	5.49714	6.16155	4.2286	1.54268	9.58331e-12	2.76587e-07
chr17	62659734	62660396	663	*	2.80684	3.54867	1.19734	1.70406	1.10099e-08	7.94404e-05
chr15	10572060	10572460	401	*	2.74635	3.4818	1.16892	1.73756	1.97705e-08	0.000126801
chr8	57579725	57580125	401	*	4.16801	4.89851	2.6149	1.79731	1.38116e-11	3.41674e-07
chr15	91009331	91009731	401	*	2.60555	3.40609	0.652317	2.03791	1.53176e-08	0.00010202
chr17	62607259	62607659	401	*	3.43963	4.18615	1.80594	2.07856	3.27691e-11	6.30508e-07
chr16	89960080	89960480	401	*	2.41429	3.30243	0	2.70945	9.25992e-09	6.97183e-05
chr13	23574112	23574512	401	*	5.05248	5.87521	2.93999	2.79981	1.15612e-18	1.79271e-13
chr13	23571070	23571470	401	*	4.80775	5.65167	2.52201	2.94507	2.07048e-18	1.79271e-13
chr16	89960551	89960951	401	*	3.42169	4.28999	0.902947	3.11994	5.80949e-15	2.51504e-10
chr16	89973121	89973521	401	*	3.03001	3.90982	0.384977	3.17056	2.41929e-12	8.37889e-08
chr16	89924597	89924997	401	*	3.69211	4.58301	0.912784	3.29064	7.85487e-17	4.53404e-12

## Sheet: GvsO
seqnames	start	end	width	strand	Conc	Conc_Geriatric	Conc_Old	Fold	p.value	FDR
chr2	34779275	34780860	1586	*	5.8938	4.98456	6.38856	-0.809708	1.72988e-08	0.00279366
chr7	107722466	107722866	401	*	3.83029	4.47932	2.83864	0.795156	3.33383e-08	0.00279366
chr4	45192030	45192430	401	*	4.29376	4.87499	3.47234	0.688002	8.53886e-07	0.0477024

## Sheet: GvsY
seqnames	start	end	width	strand	Conc	Conc_Young	Conc_Geriatric	Fold	p.value	FDR
chr7	26899848	26900248	401	*	4.13663	2.17025	5.02448	2.55516	1.4e-17	1.03e-12
chr7	27059335	27059735	401	*	4.88065	3.5595	5.6338	1.77736	1.72e-17	1.03e-12
chr13	23574115	23574515	401	*	5.05349	5.79872	2.91525	-2.62172	2.29e-17	1.03e-12
chr11	49076321	49076721	401	*	4.86765	3.6747	5.58395	1.82422	2.91e-17	1.03e-12
chr7	18402863	18403263	401	*	5.61237	4.34806	6.3497	1.79826	5.09e-16	1.41e-11
chr12	5360702	5361102	401	*	4.21199	2.39113	5.07542	2.26663	6.11e-16	1.41e-11
chr16	27349249	27349649	401	*	4.70082	3.26845	5.48273	1.87969	6.97e-16	1.41e-11
chr5	103721468	103721868	401	*	6.04846	4.88714	6.75499	1.5701	9.12e-16	1.62e-11
chr13	23571069	23571469	401	*	4.8725	5.57518	3.05046	-2.27721	1.87e-15	2.95e-11
chr19	37738520	37738920	401	*	5.90918	4.87187	6.57458	1.40339	2.67e-15	3.79e-11
chr11	76587319	76587719	401	*	6.39442	5.29394	7.08137	1.62808	3.8e-15	4.9e-11
chr19	42660091	42660491	401	*	6.11602	4.89241	6.84152	1.80336	5.58e-15	6.6e-11
chr7	26783236	26783636	401	*	4.70899	3.45579	5.44313	1.57514	7.05e-15	7.7e-11
chr10	89877021	89877803	783	*	3.98486	2.45779	4.78917	2.051	1.06e-14	1.02e-10
chr11	83039159	83039755	597	*	4.88192	3.46108	5.66098	1.85436	1.08e-14	1.02e-10
chr16	89924586	89924986	401	*	3.75236	4.50652	1.53644	-2.67756	2.82e-14	2.5e-10
chr10	25128509	25128909	401	*	5.27893	4.09177	5.99346	1.49338	3.95e-14	3.3e-10
chr11	76897783	76898183	401	*	4.91911	3.80588	5.61026	1.49157	1.28e-13	1.01e-09
chr2	3726777	3727177	401	*	6.11393	5.20972	6.72953	1.26604	2.07e-13	1.55e-09
chr13	23563129	23563529	401	*	4.43435	5.08193	2.93016	-1.92298	3.38e-13	2.36e-09
chr8	22708277	22708677	401	*	4.65173	3.49372	5.35723	1.53506	3.5e-13	2.36e-09
chr16	89960551	89960951	401	*	3.42326	4.2135	0.836385	-2.79013	4.22e-13	2.72e-09
chr7	12803459	12803859	401	*	5.46744	6.11205	3.97824	-1.79119	7.79e-13	4.68e-09
chr10	34183791	34184191	401	*	4.7553	3.68715	5.43138	1.4688	8.18e-13	4.68e-09
chr4	119966690	119967090	401	*	6.20374	5.09318	6.894	1.42044	8.63e-13	4.68e-09
chr7	26800089	26800489	401	*	4.83193	3.63684	5.54889	1.41235	8.85e-13	4.68e-09
chr16	23028265	23028959	695	*	4.26671	3.16883	4.95279	1.55539	8.9e-13	4.68e-09
chr9	50304273	50304673	401	*	4.18951	2.94186	4.92205	1.6299	9.76e-13	4.95e-09
chr13	23746412	23746812	401	*	5.4629	6.08191	4.09569	-1.62026	1.09e-12	5.35e-09
chr8	16641757	16642157	401	*	3.88853	2.22519	4.72207	2.07914	1.74e-12	8.23e-09
chr6	122571287	122571687	401	*	4.25306	2.88281	5.01925	1.54659	2.04e-12	9.32e-09
chr16	4722500	4722900	401	*	3.46076	1.52132	4.34429	2.30636	2.47e-12	1.1e-08
chr2	126303170	126303570	401	*	5.59804	4.45638	6.29836	1.49353	2.81e-12	1.19e-08
chr5	100636810	100637210	401	*	4.21416	3.0731	4.91429	1.41127	2.85e-12	1.19e-08
chr12	5350620	5351020	401	*	6.47754	5.58715	7.08761	1.14611	3.4e-12	1.38e-08
chr7	27039869	27040269	401	*	5.35062	4.31788	6.01442	1.25774	4.13e-12	1.63e-08
chr8	77895332	77895732	401	*	3.67364	2.2232	4.45997	2.03436	4.24e-12	1.63e-08
chr3	93641909	93642309	401	*	4.08428	2.75564	4.83946	1.78657	6.81e-12	2.54e-08
chr8	17527442	17527842	401	*	3.83828	2.39749	4.62225	1.76597	9.59e-12	3.49e-08
chr9	84863409	84863809	401	*	4.14399	2.84269	4.89171	1.70113	1.19e-11	4.14e-08
chr8	19549571	19550613	1043	*	4.07629	2.89673	4.78849	1.63644	1.2e-11	4.14e-08
chr14	75797803	75798523	721	*	3.5156	1.7231	4.37394	2.07033	1.57e-11	5.31e-08
chr3	106831754	106832494	741	*	5.73049	4.61739	6.42159	1.38439	1.89e-11	6.25e-08
chr19	37697238	37697973	736	*	5.57176	4.64908	6.19466	1.17975	2.19e-11	6.99e-08
chr7	70036696	70037379	684	*	3.29569	1.64164	4.12734	2.03043	2.21e-11	6.99e-08
chr8	121195995	121196395	401	*	5.67649	4.79311	6.2837	1.12509	2.63e-11	8.11e-08
chr5	104859883	104860283	401	*	4.49276	3.50665	5.13976	1.21462	2.99e-11	9.02e-08
chr13	23762219	23762619	401	*	4.98939	5.61371	3.59783	-1.49297	3.07e-11	9.07e-08
chr19	11055707	11056107	401	*	3.33027	1.89175	4.11369	1.86935	4.11e-11	1.19e-07
chr15	6914183	6914583	401	*	5.25977	4.23592	5.92042	1.20833	4.38e-11	1.24e-07
chr2	80025047	80025447	401	*	3.2462	1.76221	4.04054	2.05256	5.08e-11	1.42e-07
chr13	57876917	57877317	401	*	4.56923	3.55228	5.22742	1.22171	5.29e-11	1.45e-07
chr10	34105702	34106443	742	*	4.37082	3.40334	5.01088	1.27532	5.66e-11	1.5e-07
chr11	22692801	22693201	401	*	4.435	3.19713	5.16469	1.58151	5.71e-11	1.5e-07
chr13	23562276	23562676	401	*	5.09451	5.72167	3.68976	-1.55697	5.95e-11	1.54e-07
chr18	31189598	31190323	726	*	3.96433	2.78432	4.67667	1.36582	6.12e-11	1.55e-07
chr13	57882546	57882946	401	*	3.64444	2.28123	4.4088	1.62554	6.24e-11	1.55e-07
chr14	22174731	22175131	401	*	3.74476	2.56333	4.45754	1.45767	6.65e-11	1.63e-07
chr5	105293660	105294060	401	*	4.5527	3.56919	5.19873	1.15103	9.53e-11	2.29e-07
chr11	80629391	80629791	401	*	4.88026	3.89793	5.52585	1.16746	1.34e-10	3.16e-07
chr17	62607260	62607660	401	*	3.38636	4.10966	1.42091	-2.14524	1.49e-10	3.48e-07
chr19	37768608	37769008	401	*	4.01488	2.81144	4.73435	1.40419	1.55e-10	3.55e-07
chr18	4252005	4252405	401	*	3.54066	2.15887	4.30983	1.55868	1.65e-10	3.72e-07
chr12	44525217	44525617	401	*	5.00681	3.8074	5.72506	1.32978	1.68e-10	3.73e-07
chr19	37695735	37696135	401	*	4.16822	3.1206	4.83724	1.22027	1.74e-10	3.79e-07
chr8	17700407	17700807	401	*	3.23521	1.80609	4.01632	1.9654	1.77e-10	3.8e-07
chr19	42631521	42631921	401	*	5.71626	4.8506	6.31621	1.20548	2.24e-10	4.72e-07
chr3	97965977	97966377	401	*	5.31232	4.47583	5.90002	1.09018	2.26e-10	4.72e-07
chr8	16640462	16640862	401	*	3.41184	2.13159	4.15368	1.6909	3.14e-10	6.46e-07
chr11	80716450	80716850	401	*	4.75628	3.68037	5.435	1.32261	3.25e-10	6.59e-07
chr10	90834404	90834804	401	*	4.55786	3.56514	5.20728	1.21052	3.48e-10	6.95e-07
chr12	44528591	44528991	401	*	4.95244	3.80443	5.65478	1.34123	3.77e-10	7.44e-07
chr19	37702356	37702756	401	*	5.55377	4.75715	6.12416	1.03163	4.04e-10	7.85e-07
chrX	141452643	141453043	401	*	3.61103	2.42305	4.32581	1.49995	4.42e-10	8.47e-07
chr12	103550046	103550446	401	*	4.88242	4.07369	5.45813	1.05935	4.48e-10	8.47e-07
chr19	11107754	11108154	401	*	3.37023	1.84535	4.17404	1.71679	4.79e-10	8.95e-07
chr16	45224581	45224981	401	*	3.47379	2.11823	4.23613	1.54096	5.22e-10	9.59e-07
chr6	82097724	82098124	401	*	3.44277	2.08485	4.20574	1.62193	5.27e-10	9.59e-07
chr15	27670178	27670578	401	*	6.40577	5.47946	7.03008	1.16589	5.4e-10	9.71e-07
chr15	99889466	99889866	401	*	4.71132	3.73281	5.3555	1.09183	5.49e-10	9.74e-07
chr13	20386766	20387166	401	*	4.97688	4.0032	5.61926	1.19846	5.88e-10	1.03e-06
chr11	76589839	76590239	401	*	3.32549	1.93383	4.0972	1.53723	6.66e-10	1.15e-06
chr12	5407087	5407487	401	*	5.17946	4.38683	5.74808	1.00306	8.73e-10	1.49e-06
chr2	84048749	84049149	401	*	4.90692	4.10746	5.47855	1.07754	9.05e-10	1.53e-06
chr2	126284074	126284474	401	*	4.58966	3.61893	5.23095	1.23196	9.42e-10	1.56e-06
chr12	5566367	5566767	401	*	3.33801	1.99592	4.0968	1.56335	9.48e-10	1.56e-06
chr4	84685945	84686345	401	*	5.21613	4.37275	5.80676	1.06071	9.55e-10	1.56e-06
chr5	117670425	117670825	401	*	4.29969	3.33351	4.93926	1.14599	1.03e-09	1.66e-06
chr9	104555201	104555900	700	*	4.51718	3.68259	5.10407	1.10159	1.08e-09	1.72e-06
chr8	19641080	19641480	401	*	3.67739	2.57296	4.36564	1.36931	1.09e-09	1.72e-06
chr19	29940190	29940590	401	*	5.01795	4.11606	5.63264	1.07697	1.14e-09	1.77e-06
chr13	20027107	20027507	401	*	4.7075	3.84663	5.30546	1.12524	1.16e-09	1.79e-06
chr3	81031987	81032387	401	*	5.15802	4.02275	5.8563	1.30163	1.21e-09	1.84e-06
chr2	84790162	84790790	629	*	4.40013	3.51128	5.00957	1.05954	1.22e-09	1.84e-06
chr4	118465309	118466006	698	*	5.22224	4.28245	5.85179	1.10424	1.34e-09	2.01e-06
chr8	54449843	54450243	401	*	3.97072	3.01353	4.6069	1.20007	1.42e-09	2.11e-06
chr7	91689844	91690244	401	*	4.59006	3.80834	5.1538	1.06593	1.47e-09	2.14e-06
chr5	108246211	108246611	401	*	4.07381	3.01782	4.74572	1.19459	1.48e-09	2.14e-06
chr7	18403405	18404360	956	*	3.56048	2.3814	4.27254	1.3476	1.67e-09	2.39e-06
chr15	63553584	63553984	401	*	4.86057	3.97155	5.47008	1.09124	1.78e-09	2.53e-06
chr19	37773574	37773974	401	*	4.66876	3.69601	5.31079	1.07214	1.81e-09	2.54e-06
chr11	11461803	11462203	401	*	5.71267	4.82084	6.32331	1.10014	1.85e-09	2.57e-06
chr4	65242666	65243066	401	*	4.96196	3.9038	5.63462	1.23769	1.93e-09	2.66e-06
chr17	26753415	26753815	401	*	4.23152	3.30819	4.85468	1.08684	1.97e-09	2.69e-06
chr6	120454648	120455048	401	*	4.15127	3.0838	4.82711	1.20921	2.24e-09	3.03e-06
chr3	27268680	27269080	401	*	5.27143	4.45654	5.84984	1.04037	2.39e-09	3.21e-06
chr13	23763417	23764018	602	*	5.21981	5.73312	4.25299	-1.05125	2.51e-09	3.33e-06
chr6	23886385	23886785	401	*	4.16302	3.30772	4.75865	1.08162	2.54e-09	3.34e-06
chrX	143547896	143548296	401	*	4.19786	3.16509	4.86167	1.09222	2.58e-09	3.36e-06
chr9	102746797	102747197	401	*	5.12677	4.38888	5.67035	0.950414	2.71e-09	3.48e-06
chr8	94427947	94428347	401	*	4.76327	3.92358	5.35233	1.04853	2.72e-09	3.48e-06
chr19	11813070	11813470	401	*	4.00066	3.02602	4.6434	1.12298	2.92e-09	3.71e-06
chr4	129018896	129019296	401	*	3.94484	2.99194	4.57941	1.13562	3.18e-09	3.99e-06
chr1	118699971	118700371	401	*	3.59814	2.47734	4.29175	1.22856	3.22e-09	4.01e-06
chr11	22843771	22844171	401	*	4.11	3.25214	4.70671	1.08525	3.3e-09	4.07e-06
chr10	28087355	28088014	660	*	5.26038	4.50074	5.81408	1.02809	3.64e-09	4.46e-06
chr12	5562628	5563028	401	*	5.63725	4.80007	6.22525	1.05044	3.69e-09	4.48e-06
chr6	97617410	97617810	401	*	4.50792	5.05455	3.4294	-1.10743	3.91e-09	4.69e-06
chr13	41459917	41460317	401	*	3.70087	2.54956	4.40425	1.17638	3.93e-09	4.69e-06
chr1	9967950	9968646	697	*	5.93862	5.24282	6.46198	0.93067	4.09e-09	4.84e-06
chr7	91344215	91344615	401	*	3.11241	1.76157	3.87351	1.4707	4.4e-09	5.16e-06
chr5	31000122	31000907	786	*	6.18167	5.42423	6.73435	1.14674	4.52e-09	5.26e-06
chr18	56818927	56819327	401	*	3.6751	2.68122	4.32495	1.19725	4.59e-09	5.28e-06
chr2	136040660	136041060	401	*	3.6887	2.47385	4.4116	1.28311	4.61e-09	5.28e-06
chr18	32564265	32564665	401	*	6.23018	5.46085	6.78831	0.968093	4.79e-09	5.43e-06
chr8	119996860	119997260	401	*	4.71581	3.78174	5.34315	1.01054	4.82e-09	5.43e-06
chr5	74300914	74301314	401	*	3.71846	2.39895	4.47116	1.25483	5.57e-09	6.23e-06
chr2	141169583	141170232	650	*	5.08033	4.37762	5.60707	0.981759	5.78e-09	6.41e-06
chr7	90701361	90701761	401	*	4.97109	4.16248	5.54675	0.983264	5.86e-09	6.45e-06
chr15	27665583	27665983	401	*	4.41598	3.59954	4.99506	1.01175	6.04e-09	6.59e-06
chr14	75827019	75827419	401	*	4.75073	3.78556	5.38993	1.06694	6.25e-09	6.77e-06
chr8	94436962	94437362	401	*	4.8622	4.04027	5.44366	1.00604	6.42e-09	6.89e-06
chr2	158781099	158781499	401	*	3.59705	4.21427	2.23786	-1.30812	6.45e-09	6.89e-06
chr2	17523710	17524110	401	*	4.19135	3.22946	4.82931	1.06936	6.89e-09	7.3e-06
chr12	81675423	81675823	401	*	4.88453	4.15812	5.42268	0.974814	6.94e-09	7.3e-06
chr10	28395821	28396221	401	*	5.00335	4.25917	5.54987	0.995035	7.27e-09	7.59e-06
chr14	82117197	82117597	401	*	4.14222	4.70197	3.01647	-1.12079	7.8e-09	8.08e-06
chr18	46859502	46859902	401	*	4.83235	3.98954	5.42274	0.997117	7.87e-09	8.09e-06
chr13	19580428	19580828	401	*	4.85216	4.11448	5.39564	0.98293	8.03e-09	8.21e-06
chr10	34091889	34092289	401	*	3.58478	2.47697	4.27414	1.13705	8.32e-09	8.44e-06
chr8	15072796	15073196	401	*	6.06041	5.30163	6.6137	0.974972	8.57e-09	8.63e-06
chr19	29922865	29923265	401	*	3.94454	2.93143	4.60135	1.06346	9.61e-09	9.61e-06
chr15	6390632	6391032	401	*	4.53049	3.6085	5.15313	1.01285	9.85e-09	9.78e-06
chr4	101741744	101742144	401	*	3.66396	2.45791	4.38422	1.16478	1e-08	9.89e-06
chr7	120751953	120752353	401	*	4.35665	3.34534	5.01282	1.1021	1.02e-08	9.96e-06
chr18	5397332	5397732	401	*	5.3167	4.47516	5.90655	1.03087	1.04e-08	1.01e-05
chr10	96690949	96691349	401	*	5.97112	5.21126	6.52491	0.993449	1.12e-08	1.08e-05
chrX	169123395	169123795	401	*	3.8789	2.93889	4.50853	1.1257	1.14e-08	1.1e-05
chr5	108015524	108015924	401	*	4.60123	3.65508	5.23321	1.03963	1.18e-08	1.12e-05
chr18	46836780	46837180	401	*	5.33099	4.5879	5.87701	0.938311	1.23e-08	1.16e-05
chr7	111364874	111365652	779	*	4.72884	4.00203	5.26718	0.978939	1.27e-08	1.19e-05
chr12	71821679	71822079	401	*	4.95164	4.16744	5.51649	0.961741	1.29e-08	1.2e-05
chr13	23554816	23555489	674	*	3.90253	4.46635	2.76172	-1.12222	1.37e-08	1.27e-05
chr9	40576168	40576568	401	*	5.24643	4.33846	5.86353	0.96776	1.4e-08	1.29e-05
chr11	82943304	82943704	401	*	4.49893	3.59551	5.11422	1.06352	1.42e-08	1.3e-05
chr19	44462109	44462509	401	*	4.39367	3.56654	4.97737	0.978969	1.59e-08	1.45e-05
chr13	45950526	45950926	401	*	4.27696	3.25928	4.93542	1.0364	1.6e-08	1.45e-05
chr3	123179040	123179440	401	*	3.63238	2.49703	4.33069	1.15151	1.63e-08	1.47e-05
chr2	66780787	66781187	401	*	4.86628	4.01158	5.46167	1.00058	1.7e-08	1.52e-05
chr15	99859845	99860457	613	*	3.79271	2.73036	4.46681	1.08837	1.75e-08	1.55e-05
chr8	81865673	81866073	401	*	3.73947	2.63769	4.42685	1.16628	1.77e-08	1.56e-05
chr10	94318265	94319000	736	*	2.81543	1.17275	3.64474	1.53273	1.79e-08	1.56e-05
chr11	80499573	80499973	401	*	5.43662	4.66916	5.9939	0.994511	1.79e-08	1.56e-05
chr6	122570740	122571140	401	*	3.40075	2.21286	4.11551	1.18487	1.81e-08	1.56e-05
chr4	24544737	24545137	401	*	3.03572	3.74806	1.14854	-1.71037	1.86e-08	1.6e-05
chr13	34859428	34859828	401	*	5.51585	4.77079	6.06278	0.934841	1.88e-08	1.61e-05
chr1	39889398	39889798	401	*	4.61016	3.69844	5.22874	1.04892	2.01e-08	1.71e-05
chr8	14398070	14398776	707	*	3.73879	2.80992	4.36411	1.05241	2.06e-08	1.74e-05
chr2	122715982	122716759	778	*	5.67107	4.90133	6.22938	0.954701	2.22e-08	1.87e-05
chr5	112018576	112018976	401	*	6.13765	5.41638	6.67335	0.968519	2.27e-08	1.89e-05
chr12	44391366	44391766	401	*	4.68718	3.72849	5.32394	1.0513	2.4e-08	1.99e-05
chr7	67740879	67741279	401	*	5.76348	5.05422	6.29339	0.930077	2.42e-08	2e-05
chr8	79945495	79945895	401	*	4.81507	4.08181	5.35647	0.912417	2.47e-08	2.03e-05
chr12	44390403	44391136	734	*	4.19731	3.32	4.80206	0.990553	2.51e-08	2.05e-05
chr8	68081817	68082217	401	*	4.39469	3.47449	5.01662	1.01033	2.52e-08	2.05e-05
chr6	42582761	42583161	401	*	4.45306	3.66829	5.01817	0.966596	2.7e-08	2.17e-05
chr7	75265711	75266111	401	*	3.73105	2.71781	4.38791	1.06686	2.71e-08	2.17e-05
chr2	165603763	165604163	401	*	4.735	3.94974	5.30032	0.959917	2.75e-08	2.19e-05
chr4	105898109	105898509	401	*	4.33456	3.5525	4.89844	0.996682	2.76e-08	2.19e-05
chr2	38291488	38291888	401	*	4.91241	3.93844	5.55491	1.0255	2.77e-08	2.19e-05
chr3	101836092	101836492	401	*	5.58376	4.82621	6.13649	0.940808	2.82e-08	2.21e-05
chr3	38503835	38504235	401	*	4.86015	4.07404	5.42585	0.942856	3.09e-08	2.41e-05
chr6	4000709	4001109	401	*	3.68637	2.56828	4.3791	1.07613	3.14e-08	2.43e-05
chr14	119567966	119568366	401	*	4.5811	3.82152	5.13477	0.993628	3.18e-08	2.43e-05
chr3	19882650	19883050	401	*	4.78841	3.86004	5.41353	1.03175	3.2e-08	2.43e-05
chr19	33076724	33077124	401	*	3.68032	2.82169	4.27736	1.0557	3.2e-08	2.43e-05
chr1	132318370	132319088	719	*	4.27727	3.51955	4.83008	0.977318	3.21e-08	2.43e-05
chr9	51883326	51883726	401	*	6.0073	5.14038	6.60777	1.00585	3.22e-08	2.43e-05
chr18	74641893	74642293	401	*	4.28615	3.341	4.91776	1.0366	3.33e-08	2.5e-05
chr1	193541175	193541889	715	*	5.52128	4.83221	6.04132	0.886479	3.46e-08	2.58e-05
chr8	127639029	127639429	401	*	5.74968	5.01866	6.29002	0.933128	3.47e-08	2.58e-05
chr8	115719257	115719657	401	*	5.39995	4.63077	5.958	0.937427	3.54e-08	2.62e-05
chr1	133276985	133277385	401	*	5.60483	4.72311	6.21137	1.00431	3.65e-08	2.68e-05
chr8	68247027	68247427	401	*	3.69334	2.7719	4.31575	1.04358	3.68e-08	2.69e-05
chr1	84360119	84360519	401	*	5.7076	5.07927	6.19665	0.888992	3.72e-08	2.71e-05
chr8	123181402	123181802	401	*	4.46285	3.49367	5.10356	1.01032	3.94e-08	2.85e-05
chr2	166335764	166336164	401	*	4.8474	4.11289	5.38938	0.925572	3.95e-08	2.85e-05
chr1	159517766	159518166	401	*	4.19891	3.3726	4.78225	1.00975	4.07e-08	2.92e-05
chr11	82016427	82016827	401	*	4.92147	4.10317	5.50135	0.959358	4.12e-08	2.94e-05
chr4	124862090	124862490	401	*	5.13529	4.32569	5.71138	0.984456	4.35e-08	3.08e-05
chr6	67140834	67141234	401	*	5.12978	4.30463	5.71263	0.96008	4.36e-08	3.08e-05
chr12	57837688	57838088	401	*	3.38584	2.39294	4.03533	1.157	4.43e-08	3.11e-05
chr9	97976297	97976697	401	*	5.15369	4.37795	5.71472	0.948381	4.61e-08	3.22e-05
chr15	54809277	54809677	401	*	4.33809	3.57171	4.89488	0.957964	4.62e-08	3.22e-05
chr3	19620091	19620491	401	*	4.22158	3.3149	4.83816	1.00581	4.83e-08	3.34e-05
chr5	44151161	44152084	924	*	3.23497	3.85123	1.88009	-1.22795	4.87e-08	3.35e-05
chr9	60696295	60696695	401	*	6.09234	5.32114	6.65132	0.919339	4.99e-08	3.41e-05
chr7	90540943	90541343	401	*	4.68539	3.96229	5.22196	0.940025	5.01e-08	3.41e-05
chr18	84867131	84867531	401	*	4.06003	3.18402	4.66424	1.01616	5.02e-08	3.41e-05
chr8	16819929	16820703	775	*	3.34995	2.05952	4.09465	1.18062	5.06e-08	3.42e-05
chr11	82951872	82952272	401	*	4.30439	3.51291	4.87249	0.953837	5.12e-08	3.43e-05
chr9	76540674	76541074	401	*	3.37087	2.13479	4.10004	1.11169	5.13e-08	3.43e-05
chr5	146705434	146705834	401	*	3.84955	2.86343	4.49654	1.01331	5.27e-08	3.51e-05
chr19	37705690	37706090	401	*	3.339	2.1711	4.04759	1.10482	5.62e-08	3.73e-05
chr9	92249490	92249890	401	*	4.71762	3.88202	5.30495	0.957802	5.68e-08	3.75e-05
chr8	17104178	17104578	401	*	2.74247	1.05138	3.58156	1.5685	5.74e-08	3.77e-05
chr14	57760375	57760775	401	*	5.32676	4.31413	5.98341	1.03889	6.08e-08	3.98e-05
chr6	82157410	82157810	401	*	4.79169	3.95806	5.37817	0.944138	6.15e-08	4.01e-05
chr9	117571310	117571710	401	*	4.82728	4.14336	5.34478	0.88669	6.19e-08	4.01e-05
chr7	75213768	75214168	401	*	3.05688	1.79475	3.79359	1.22972	6.25e-08	4.03e-05
chr12	8295458	8295858	401	*	5.16465	4.46846	5.6882	0.872613	6.27e-08	4.03e-05
chr7	66217558	66217958	401	*	5.26312	4.41161	5.85717	0.953665	6.35e-08	4.06e-05
chr16	23631396	23631796	401	*	4.49064	3.57317	5.11149	0.959095	6.86e-08	4.37e-05
chr4	87460278	87460678	401	*	3.49254	2.5288	4.1312	1.05511	7.12e-08	4.51e-05
chr7	92186514	92186914	401	*	4.70484	4.05453	5.20533	0.915287	7.19e-08	4.54e-05
chr11	28906244	28906644	401	*	5.24814	4.3582	5.85802	0.968932	7.32e-08	4.6e-05
chr14	18062205	18062605	401	*	4.84623	4.04534	5.4185	0.930882	7.39e-08	4.62e-05
chr7	75190268	75190668	401	*	3.99393	3.00287	4.64274	1.02832	7.46e-08	4.64e-05
chr18	77285175	77285575	401	*	5.57787	4.99699	6.04128	0.851207	7.48e-08	4.64e-05
chr7	91089235	91089635	401	*	3.17574	2.08216	3.8604	1.20639	7.63e-08	4.7e-05
chr16	57278322	57278722	401	*	4.45589	3.57785	5.06093	0.95499	7.65e-08	4.7e-05
chr5	35315169	35315569	401	*	3.51581	2.44271	4.19358	1.0593	7.86e-08	4.81e-05
chr5	8311346	8311746	401	*	4.63872	3.86116	5.20057	0.933655	7.97e-08	4.84e-05
chr1	37018800	37019200	401	*	4.58985	3.76584	5.1722	0.933771	7.97e-08	4.84e-05
chr12	44355132	44355532	401	*	3.6241	2.23427	4.39534	1.13698	8.07e-08	4.88e-05
chr7	119960640	119961040	401	*	6.11995	5.42549	6.64265	0.879041	8.17e-08	4.91e-05
chr7	109666701	109667101	401	*	2.83978	1.48872	3.60094	1.32643	8.22e-08	4.92e-05
chr2	12697188	12697588	401	*	3.82086	2.74797	4.49856	1.0244	8.27e-08	4.93e-05
chr7	107726196	107726596	401	*	5.8154	5.13768	6.32979	0.904011	8.29e-08	4.93e-05
chr9	38715903	38716303	401	*	3.24525	2.22713	3.90386	1.12069	8.34e-08	4.93e-05
chr19	38038276	38038676	401	*	4.71306	3.91837	5.28259	0.945547	8.42e-08	4.96e-05
chr12	58899397	58899797	401	*	3.06673	1.91881	3.76905	1.19311	8.68e-08	5.09e-05
chr18	32813667	32814067	401	*	4.925	4.19673	5.46404	0.913675	8.79e-08	5.14e-05
chr7	40698307	40698707	401	*	5.88862	5.0346	6.48373	0.961347	8.83e-08	5.14e-05
chr14	30240912	30241312	401	*	3.92125	2.80095	4.6147	1.09094	8.89e-08	5.15e-05
chr17	73951590	73952341	752	*	4.10281	3.33823	4.65877	0.935907	9.19e-08	5.3e-05
chr5	29893282	29893682	401	*	4.7955	3.96127	5.38224	1.00991	9.42e-08	5.41e-05
chr8	56233811	56234569	759	*	5.86941	5.2584	6.34924	0.859197	9.66e-08	5.53e-05
chr4	87105698	87106098	401	*	3.50508	2.33061	4.2157	1.06809	9.71e-08	5.54e-05
chr1	193232586	193232986	401	*	4.19501	3.22549	4.83585	0.980676	9.78e-08	5.55e-05
chr7	107722462	107722862	401	*	3.76165	2.83596	4.38573	1.03407	9.9e-08	5.6e-05
chr1	74053986	74054386	401	*	4.4261	3.63407	4.99444	0.916254	1e-07	5.66e-05
chr9	34604991	34605391	401	*	3.36367	2.42424	3.99308	1.07812	1.01e-07	5.66e-05
chr8	19648021	19648763	743	*	4.19603	3.31653	4.80167	1.00259	1.01e-07	5.66e-05
chr10	34149747	34150147	401	*	2.57954	1.10571	3.37147	1.3912	1.04e-07	5.79e-05
chr15	74926698	74927098	401	*	4.76217	3.87123	5.37245	0.935223	1.07e-07	5.93e-05
chr2	109955047	109955447	401	*	5.0462	4.25657	5.61348	0.945703	1.07e-07	5.93e-05
chr16	57563482	57563882	401	*	5.22195	4.53362	5.74163	0.89777	1.08e-07	5.94e-05
chr11	22845251	22845651	401	*	4.89047	4.13113	5.44402	0.948536	1.09e-07	5.94e-05
chr17	16301785	16302185	401	*	5.48323	4.63477	6.076	1.00742	1.09e-07	5.94e-05
chr19	38004732	38005132	401	*	5.93106	5.19061	6.47583	0.931616	1.14e-07	6.16e-05
chr16	34554248	34554648	401	*	4.69419	3.97649	5.22818	0.911591	1.14e-07	6.16e-05
chr15	99857625	99858025	401	*	2.95728	1.66997	3.7011	1.15627	1.16e-07	6.28e-05
chr4	22914835	22915235	401	*	3.7419	4.25852	2.76447	-1.0356	1.17e-07	6.29e-05
chr1	168344988	168345388	401	*	4.09793	3.26164	4.68554	0.955317	1.19e-07	6.37e-05
chr18	32722889	32723289	401	*	4.03251	3.1522	4.63848	0.993445	1.21e-07	6.47e-05
chr12	12194223	12194623	401	*	4.3092	3.48338	4.89234	0.952763	1.24e-07	6.6e-05
chr7	136930218	136930618	401	*	2.77958	3.43507	1.23453	-1.3696	1.27e-07	6.7e-05
chr18	68249174	68249574	401	*	4.33763	3.44814	4.94732	0.931879	1.3e-07	6.88e-05
chr2	165571183	165571906	724	*	4.03217	2.95797	4.7103	1.03426	1.32e-07	6.91e-05
chr8	81866985	81867695	711	*	5.53921	4.57062	6.17969	1.02537	1.32e-07	6.91e-05
chr7	104446010	104446410	401	*	3.6543	2.66402	4.30282	0.990917	1.33e-07	6.91e-05
chr7	69233306	69233706	401	*	2.45643	0.723989	3.30357	1.44671	1.33e-07	6.91e-05
chr11	83020647	83021047	401	*	4.51523	3.72979	5.08064	0.917002	1.56e-07	8.07e-05
chr19	37778047	37778447	401	*	5.50188	4.75058	6.05173	0.868106	1.64e-07	8.47e-05
chrX	143338275	143338675	401	*	5.03843	4.33817	5.56398	0.916831	1.68e-07	8.64e-05
chr11	61211988	61212388	401	*	4.57057	3.87026	5.09613	0.8811	1.73e-07	8.87e-05
chr7	58448798	58449198	401	*	3.16026	2.04166	3.85316	1.08097	1.81e-07	9.27e-05
chr15	66353991	66354391	401	*	5.40616	4.70456	5.93236	0.910823	1.83e-07	9.29e-05
chr7	104465091	104465817	727	*	3.25411	2.16798	3.93627	1.08092	1.83e-07	9.29e-05
chr15	42346204	42346862	659	*	4.50617	3.76582	5.0509	0.877078	1.85e-07	9.34e-05
chr11	28952430	28952830	401	*	3.05146	1.84248	3.77261	1.15579	1.85e-07	9.34e-05
chr8	24539213	24539613	401	*	3.34845	2.21707	4.04549	1.04921	1.88e-07	9.45e-05
chr5	100622456	100622856	401	*	3.48661	2.4693	4.14493	1.01526	1.9e-07	9.48e-05
chr14	88470824	88471224	401	*	3.55816	2.55323	4.21203	1.04538	1.94e-07	9.65e-05
chr3	32817499	32817899	401	*	4.03396	4.57962	2.95889	-0.981504	1.94e-07	9.65e-05
chrX	9810136	9810536	401	*	4.05656	3.30279	4.60754	0.931499	2e-07	9.88e-05
chr9	76023546	76023946	401	*	6.03593	5.40907	6.5242	0.873129	2.01e-07	9.89e-05
chr13	63372066	63372466	401	*	5.51057	4.83172	6.02554	0.909302	2.06e-07	0.000100969
chr5	137277358	137277758	401	*	6.16461	5.52182	6.66122	0.853682	2.09e-07	0.000102382
chr16	24326779	24327179	401	*	4.37942	3.37254	5.03399	0.946061	2.1e-07	0.000102546
chr18	80938059	80938459	401	*	3.50052	2.51209	4.14837	1.01331	2.14e-07	0.000104122
chr13	68318071	68318471	401	*	3.46345	2.27966	4.17695	1.01104	2.18e-07	0.000105455
chr9	104281726	104282126	401	*	3.65979	2.75925	4.27393	0.969335	2.18e-07	0.000105455
chr10	36506450	36507241	792	*	3.85879	4.39829	2.80512	-0.985239	2.21e-07	0.00010564
chr14	62370840	62371240	401	*	5.37371	4.61518	5.92689	0.889529	2.21e-07	0.00010564
chr8	54216167	54216567	401	*	5.37474	4.75044	5.86166	0.857847	2.21e-07	0.00010564
chr5	117602832	117603232	401	*	5.27487	4.63544	5.76973	0.899265	2.23e-07	0.000106442
chr10	89911882	89912282	401	*	3.96914	3.08635	4.57612	0.96115	2.24e-07	0.000106442
chr7	96365817	96366217	401	*	4.53247	3.75074	5.0962	0.906301	2.27e-07	0.000107541
chr16	45924873	45925273	401	*	4.57776	3.8022	5.13871	0.901448	2.31e-07	0.000108848
chr8	120003300	120003700	401	*	4.874	4.19013	5.39146	0.842953	2.39e-07	0.000112448
chr13	94298411	94298811	401	*	3.96254	3.01329	4.59571	0.947028	2.4e-07	0.000112528
chr8	78213086	78213486	401	*	4.17307	3.44369	4.71263	0.909421	2.45e-07	0.000114544
chr14	59365321	59365721	401	*	4.31456	3.45767	4.91086	0.935768	2.47e-07	0.000114982
chr9	86624733	86625133	401	*	3.53504	2.5805	4.17022	1.00428	2.48e-07	0.000114982
chr4	95501130	95501530	401	*	5.30194	4.58925	5.83352	0.964855	2.58e-07	0.000119301
chr4	96725687	96726087	401	*	6.47122	5.93896	6.90696	0.790989	2.61e-07	0.000120049
chr6	94714772	94715172	401	*	3.93207	3.0497	4.53888	0.974629	2.61e-07	0.000120049
chr8	64460151	64460551	401	*	2.68725	1.13909	3.4963	1.22131	2.62e-07	0.000120049
chr3	142527319	142528004	686	*	4.35931	3.64561	4.89137	0.898765	2.63e-07	0.000120214
chr19	37692424	37693230	807	*	5.76799	5.22182	6.2118	0.821115	2.65e-07	0.000120757
chr10	19150105	19150505	401	*	4.65324	4.05289	5.12733	0.85563	2.67e-07	0.00012079
chr16	89817758	89818826	1069	*	3.52558	4.0761	2.4333	-1.01927	2.68e-07	0.00012079
chr9	107703318	107703718	401	*	4.99707	4.25702	5.54166	0.921537	2.68e-07	0.00012079
chr11	78950377	78950777	401	*	4.93457	4.20055	5.47632	0.863472	2.74e-07	0.00012285
chr5	8902393	8902793	401	*	4.98854	4.33238	5.49203	0.859204	2.74e-07	0.00012285
chr15	10572060	10572460	401	*	2.72247	3.40531	1.02453	-1.36457	2.76e-07	0.000123221
chr4	100664893	100665807	915	*	4.94305	4.24667	5.46668	0.895555	2.77e-07	0.000123221
chr8	110809895	110810295	401	*	4.95081	4.31009	5.44633	0.826621	2.8e-07	0.000124109
chr1	151601286	151601686	401	*	3.85761	3.0203	4.44565	0.919164	2.81e-07	0.00012439
chr14	27341426	27341826	401	*	5.51963	4.74896	6.07837	0.88392	2.82e-07	0.000124453
chr10	19009343	19009743	401	*	6.29795	5.69766	6.77201	0.828583	2.83e-07	0.000124453
chr7	144737707	144738745	1039	*	3.77354	4.28515	2.81213	-0.951255	2.88e-07	0.000125641
chr17	78587356	78587756	401	*	6.37515	5.69013	6.89318	0.876894	2.88e-07	0.000125641
chr9	119690957	119691357	401	*	3.48932	2.36761	4.18323	0.998042	2.94e-07	0.000128071
chr16	89960080	89960480	401	*	2.44533	3.22594	0	-1.52836	2.95e-07	0.000128071
chr5	111602247	111602647	401	*	3.88575	3.12275	4.44099	0.9247	2.96e-07	0.000128071
chr2	30875639	30876606	968	*	4.56415	3.79435	5.12249	0.87478	2.98e-07	0.000128738
chr10	88220975	88221375	401	*	4.29801	3.52108	4.85958	0.893614	3e-07	0.000129096
chr13	23750827	23751227	401	*	3.0975	3.72793	1.67738	-1.11826	3.01e-07	0.000129205
chr12	114378642	114379042	401	*	5.79939	5.07967	6.33435	0.859764	3.03e-07	0.000129502
chr13	19518391	19518791	401	*	5.00412	4.28406	5.53924	0.882762	3.07e-07	0.000131056
chr8	110182424	110182824	401	*	3.97763	3.1535	4.56003	0.920725	3.11e-07	0.000132101
chr19	37778589	37779260	672	*	5.03062	4.25132	5.59327	0.865375	3.17e-07	0.000134241
chr7	89155659	89156059	401	*	4.75523	4.09428	5.26116	0.872064	3.19e-07	0.000134742
chr16	43699361	43699761	401	*	3.63465	2.6439	4.28335	0.954816	3.2e-07	0.000134984
chr3	84135366	84136139	774	*	5.27049	4.64512	5.75797	0.833182	3.25e-07	0.000136696
chr10	96806605	96807005	401	*	4.47606	3.69764	5.03831	0.883661	3.29e-07	0.000137695
chr18	60606922	60607322	401	*	6.80228	6.0965	7.33051	0.857186	3.34e-07	0.000139284
chr3	19183293	19183693	401	*	3.30612	2.28946	3.96421	1.02265	3.37e-07	0.000140513
chr6	63332615	63333015	401	*	3.35615	2.22841	4.05201	1.05463	3.39e-07	0.000140755
chr19	37157010	37157410	401	*	3.86295	3.00923	4.45793	0.947198	3.46e-07	0.000143166
chr12	81642369	81642769	401	*	4.1784	3.49696	4.69466	0.883019	3.49e-07	0.000143433
chr5	117777008	117777408	401	*	4.40226	3.65924	4.94824	0.928401	3.5e-07	0.000143433
chr12	44344117	44344517	401	*	3.44828	2.41995	4.11053	1.00445	3.51e-07	0.000143433
chr17	79285183	79285583	401	*	6.79155	6.16378	7.28031	0.838371	3.53e-07	0.000143433
chr7	91570961	91571361	401	*	4.31149	3.57264	4.85551	0.918585	3.53e-07	0.000143433
chr13	30523580	30523980	401	*	5.01145	4.36183	5.51158	0.864572	3.54e-07	0.000143433
chr9	85298613	85299013	401	*	4.42588	3.64721	4.98824	0.900651	3.54e-07	0.000143433
chr2	118353489	118353889	401	*	3.61485	2.59008	4.27583	0.976928	3.56e-07	0.000143986
chr18	6950397	6951181	785	*	4.02774	3.24515	4.59186	0.901567	3.58e-07	0.000143986
chr11	54181818	54182218	401	*	4.95588	4.26141	5.47858	0.874834	3.59e-07	0.000143986
chr13	20115564	20115964	401	*	6.09062	5.45678	6.58255	0.862016	3.59e-07	0.000143986
chr18	52861111	52861511	401	*	6.04836	5.30702	6.59355	0.868145	3.62e-07	0.000144934
chr11	49084736	49085136	401	*	4.07585	3.30168	4.63617	0.901682	3.67e-07	0.000146284
chr9	100411380	100411780	401	*	4.23779	3.42307	4.81612	0.923427	3.69e-07	0.000146925
chr3	65645657	65646057	401	*	3.45554	2.53493	4.07763	0.97676	3.82e-07	0.000151624
chr4	16037277	16037677	401	*	4.08717	3.27363	4.66498	0.885223	3.88e-07	0.000153267
chr3	51816504	51816904	401	*	2.48789	3.26148	0.0853289	-1.46471	3.89e-07	0.000153543
chr12	71788923	71789673	751	*	3.93198	3.12605	4.50647	0.907783	3.96e-07	0.000155869
chr18	12495754	12496154	401	*	5.11328	4.32524	5.67985	0.930262	4.03e-07	0.000158004
chrX	143007846	143008566	721	*	4.37167	3.58893	4.93586	0.929094	4.06e-07	0.000158746
chr14	30261754	30262154	401	*	4.70539	4.06817	5.19909	0.831809	4.16e-07	0.000161772
chr5	90076002	90076402	401	*	4.79796	4.02218	5.35901	0.879798	4.16e-07	0.000161772
chr8	80948464	80948864	401	*	2.75243	1.30051	3.53911	1.17972	4.17e-07	0.000161772
chr2	45859935	45860335	401	*	4.28913	3.54852	4.83398	0.90171	4.27e-07	0.000165078
chr7	119105898	119106298	401	*	5.96878	5.11298	6.56462	0.916529	4.33e-07	0.000166943
chr5	38814176	38814576	401	*	3.95901	3.12324	4.54641	0.92073	4.34e-07	0.000167029
chr16	57734183	57734583	401	*	3.97097	3.06308	4.58804	0.959866	4.37e-07	0.000167749
chr12	6353144	6353544	401	*	3.34669	2.21958	4.04234	1.00392	4.41e-07	0.000168644
chr5	7719925	7720325	401	*	3.79461	3.03496	4.34831	0.933816	4.42e-07	0.000168644
chr15	84235328	84236060	733	*	4.04427	3.13437	4.66213	0.91154	4.47e-07	0.000169574
chr17	45265641	45266041	401	*	6.35651	5.74402	6.83713	0.84465	4.47e-07	0.000169574
chr3	100837286	100837686	401	*	4.48187	3.82006	4.98824	0.844101	4.48e-07	0.000169574
chr15	34817057	34817457	401	*	5.07125	4.30685	5.62712	0.919547	4.52e-07	0.000170728
chr5	37263817	37264441	625	*	5.12754	4.42857	5.65245	0.901657	4.61e-07	0.000173492
chr1	120758775	120759175	401	*	4.90982	4.18436	5.44752	0.855206	4.74e-07	0.000178226
chr7	110695724	110696399	676	*	5.20553	4.56258	5.70222	0.844569	4.83e-07	0.000181118
chr5	35743198	35743598	401	*	5.50176	4.78778	6.03395	0.850978	4.9e-07	0.000182919
chr2	180417956	180418356	401	*	5.12983	4.42641	5.65691	0.825278	4.98e-07	0.000185456
chr11	120888688	120889088	401	*	5.55717	6.05389	4.64201	-0.949323	5e-07	0.000185471
chr1	62621624	62622024	401	*	4.08699	3.36576	4.62267	0.885611	5e-07	0.000185471
chr11	61608039	61608757	719	*	6.42554	5.7186	6.95433	0.875891	5.14e-07	0.000189876
chr2	173301682	173302433	752	*	4.60307	3.96785	5.09574	0.855337	5.24e-07	0.000193349
chr7	90988596	90988996	401	*	3.67093	2.77154	4.28461	0.928027	5.33e-07	0.000195933
chr2	151003808	151004208	401	*	6.65634	6.08406	7.11497	0.800455	5.37e-07	0.000197019
chr17	62659734	62660396	663	*	2.78083	3.47218	1.0312	-1.16345	5.42e-07	0.000198463
chr4	105979414	105979814	401	*	4.00269	3.23029	4.56221	0.875093	5.65e-07	0.000206321
chr5	115500391	115500791	401	*	4.94933	4.17554	5.50948	0.862285	5.77e-07	0.000209976
chr14	66235161	66235561	401	*	5.31877	4.66517	5.82095	0.812387	5.78e-07	0.000209976
chr1	35869632	35870032	401	*	5.38432	4.71491	5.89454	0.829977	5.83e-07	0.000211241
chr18	33888564	33889520	957	*	5.3998	5.92731	4.38677	-0.90173	5.89e-07	0.000212693
chr11	61687097	61687497	401	*	5.56216	4.72015	6.15222	0.901877	5.91e-07	0.000212974
chrX	72382027	72382427	401	*	3.59184	2.7724	4.17222	0.941059	5.93e-07	0.000212974
chr18	7735136	7735536	401	*	2.93569	1.84276	3.62013	1.05468	5.96e-07	0.000213587
chr5	107295193	107295593	401	*	3.96048	3.1575	4.53367	0.886007	5.98e-07	0.000213688
chr11	3738782	3739182	401	*	4.22215	3.34341	4.82747	0.906191	6.06e-07	0.000216113
chr16	25977538	25977938	401	*	5.8988	5.19432	6.4264	0.840938	6.07e-07	0.000216113
chr19	33059509	33059909	401	*	4.41102	3.56137	5.00429	0.882449	6.11e-07	0.000216759
chr9	34921965	34922616	652	*	4.30196	3.59374	4.83138	0.886578	6.12e-07	0.000216759
chrX	142426570	142426970	401	*	4.7175	4.03417	5.23469	0.829763	6.31e-07	0.000222931
chr9	34747893	34748293	401	*	4.19195	3.42999	4.74671	0.928565	6.41e-07	0.000225853
chr17	44537512	44537912	401	*	5.37615	4.79444	5.84002	0.814293	6.53e-07	0.000229386
chrX	152459712	152460112	401	*	5.14205	4.51225	5.63186	0.839716	6.58e-07	0.000230805
chr8	17564873	17565273	401	*	5.06539	4.38206	5.58259	0.858312	6.65e-07	0.000232235
chr17	14140265	14140665	401	*	5.0262	4.43929	5.49294	0.80554	6.66e-07	0.000232235
chr10	90033065	90033465	401	*	3.04732	1.96966	3.72664	0.989992	6.72e-07	0.000233451
chr7	64846065	64846465	401	*	4.99419	4.27882	5.52705	0.891811	6.72e-07	0.000233451
chr2	52862779	52863179	401	*	5.2444	4.63616	5.72275	0.854718	6.8e-07	0.000235105
chr12	44371336	44371736	401	*	4.64702	3.95452	5.16875	0.844738	6.82e-07	0.000235105
chr14	22171745	22172145	401	*	4.66539	3.96677	5.19013	0.87505	6.83e-07	0.000235105
chr5	117642880	117643280	401	*	3.39374	2.51709	3.99821	0.967194	6.84e-07	0.000235105
chr1	126658691	126659091	401	*	3.9461	4.64069	2.17621	-1.18379	6.87e-07	0.000235578
chr7	72998360	72998760	401	*	6.6442	6.02643	7.12765	0.831942	6.92e-07	0.00023616
chr1	151974475	151975274	800	*	3.49359	4.07674	2.27839	-0.965709	6.92e-07	0.00023616
chr18	56758467	56758867	401	*	6.92761	6.34534	7.39178	0.789373	6.94e-07	0.00023616
chrX	94635849	94636249	401	*	5.01834	4.40784	5.4979	0.820898	7.03e-07	0.000238521
chr7	132344570	132344970	401	*	4.6803	3.90681	5.24032	0.865276	7.04e-07	0.000238521
chr6	24047058	24047458	401	*	5.65511	4.93193	6.19172	0.854228	7.18e-07	0.000242576
chrX	9812434	9812834	401	*	5.05429	4.33536	5.58886	0.884784	7.21e-07	0.000243171
chr11	96260266	96260666	401	*	5.4808	4.89471	5.94708	0.824523	7.24e-07	0.000243748
chr7	27118271	27118671	401	*	5.6735	5.02513	6.17298	0.813332	7.34e-07	0.000246343
chr9	83893837	83894237	401	*	6.15796	5.51199	6.65622	0.816919	7.44e-07	0.000248011
chr10	28113861	28114261	401	*	5.46289	4.90708	5.91222	0.777939	7.44e-07	0.000248011
chr1	89392629	89393029	401	*	5.7609	5.14222	6.24484	0.79017	7.44e-07	0.000248011
chr13	52530603	52531003	401	*	4.20618	4.75087	3.13451	-0.949514	7.49e-07	0.000248956
chr19	7054794	7055194	401	*	5.07762	4.40882	5.58753	0.878578	7.57e-07	0.000250923
chr3	97998575	97999324	750	*	4.66979	4.03262	5.16347	0.825322	7.58e-07	0.000250923
chr5	111620068	111620468	401	*	4.38779	3.69084	4.91172	0.854564	7.66e-07	0.000252974
chrX	159060866	159061266	401	*	3.6642	2.82389	4.25353	0.952687	7.74e-07	0.000255105
chr12	82407961	82408361	401	*	5.1051	4.15534	5.73847	0.912262	7.79e-07	0.000256119
chr2	49733959	49734359	401	*	4.87329	4.26077	5.35393	0.79575	7.96e-07	0.000260953
chr11	28833750	28834150	401	*	3.70665	2.7675	4.33594	0.925741	7.98e-07	0.000260968
chr2	145784942	145785342	401	*	4.48708	3.78846	5.01182	0.852147	8e-07	0.000261181
chr2	80158805	80159205	401	*	3.933	2.99944	4.56013	0.941335	8.07e-07	0.000262759
chr14	60629965	60630365	401	*	4.63763	3.80068	5.22553	0.849964	8.18e-07	0.000265753
chr10	62532855	62533255	401	*	3.80641	2.92654	4.4122	0.90215	8.22e-07	0.000266249
chr7	107664271	107664671	401	*	5.52267	4.92485	5.99537	0.820715	8.23e-07	0.000266249
chr12	92152093	92152765	673	*	4.55541	3.90638	5.05524	0.848263	8.27e-07	0.000266979
chr12	98283435	98283835	401	*	3.90658	3.13198	4.4671	0.912604	8.31e-07	0.00026724
chr4	87217946	87218346	401	*	4.62999	4.0854	5.07289	0.826621	8.32e-07	0.00026724
chr2	151006551	151006951	401	*	4.19732	3.42035	4.75891	0.869395	8.34e-07	0.000267274
chr5	57884971	57885371	401	*	4.2152	3.31901	4.8276	0.899558	8.36e-07	0.000267434
chr5	43534383	43534783	401	*	3.96408	3.15752	4.53884	0.869913	8.39e-07	0.000267696
chr7	91079267	91079667	401	*	3.48485	2.56988	4.10472	0.935635	8.45e-07	0.000269081
chr3	53284506	53284906	401	*	4.32649	3.5819	4.8732	0.886407	8.5e-07	0.000270076
chr1	182057959	182058359	401	*	4.45023	3.72748	4.98663	0.885829	8.58e-07	0.000271763
chr8	126010859	126011259	401	*	4.5338	3.77232	5.08833	0.876263	8.69e-07	0.000274917
chr8	121196770	121197513	744	*	4.76137	4.14691	5.24305	0.808578	8.99e-07	0.000283664
chr6	66848527	66849300	774	*	4.40978	3.69259	4.94351	0.866964	9.02e-07	0.000284028
chr11	67563181	67563581	401	*	5.59282	4.95671	6.08595	0.82095	9.31e-07	0.00029209
chr11	22847671	22848071	401	*	4.9718	4.29466	5.4859	0.830793	9.32e-07	0.00029209
chr1	78974418	78974818	401	*	4.08733	3.17234	4.7072	0.900565	9.49e-07	0.000296927
chr13	95103166	95103566	401	*	4.208	3.37453	4.79442	0.892454	9.57e-07	0.000298771
chr11	76589133	76589533	401	*	3.16336	2.14777	3.82107	0.956945	9.69e-07	0.000301632
chr2	169787380	169787780	401	*	5.14004	4.48865	5.64109	0.839135	9.75e-07	0.000302939
chr10	34089446	34089846	401	*	2.80539	1.41291	3.57731	1.02809	9.8e-07	0.000303922
chr6	58922558	58922958	401	*	3.59444	2.55258	4.26145	0.921508	1e-06	0.000309978
chr9	13460922	13461322	401	*	4.06611	3.32004	4.61351	0.877973	1.03e-06	0.000317964
chr13	101092302	101092702	401	*	4.72159	3.98836	5.26298	0.824846	1.04e-06	0.000320563
chr9	13495532	13495932	401	*	2.63483	1.39731	3.36442	1.04724	1.04e-06	0.000320563
chr2	165594852	165595252	401	*	5.12066	4.32534	5.69047	0.874311	1.05e-06	0.000320563
chr13	29574750	29575150	401	*	3.73886	2.82524	4.3582	0.91471	1.05e-06	0.000321449
chr18	78431623	78432023	401	*	5.20534	4.62677	5.66746	0.813006	1.06e-06	0.000324006
chr13	47768938	47769338	401	*	4.80098	4.11288	5.32054	0.797862	1.06e-06	0.000324155
chr4	136907836	136908518	683	*	4.40378	3.67344	4.94379	0.84664	1.08e-06	0.00032905
chr9	11328911	11329311	401	*	3.17719	2.10292	3.85535	0.993395	1.08e-06	0.00032905
chr5	8053758	8054158	401	*	5.26391	4.59018	5.7763	0.857094	1.1e-06	0.000331619
chr6	38206872	38207272	401	*	2.37883	3.12221	0.256089	-1.23596	1.11e-06	0.000334018
chr11	106930452	106930852	401	*	5.00626	4.32781	5.52102	0.831427	1.11e-06	0.00033415
chr1	156910956	156911356	401	*	4.08044	3.14563	4.70807	0.890523	1.11e-06	0.000335397
chr6	139736022	139736716	695	*	3.51285	2.62611	4.12144	0.89797	1.12e-06	0.000336484
chr5	117790085	117790485	401	*	5.71918	5.04724	6.23067	0.847705	1.13e-06	0.000338685
chr2	169906347	169906747	401	*	5.75684	5.12734	6.2465	0.8349	1.14e-06	0.000340342
chr3	145995495	145995895	401	*	5.40574	4.80197	5.88167	0.77517	1.14e-06	0.000341192
chr4	52211089	52211489	401	*	5.05917	5.56572	4.11366	-0.890244	1.15e-06	0.000342011
chr2	157314324	157314724	401	*	2.43117	3.14279	0.548997	-1.20668	1.15e-06	0.000342626
chr15	74918262	74918662	401	*	3.6498	2.80917	4.23926	0.894281	1.16e-06	0.000342626
chr10	12888327	12888727	401	*	4.75184	4.14234	5.23087	0.793632	1.16e-06	0.00034309
chr2	125452690	125453090	401	*	5.23667	4.6217	5.71862	0.781935	1.16e-06	0.00034309
chr13	109437766	109438166	401	*	4.2239	3.54717	4.7378	0.842165	1.17e-06	0.000343336
chr18	61010186	61010586	401	*	4.17085	3.52766	4.66767	0.833844	1.17e-06	0.000343336
chr3	29963528	29963928	401	*	3.42373	2.55988	4.02293	0.922388	1.17e-06	0.000343336
chr8	57574418	57574818	401	*	4.07472	4.59864	3.07352	-0.900332	1.18e-06	0.000344789
chr3	97964859	97965259	401	*	4.12882	3.37936	4.6778	0.872838	1.18e-06	0.000344789
chr10	34095120	34095520	401	*	3.71894	2.86427	4.31432	0.883021	1.18e-06	0.000344789
chr7	83716784	83717184	401	*	4.67984	4.10648	5.13907	0.809253	1.19e-06	0.000344789
chr5	118262547	118262947	401	*	4.69666	4.06808	5.18584	0.816799	1.19e-06	0.000346648
chrX	117559042	117559442	401	*	2.9216	1.91382	3.5765	1.01429	1.21e-06	0.000351314
chr2	13558564	13558964	401	*	5.14269	4.42716	5.67563	0.845614	1.22e-06	0.000352769
chr10	79726037	79726437	401	*	4.22718	3.366	4.82527	0.870366	1.22e-06	0.000352769
chrX	143346488	143346888	401	*	4.27923	3.5565	4.81563	0.847043	1.23e-06	0.000354663
chr5	106845040	106845440	401	*	2.82528	1.64486	3.53774	0.99523	1.24e-06	0.00035761
chr1	177260445	177260845	401	*	3.96589	3.14637	4.54631	0.850903	1.25e-06	0.00035822
chr7	125166801	125167201	401	*	5.10889	4.49735	5.58901	0.830813	1.26e-06	0.000359823
chr18	78483459	78483859	401	*	5.30136	4.67096	5.79149	0.807056	1.26e-06	0.000359823
chr12	81244462	81244862	401	*	3.44631	2.44076	4.1004	0.912457	1.27e-06	0.000360871
chr19	32958541	32958941	401	*	5.52121	4.84389	6.0354	0.842404	1.27e-06	0.000360871
chr14	82187310	82187710	401	*	3.10833	3.72768	1.73954	-0.984173	1.27e-06	0.000360871
chr8	92802704	92803104	401	*	4.68278	3.9519	5.22306	0.803265	1.28e-06	0.000361594
chr1	37029779	37030179	401	*	4.57041	3.82049	5.1196	0.823593	1.28e-06	0.000362339
chr13	32963969	32964369	401	*	3.81865	3.05564	4.37389	0.885744	1.3e-06	0.000365743
chr10	17418040	17418440	401	*	4.52682	3.84731	5.04212	0.837866	1.3e-06	0.000365743
chr11	70467898	70468298	401	*	4.16332	3.2524	4.78159	0.88473	1.3e-06	0.000365743
chr15	99847110	99847510	401	*	3.38258	2.40643	4.02588	0.925961	1.31e-06	0.000367121
chr19	3359636	3360307	672	*	3.70233	2.87021	4.28817	0.883295	1.32e-06	0.000367877
chr5	18492340	18492740	401	*	3.29214	2.24602	3.96063	0.939252	1.32e-06	0.000367877
chr13	20034091	20034795	705	*	4.17208	3.33942	4.75815	0.85371	1.33e-06	0.000369776
chrX	73930698	73931098	401	*	5.32942	4.66124	5.83902	0.80379	1.33e-06	0.000370946
chrX	36740386	36740786	401	*	4.20421	3.47563	4.74339	0.8373	1.35e-06	0.000373486
chr17	63811421	63811821	401	*	3.92743	3.06473	4.52615	0.855627	1.35e-06	0.000373486
chr11	49087087	49087487	401	*	5.03159	4.31598	5.56458	0.836895	1.35e-06	0.000374334
chr2	169840276	169840676	401	*	4.62155	4.01399	5.09953	0.834308	1.36e-06	0.000374777
chr14	79771137	79771537	401	*	4.1085	3.43587	4.62034	0.854119	1.36e-06	0.000374777
chr4	129032696	129033096	401	*	4.65335	3.92084	5.19438	0.890934	1.38e-06	0.000379206
chr3	141819224	141819624	401	*	4.68298	4.04267	5.17829	0.80274	1.39e-06	0.000382877
chr6	94760681	94761081	401	*	4.89105	4.1613	5.43078	0.858852	1.4e-06	0.000383775
chr1	57849093	57849493	401	*	4.93103	4.25598	5.44409	0.815568	1.4e-06	0.000384051
chr6	32570471	32570871	401	*	3.68393	2.69742	4.33108	0.941321	1.42e-06	0.000386595
chr12	24494746	24495146	401	*	3.69454	2.87513	4.27491	0.878225	1.42e-06	0.000386595
chr7	91613524	91613924	401	*	3.49835	2.7324	4.05493	0.893378	1.43e-06	0.000388497
chr6	122545284	122545684	401	*	6.16434	5.57642	6.63163	0.811337	1.44e-06	0.00039135
chr5	102794554	102794954	401	*	4.10059	3.28811	4.67795	0.853579	1.45e-06	0.00039135
chr7	66383908	66384308	401	*	5.10952	4.53755	5.56797	0.787523	1.45e-06	0.00039135
chr2	148356113	148356513	401	*	4.92762	4.22621	5.45372	0.828027	1.45e-06	0.000392254
chr12	103673151	103673551	401	*	4.50788	3.79874	5.03774	0.831477	1.46e-06	0.000394404
chr17	15874497	15875271	775	*	5.60453	5.03894	6.05939	0.746208	1.48e-06	0.000398451
chr15	36744902	36745682	781	*	3.92797	3.17594	4.47815	0.862709	1.49e-06	0.000398843
chr15	42720467	42720867	401	*	3.30472	2.43502	3.90634	0.922022	1.5e-06	0.000400631
chr17	34203340	34203740	401	*	4.29282	3.60287	4.8133	0.821512	1.5e-06	0.000400631
chr13	68746950	68747676	727	*	5.23843	4.47656	5.79314	0.851345	1.52e-06	0.00040595
chr8	94714597	94715255	659	*	3.83574	2.98668	4.42876	0.894625	1.53e-06	0.000406596
chr15	67301328	67302126	799	*	6.09789	5.53651	6.55038	0.76279	1.53e-06	0.000406995
chr15	11084982	11085382	401	*	5.59323	4.92247	6.10413	0.83562	1.54e-06	0.000407852
chr1	157003049	157003449	401	*	4.79059	4.22542	5.24522	0.817019	1.54e-06	0.000408148
chrX	168904706	168905378	673	*	3.24044	2.12312	3.93292	0.942951	1.55e-06	0.000408633
chr2	84059267	84059667	401	*	3.65064	2.74678	4.26611	0.887273	1.55e-06	0.000409441
chrX	143501323	143501723	401	*	3.60938	2.77298	4.19705	0.898095	1.56e-06	0.000410201
chr10	71193004	71193404	401	*	5.14199	4.54738	5.61295	0.766086	1.58e-06	0.00041403
chr18	12640495	12640895	401	*	4.1284	3.35502	4.68837	0.855068	1.58e-06	0.00041403
chr15	76976526	76976926	401	*	4.43996	3.66393	5.00112	0.871849	1.59e-06	0.000415249
chr19	29842940	29843340	401	*	3.38006	2.40813	4.02179	0.909051	1.62e-06	0.000424657
chr17	44767009	44767773	765	*	4.09583	3.44771	4.59519	0.840246	1.64e-06	0.000428041
chr18	60290422	60290822	401	*	5.22948	4.64673	5.69391	0.78982	1.66e-06	0.000433312
chr13	32234025	32234425	401	*	4.04863	3.19668	4.64286	0.852574	1.67e-06	0.000434017
chr7	74788670	74789070	401	*	3.65851	4.15588	2.74135	-0.888338	1.68e-06	0.000435039
chr18	84880580	84880980	401	*	7.05244	6.387	7.56065	0.839299	1.68e-06	0.000436419
chr18	58209541	58209941	401	*	3.31168	3.87058	2.18908	-0.930209	1.69e-06	0.000436964
chr4	95317822	95318222	401	*	5.33359	4.73086	5.80896	0.766687	1.74e-06	0.000448488
chr8	56083607	56084007	401	*	2.72159	1.36654	3.4838	0.976863	1.74e-06	0.000448807
chr4	105640801	105641201	401	*	3.45423	2.37601	4.13373	0.905141	1.75e-06	0.000450365
chr15	40568503	40568903	401	*	3.80194	2.94971	4.3963	0.868054	1.76e-06	0.000451691
chr8	128394759	128395159	401	*	4.9805	4.28321	5.50459	0.83322	1.77e-06	0.00045305
chr19	44682407	44682807	401	*	3.27429	2.29773	3.91774	0.921021	1.78e-06	0.00045492
chr15	99647130	99647853	724	*	5.90816	6.42585	4.92728	-0.894755	1.78e-06	0.00045492
chr10	125389196	125389596	401	*	4.18032	4.68261	3.24808	-0.8663	1.78e-06	0.00045492
chr11	21224319	21224719	401	*	6.19485	5.5388	6.69828	0.815735	1.83e-06	0.000464874
chr6	15318548	15318948	401	*	4.87538	4.27506	5.34945	0.81113	1.85e-06	0.000470942
chr19	46449295	46449695	401	*	5.61495	5.01862	6.08685	0.845138	1.87e-06	0.000473291
chr3	20223388	20223788	401	*	3.41884	3.9944	2.23349	-0.920176	1.87e-06	0.000473291
chr14	75818516	75818916	401	*	6.26915	5.64572	6.7556	0.802849	1.87e-06	0.000473291
chr18	5431742	5432142	401	*	4.61318	4.04148	5.07147	0.786561	1.89e-06	0.000477097
chr6	22037306	22037706	401	*	5.07531	4.31274	5.63034	0.847864	1.9e-06	0.000479093
chr11	16718133	16718533	401	*	4.17776	3.40342	4.73817	0.855241	1.91e-06	0.000479392
chrX	157028893	157029293	401	*	3.56544	2.68153	4.17287	0.910453	1.91e-06	0.000479545
chr11	80733376	80733776	401	*	3.18678	2.27069	3.80709	0.912808	1.92e-06	0.000479545
chr5	117730555	117730955	401	*	3.41028	2.68088	3.94984	0.917146	1.92e-06	0.000479545
chr2	127254669	127255270	602	*	3.75689	2.91005	4.34897	0.89488	1.95e-06	0.000486304
chr6	91726664	91727064	401	*	4.85174	4.1429	5.38146	0.814529	1.95e-06	0.000486304
chr13	104024780	104025180	401	*	5.52327	4.83576	6.04254	0.827937	1.97e-06	0.000489104
chr1	37238778	37239178	401	*	4.35495	3.6306	4.89212	0.840255	1.99e-06	0.000494816
chr19	37735393	37735793	401	*	3.89238	3.04232	4.48583	0.861746	2e-06	0.000495737
chr12	54443318	54443718	401	*	5.89472	5.38869	6.31491	0.746858	2.01e-06	0.000497487
chr7	99677621	99678021	401	*	5.31566	4.66058	5.8186	0.813187	2.01e-06	0.000497487
chr17	86400045	86400445	401	*	5.1188	4.31254	5.69343	0.846664	2.02e-06	0.000497975
chr9	66281351	66281751	401	*	4.35484	3.65308	4.88112	0.818181	2.03e-06	0.000498991
chr8	89663865	89664265	401	*	5.81239	4.973	6.40132	0.864228	2.03e-06	0.000498991
chr2	141279154	141279554	401	*	5.89953	5.39707	6.31757	0.793574	2.03e-06	0.000498991
chr13	54262721	54263121	401	*	4.50525	3.84547	5.01059	0.813556	2.05e-06	0.000501546
chr10	10558058	10558458	401	*	6.24565	5.70064	6.68879	0.752378	2.06e-06	0.000502382
chr14	119649860	119650260	401	*	3.69364	2.92827	4.24995	0.854095	2.08e-06	0.00050713
chr4	31203326	31203726	401	*	5.37526	4.75321	5.86098	0.7932	2.11e-06	0.000513048
chr6	32271381	32271781	401	*	2.75969	1.5093	3.49303	0.967722	2.11e-06	0.000513048
chr4	4635364	4635764	401	*	3.37967	2.3285	4.04991	0.915036	2.13e-06	0.000516727
chr4	64595075	64595475	401	*	5.01068	4.28528	5.54834	0.821781	2.14e-06	0.000517825
chr3	56962604	56963004	401	*	2.80542	1.75086	3.47683	0.951766	2.15e-06	0.000519782
chr3	141887902	141888302	401	*	4.03351	3.28326	4.58287	0.85447	2.16e-06	0.000520448
chr11	44380584	44380984	401	*	4.60416	3.96145	5.10073	0.803877	2.17e-06	0.000522867
chr2	84381144	84381544	401	*	5.02615	4.43823	5.49344	0.761816	2.18e-06	0.000524639
chr8	121187608	121188394	787	*	6.49355	5.8234	7.00414	0.813909	2.2e-06	0.000528022
chr9	67011539	67011939	401	*	4.16812	3.37877	4.73527	0.834218	2.21e-06	0.0005311
chr6	32120970	32121370	401	*	3.03038	1.94403	3.71262	0.937745	2.23e-06	0.000533879
chr11	82073786	82074186	401	*	5.59388	4.98003	6.07523	0.77657	2.25e-06	0.000536374
chr18	4987545	4987945	401	*	4.89034	4.26998	5.37517	0.806084	2.25e-06	0.000536374
chr11	20558172	20558572	401	*	3.64654	2.6882	4.28317	0.876927	2.25e-06	0.000536374
chr13	23555997	23556397	401	*	4.15214	4.66444	3.18856	-0.865232	2.26e-06	0.000536374
chr3	51384834	51385234	401	*	2.95303	1.81793	3.65125	0.94529	2.27e-06	0.000538269
chrX	69867569	69867969	401	*	5.10973	4.55762	5.55694	0.755579	2.27e-06	0.000538269
chr5	8013041	8013693	653	*	4.5787	3.99902	5.04143	0.781736	2.3e-06	0.000543289
chr8	53607062	53607462	401	*	3.41788	3.91714	2.49497	-0.891673	2.32e-06	0.000549122
chr19	22950927	22951327	401	*	4.48669	3.77554	5.01752	0.804495	2.39e-06	0.000563716
chr5	64611004	64611404	401	*	4.01506	3.22311	4.58337	0.843426	2.39e-06	0.000563726
chr17	73970419	73970819	401	*	6.14636	5.51905	6.63487	0.800869	2.4e-06	0.000564051
chr2	102745371	102745771	401	*	3.44751	2.4694	4.09155	0.88003	2.41e-06	0.000566637
chrX	106804322	106804722	401	*	4.4481	3.74113	4.97691	0.82571	2.42e-06	0.000567851
chr13	45960318	45960718	401	*	3.00777	1.83257	3.71863	0.912499	2.44e-06	0.000569797
chr8	37036226	37036626	401	*	5.89638	5.36541	6.33136	0.755306	2.44e-06	0.000569856
chr18	4708641	4709041	401	*	3.74146	2.87544	4.34155	0.845751	2.45e-06	0.000570906
chr18	60492157	60492557	401	*	5.46508	4.75723	5.99431	0.816425	2.46e-06	0.000571702
chr11	31718193	31718593	401	*	4.65357	3.8372	5.23262	0.826026	2.46e-06	0.000571702
chr18	7346921	7347655	735	*	3.72596	4.19688	2.88652	-0.864704	2.48e-06	0.000575455
chr5	147059414	147059814	401	*	5.95218	5.37448	6.41382	0.742734	2.49e-06	0.000576568
chr11	45103538	45103938	401	*	3.24376	2.13006	3.93506	0.899614	2.49e-06	0.000576568
chr8	124201596	124201996	401	*	3.0466	1.93585	3.73692	0.902322	2.5e-06	0.000577087
chr5	110338770	110339170	401	*	5.14018	4.57394	5.59541	0.76619	2.5e-06	0.000577087
chr9	109849476	109849876	401	*	5.69179	5.03884	6.19364	0.802733	2.52e-06	0.000579125
chr7	132123158	132123558	401	*	5.81098	5.28029	6.2458	0.792421	2.53e-06	0.000579619
chr18	52570836	52571236	401	*	4.10727	3.42857	4.62215	0.803863	2.53e-06	0.000579619
chr4	89057074	89057474	401	*	3.22958	2.18528	3.89744	0.906021	2.56e-06	0.000585376
chr4	129021878	129022278	401	*	5.20918	4.61093	5.68213	0.800204	2.57e-06	0.000587748
chr7	91806915	91807315	401	*	3.40173	2.5507	3.99558	0.889027	2.57e-06	0.000587748
chr1	84218579	84218979	401	*	2.70894	1.24471	3.49859	0.994173	2.58e-06	0.000587928
chr9	97831296	97831696	401	*	4.18333	3.38003	4.75666	0.826409	2.62e-06	0.000595944
chr6	118698795	118699195	401	*	5.47737	5.94399	4.65005	-0.839443	2.65e-06	0.000601654
chr6	58828531	58828931	401	*	4.66285	4.13866	5.09385	0.760128	2.67e-06	0.000604828
chr7	92189275	92189675	401	*	6.90825	6.35391	7.35674	0.766399	2.71e-06	0.000612914
chr6	94541595	94541995	401	*	4.31824	3.70955	4.79683	0.816899	2.74e-06	0.000618724
chr11	49088274	49088674	401	*	5.07559	4.52235	5.52345	0.758292	2.74e-06	0.000619007
chr3	52543004	52543404	401	*	3.84238	2.99592	4.43431	0.830617	2.75e-06	0.000619062
chr13	113550889	113551289	401	*	4.95015	4.34631	5.42612	0.793276	2.75e-06	0.000619062
chr13	75367066	75367772	707	*	4.15349	3.50861	4.65117	0.807434	2.76e-06	0.000619107
chr7	76341732	76342132	401	*	2.8445	3.47049	1.44526	-0.9724	2.79e-06	0.000624393
chr9	51538898	51539298	401	*	6.11477	5.48546	6.60433	0.781565	2.79e-06	0.000624393
chr12	5375574	5375974	401	*	6.88761	6.20979	7.40205	0.807089	2.82e-06	0.000630359
chr15	67423751	67424151	401	*	5.81838	5.29009	6.2518	0.761014	2.83e-06	0.000630705
chr17	11642151	11642551	401	*	3.34775	2.30812	4.01397	0.902324	2.85e-06	0.000634935
chrX	167049380	167049780	401	*	5.23973	4.69788	5.68105	0.77209	2.86e-06	0.000636384
chr19	11523802	11524202	401	*	6.01291	5.34455	6.5226	0.831858	2.87e-06	0.000636384
chr11	79276173	79276573	401	*	4.10537	3.33629	4.66339	0.824628	2.87e-06	0.000636384
chr13	89889117	89889517	401	*	4.08275	3.23151	4.67669	0.845919	2.92e-06	0.000647435
chr4	105070390	105070790	401	*	2.77972	1.73287	3.44847	0.9375	2.93e-06	0.000647435
chr5	118264231	118264631	401	*	5.39785	4.82109	5.85896	0.768409	2.96e-06	0.000653606
chr1	133278530	133278930	401	*	3.94509	3.09984	4.53651	0.828814	2.97e-06	0.000653703
chr19	22927104	22927504	401	*	4.51891	3.83557	5.03611	0.782311	3.02e-06	0.000664303
chr1	128856957	128857357	401	*	3.53203	4.01365	2.66185	-0.873508	3.02e-06	0.000664415
chr2	33122873	33123273	401	*	5.99425	5.35233	6.4904	0.792751	3.03e-06	0.000665033
chr5	8997934	8998334	401	*	3.95127	3.09393	4.54776	0.835328	3.04e-06	0.000667101
chr1	79764013	79764413	401	*	3.61304	2.68507	4.23801	0.853698	3.08e-06	0.00067402
chr15	67095003	67095403	401	*	5.48878	4.95172	5.92733	0.749175	3.1e-06	0.0006758
chr19	43598924	43599651	728	*	4.6826	3.98737	5.20568	0.799407	3.1e-06	0.0006758
chr16	56163465	56163865	401	*	3.95914	3.24755	4.49018	0.829329	3.11e-06	0.000677008
chr7	26778513	26778913	401	*	3.18617	2.39866	3.7525	0.894575	3.11e-06	0.000677008
chr13	32416836	32417434	599	*	4.20382	3.50488	4.72871	0.792903	3.16e-06	0.000684952
chr16	33660080	33660480	401	*	4.71412	3.8874	5.29764	0.845483	3.17e-06	0.00068677
chr13	31955078	31955478	401	*	5.34077	4.68682	5.84313	0.800333	3.17e-06	0.00068712
chr13	114584611	114585011	401	*	6.17658	5.55306	6.66309	0.794016	3.21e-06	0.000693211
chr3	89796346	89796746	401	*	4.10753	3.30662	4.67982	0.843892	3.21e-06	0.000693211
chr17	14138930	14139330	401	*	4.89703	4.26998	5.3854	0.798211	3.22e-06	0.000693461
chr2	35264067	35264467	401	*	3.82294	2.97998	4.4134	0.839566	3.23e-06	0.000695044
chr11	115179635	115180035	401	*	5.43675	4.85254	5.90199	0.816175	3.24e-06	0.000695507
chr10	17549940	17550340	401	*	5.23043	4.6607	5.68763	0.809756	3.26e-06	0.000699085
chr1	128548703	128549103	401	*	4.76365	4.11408	5.26376	0.785545	3.27e-06	0.00070036
chrX	143895377	143895777	401	*	4.97703	4.43529	5.41828	0.760631	3.28e-06	0.000700439
chr7	90539472	90539872	401	*	5.38959	4.70016	5.90981	0.810022	3.29e-06	0.000702967
chr18	52529785	52530834	1050	*	7.63229	7.07208	8.08411	0.756412	3.3e-06	0.000703631
chr1	151172013	151172413	401	*	4.56719	3.92844	5.06169	0.785087	3.36e-06	0.0007132
chr18	60669049	60669449	401	*	5.56726	4.97389	6.03753	0.759774	3.36e-06	0.0007132
chr12	5320972	5321372	401	*	3.45798	2.66622	4.02621	0.867281	3.36e-06	0.0007132
chr4	100478801	100479201	401	*	4.59707	3.91076	5.11575	0.798417	3.37e-06	0.000714321
chr1	153572216	153572975	760	*	3.10528	1.82935	3.84591	0.94122	3.38e-06	0.000715094
chr13	114654935	114655335	401	*	4.66213	3.95365	5.19166	0.815276	3.39e-06	0.000716322
chr5	18137388	18137788	401	*	3.24689	2.2881	3.88369	0.872263	3.42e-06	0.000721578
chr17	14576348	14576748	401	*	4.15399	3.50053	4.6561	0.789475	3.43e-06	0.000722093
chr15	66678700	66679100	401	*	4.58651	4.01938	5.04224	0.765235	3.44e-06	0.000722712
chr10	100127938	100128338	401	*	3.49428	4.02873	2.45791	-0.882206	3.45e-06	0.00072563
chr4	100994583	100994983	401	*	3.85807	3.08409	4.4183	0.824293	3.46e-06	0.000725766
chrX	72789202	72789602	401	*	2.36487	0.86941	3.16191	0.987305	3.5e-06	0.000733141
chr11	50252095	50252495	401	*	4.96665	4.2131	5.51754	0.845291	3.51e-06	0.00073337
chr13	99483476	99483876	401	*	5.06798	4.41029	5.57226	0.774769	3.51e-06	0.00073337
chr16	10452512	10452912	401	*	4.78686	4.20885	5.24868	0.799945	3.52e-06	0.000734423
chr13	29477361	29477761	401	*	4.48875	3.84627	4.9852	0.818792	3.54e-06	0.000737121
chr3	75610592	75610992	401	*	4.51126	3.88398	4.99975	0.778211	3.56e-06	0.000740046
chr2	145737227	145737627	401	*	3.26962	2.59111	3.7844	0.879372	3.57e-06	0.000740046
chr1	193536514	193536914	401	*	4.47165	3.87345	4.94457	0.765643	3.57e-06	0.000740046
chr4	86326647	86327047	401	*	4.96371	4.31332	5.46425	0.824343	3.65e-06	0.000754374
chr2	34780481	34780881	401	*	4.0874	4.61766	3.0652	-0.876221	3.65e-06	0.000754374
chr1	119790641	119791041	401	*	5.88457	5.3644	6.3132	0.756506	3.66e-06	0.000755142
chr12	116159933	116160333	401	*	4.35922	3.544	4.93776	0.832337	3.7e-06	0.000761757
chr2	33365602	33366002	401	*	4.89557	4.19242	5.42252	0.760027	3.71e-06	0.000763122
chr15	99852809	99853209	401	*	5.4543	4.91263	5.89551	0.787294	3.73e-06	0.000766908
chr13	20305683	20306083	401	*	4.00039	3.42601	4.46019	0.8126	3.74e-06	0.000766908
chr8	89771331	89771731	401	*	4.74124	4.03146	5.27141	0.817896	3.75e-06	0.000768363
chr11	119509383	119509783	401	*	4.18379	4.68145	3.26577	-0.840308	3.81e-06	0.000778972
chr2	7224602	7225002	401	*	3.72595	2.85279	4.32899	0.857684	3.88e-06	0.000792978
chr8	19647415	19647815	401	*	2.76025	1.76554	3.4104	0.918456	3.89e-06	0.000792978
chr3	123188774	123189174	401	*	4.85082	4.19252	5.35541	0.793641	3.91e-06	0.000795484
chr14	76149833	76150233	401	*	4.86854	4.22418	5.36596	0.753505	3.91e-06	0.000795484
chr11	108857679	108858759	1081	*	5.71571	5.05798	6.22001	0.780269	3.94e-06	0.000798502
chr11	80877302	80877702	401	*	3.51978	2.63301	4.12837	0.860473	3.94e-06	0.000798502
chr15	74841842	74842242	401	*	3.27605	2.33424	3.90636	0.874878	3.94e-06	0.000798502
chrX	141442028	141442428	401	*	2.5989	1.45315	3.30052	0.9273	4e-06	0.000808014
chr17	16486312	16486712	401	*	3.69397	3.01444	4.20928	0.84033	4.02e-06	0.000811003
chr2	169670797	169671197	401	*	5.47996	4.88633	5.95038	0.807337	4.03e-06	0.000811899
chr12	86819184	86819584	401	*	6.23591	5.55174	6.75353	0.822449	4.04e-06	0.000813113
chr17	11735453	11735853	401	*	6.09827	5.44066	6.6025	0.786619	4.06e-06	0.000816786
chr7	81262441	81262841	401	*	2.908	2.02371	3.51559	0.891053	4.08e-06	0.000819219
chr7	99403452	99403852	401	*	3.5528	2.68057	4.15547	0.843541	4.09e-06	0.000819219
chr3	101948521	101948921	401	*	5.48934	4.86208	5.97782	0.779239	4.09e-06	0.000819219
chr6	54794131	54794531	401	*	4.08716	3.44447	4.58371	0.815365	4.15e-06	0.000829414
chr5	98076644	98077044	401	*	4.86637	4.25832	5.34462	0.766144	4.16e-06	0.00083157
chr15	67780810	67781210	401	*	4.72315	4.04355	5.23849	0.806752	4.17e-06	0.000832465
chr17	47248065	47248465	401	*	2.84854	3.46962	1.47189	-0.928659	4.19e-06	0.000835127
chr10	79877727	79878127	401	*	3.7072	2.88216	4.29	0.838369	4.23e-06	0.000840827
chr12	27479480	27479880	401	*	4.13191	4.59902	3.3032	-0.834582	4.24e-06	0.000841059
chr10	70262807	70263207	401	*	4.03867	3.32736	4.56958	0.807172	4.25e-06	0.000842714
chrX	106149217	106149907	691	*	3.33717	2.45798	3.94268	0.873757	4.3e-06	0.000852326
chr4	58326702	58327102	401	*	6.06427	5.42535	6.55886	0.78929	4.33e-06	0.000855418
chr6	140561049	140561449	401	*	4.31166	3.74055	4.76962	0.797853	4.34e-06	0.000856084
chr17	79553867	79554267	401	*	4.47261	3.91984	4.92019	0.832804	4.4e-06	0.000867584
chr15	6325931	6326331	401	*	3.46803	2.49035	4.11191	0.852711	4.42e-06	0.000869003
chr10	88708715	88709115	401	*	4.00896	3.25231	4.56127	0.807952	4.42e-06	0.000869003
chr4	100990865	100991265	401	*	6.22348	5.68075	6.66531	0.777657	4.44e-06	0.000871125
chr14	22700241	22700641	401	*	3.4402	2.55866	4.04666	0.849905	4.47e-06	0.000876315
chr1	87624833	87625622	790	*	4.48826	3.77922	5.01807	0.776374	4.52e-06	0.000885418
chr1	190263723	190264123	401	*	6.50494	5.99334	6.92846	0.720445	4.53e-06	0.000885418
chr4	63444689	63445089	401	*	5.59647	5.03909	6.0467	0.765936	4.53e-06	0.000885418
chr7	90975637	90976303	667	*	3.77593	2.97698	4.34734	0.814789	4.59e-06	0.000894017
chr13	106960553	106960953	401	*	4.80557	4.22639	5.26803	0.779341	4.59e-06	0.000894017
chrX	157292307	157292707	401	*	5.87143	5.36956	6.28911	0.747692	4.61e-06	0.000894526
chr3	81563414	81564534	1121	*	3.77424	3.1169	4.27834	0.832591	4.61e-06	0.000894526
chr9	121171705	121172105	401	*	3.48379	3.99379	2.52747	-0.861722	4.61e-06	0.000894526
chr4	101348241	101348641	401	*	4.06327	3.13606	4.68794	0.832369	4.62e-06	0.00089475
chr10	17037965	17038365	401	*	4.01213	3.17972	4.5981	0.812549	4.65e-06	0.000898972
chr9	84354403	84354803	401	*	4.20639	3.53443	4.71789	0.807246	4.66e-06	0.000898972
chr10	96459221	96459621	401	*	4.30732	3.62261	4.82519	0.780041	4.66e-06	0.000898972
chr2	146833042	146833442	401	*	5.0893	4.39237	5.61321	0.804485	4.68e-06	0.000901594
chr12	33181907	33182307	401	*	6.09402	5.56514	6.52779	0.82587	4.73e-06	0.000910393
chr10	52416003	52416403	401	*	3.65092	2.89964	4.20075	0.823655	4.78e-06	0.000918756
chr4	134903026	134903426	401	*	3.46023	4.06115	2.17219	-0.882785	4.81e-06	0.00092328
chr11	76391776	76392176	401	*	4.3913	3.63687	4.94258	0.808923	4.84e-06	0.000926387
chr4	144468090	144468490	401	*	3.69587	2.81547	4.30187	0.853526	4.84e-06	0.000926387
chr8	56278403	56278803	401	*	5.01822	4.3614	5.52205	0.811395	4.86e-06	0.000927891
chr11	82057585	82057985	401	*	3.11961	2.11249	3.77426	0.870364	4.86e-06	0.000928081
chr19	42317152	42317552	401	*	4.56169	3.93457	5.0501	0.764859	4.89e-06	0.000931979
chr14	47022227	47022627	401	*	4.61213	3.96993	5.10843	0.780298	4.91e-06	0.000934675
chr9	51931060	51931460	401	*	5.42489	4.76711	5.92921	0.782857	4.92e-06	0.000935738
chr8	27104900	27105300	401	*	3.52209	2.64207	4.12795	0.849557	4.94e-06	0.000937469
chr14	76448941	76449341	401	*	4.23206	3.60769	4.71901	0.797855	4.95e-06	0.000937834
chr5	76657519	76657919	401	*	4.34957	4.78039	3.6181	-0.803719	4.97e-06	0.00094162
chr8	48780589	48780989	401	*	4.5598	3.95332	5.0372	0.77067	5.02e-06	0.000948794
chr6	71156648	71157048	401	*	3.77375	2.89668	4.3784	0.836801	5.03e-06	0.000948794
chr8	120002462	120002862	401	*	4.95992	4.24525	5.49246	0.770129	5.03e-06	0.000949353
chr17	78279217	78279617	401	*	5.76069	5.1484	6.24121	0.74087	5.09e-06	0.000958296
chr11	82012306	82012706	401	*	4.28366	3.65406	4.77338	0.77288	5.1e-06	0.000958296
chr7	58816292	58816692	401	*	2.71096	1.82472	3.31934	0.913607	5.11e-06	0.00095886
chr5	41048487	41048887	401	*	3.40665	2.56948	3.99464	0.848591	5.11e-06	0.000959135
chr10	71119532	71119932	401	*	5.36326	4.74286	5.84811	0.771523	5.15e-06	0.000964277
chr9	13491840	13492630	791	*	4.34279	3.70865	4.83488	0.767494	5.17e-06	0.000967894
chr5	80683927	80684327	401	*	2.70618	1.50012	3.42644	0.924705	5.19e-06	0.000968682
chr19	6529589	6529989	401	*	4.07165	3.39151	4.58726	0.784397	5.2e-06	0.000969467
chr14	109214835	109215235	401	*	3.66984	4.1903	2.67997	-0.85061	5.23e-06	0.00097454
chr1	66150853	66151253	401	*	5.68232	5.12314	6.13355	0.776653	5.24e-06	0.00097454
chr7	67565051	67565763	713	*	5.84598	5.31266	6.28234	0.715069	5.24e-06	0.00097454
chr2	20753046	20753700	655	*	3.29747	3.80511	2.34856	-0.85305	5.28e-06	0.000979809
chr10	90864470	90864870	401	*	3.26154	2.37823	3.86873	0.878736	5.29e-06	0.000981377
chr1	138959832	138960232	401	*	4.8603	4.26085	5.33389	0.770185	5.31e-06	0.000982902
chr4	8906751	8907151	401	*	3.55421	2.6024	4.18835	0.855816	5.32e-06	0.000982941
chr3	108219841	108220241	401	*	3.14927	2.13165	3.8077	0.859194	5.33e-06	0.000984722
chr2	165601665	165602065	401	*	3.1676	2.1455	3.82762	0.874612	5.37e-06	0.000989705
chr9	84249821	84250221	401	*	3.65666	2.67715	4.30121	0.854926	5.38e-06	0.000989864
chr17	79746086	79746486	401	*	6.54095	5.98741	6.98897	0.750554	5.38e-06	0.000989864
chr8	31091313	31091713	401	*	3.84123	3.13277	4.37076	0.796469	5.39e-06	0.00099022
chr10	98541820	98542220	401	*	4.45889	3.76191	4.98282	0.800262	5.4e-06	0.000990938
chr1	76244692	76245092	401	*	2.53235	3.22152	0.796158	-0.954471	5.42e-06	0.000992409
chr1	12620861	12621261	401	*	4.46109	3.80876	4.96262	0.770829	5.45e-06	0.000996659
chr7	98109679	98110079	401	*	5.33586	4.77351	5.7889	0.751252	5.47e-06	0.000999821
chr11	44948579	44948979	401	*	3.88536	3.18463	4.41113	0.799401	5.49e-06	0.000999821
chr6	33797212	33797612	401	*	3.6562	4.11618	2.84735	-0.833994	5.49e-06	0.000999821
chr17	79372388	79372788	401	*	5.51541	4.92428	5.98447	0.833351	5.54e-06	0.00100775
chr14	32817088	32817488	401	*	6.90067	6.32575	7.36076	0.761111	5.58e-06	0.00101416
chr5	117684413	117684813	401	*	4.73522	4.14066	5.20615	0.813762	5.6e-06	0.0010163
chr2	67671442	67672137	696	*	4.00796	3.22177	4.57369	0.806492	5.61e-06	0.00101758
chr6	142451422	142451822	401	*	4.70281	4.0783	5.18984	0.76225	5.63e-06	0.00101968
chr12	27342583	27342983	401	*	6.39946	6.80782	5.72388	-0.783152	5.67e-06	0.00102498
chr1	79406281	79406681	401	*	4.60138	3.97422	5.08981	0.756037	5.68e-06	0.00102549
chr2	94142351	94142751	401	*	3.74796	3.07174	4.2616	0.826958	5.69e-06	0.00102576
chr11	22710699	22711099	401	*	3.26964	2.41613	3.86453	0.839101	5.74e-06	0.00103462
chr9	50183729	50184129	401	*	3.5455	2.69293	4.13999	0.829797	5.83e-06	0.00104919
chr1	177703353	177703753	401	*	4.77161	4.15916	5.25221	0.762042	5.85e-06	0.00105176
chr12	10439450	10440049	600	*	4.55227	3.85869	5.07453	0.792439	5.88e-06	0.00105495
chr7	81255040	81255440	401	*	5.45853	4.82036	5.95273	0.764219	5.89e-06	0.00105524
chr12	8301842	8302242	401	*	6.01531	5.44368	6.47357	0.748933	5.9e-06	0.00105606
chr14	119107642	119108042	401	*	3.15894	2.2748	3.76647	0.847295	5.91e-06	0.00105769
chr4	53219354	53219754	401	*	4.99678	4.37864	5.48044	0.758611	5.99e-06	0.00106857
chr17	71102864	71103264	401	*	4.88026	4.3235	5.33012	0.769007	5.99e-06	0.00106857
chr17	9111706	9112106	401	*	4.76289	4.20136	5.21547	0.766286	6.04e-06	0.00107604
chr10	79918212	79918612	401	*	4.09832	3.44062	4.6026	0.779265	6.06e-06	0.00107762
chr17	79338816	79339478	663	*	4.54937	3.87487	5.06215	0.823676	6.07e-06	0.00107947
chr13	102482394	102482794	401	*	3.87865	2.93952	4.50795	0.819487	6.14e-06	0.0010889
chr17	28913108	28913508	401	*	4.74954	4.04443	5.27745	0.810935	6.14e-06	0.0010889
chr17	35301689	35302089	401	*	6.98203	6.39599	7.44829	0.757498	6.18e-06	0.00109106
chr10	98332596	98332996	401	*	4.3228	3.5533	4.88101	0.826322	6.18e-06	0.00109106
chr3	109059188	109059588	401	*	5.22781	4.72413	5.64659	0.706899	6.19e-06	0.00109106
chr6	149409402	149409802	401	*	4.41487	3.75444	4.92055	0.78227	6.19e-06	0.00109106
chr9	58518452	58518852	401	*	3.66142	2.95363	4.19062	0.815323	6.19e-06	0.00109106
chr2	52998078	52998478	401	*	5.59698	4.94809	6.09673	0.780226	6.23e-06	0.00109532
chr5	103705991	103706391	401	*	4.64432	4.01455	5.13413	0.759717	6.25e-06	0.00109835
chr17	10074305	10074705	401	*	3.15922	2.2108	3.79207	0.850037	6.32e-06	0.00110959
chr18	4994412	4994812	401	*	5.39244	4.7777	5.87427	0.763665	6.39e-06	0.00111971
chr14	18939983	18940383	401	*	2.59259	1.1865	3.36796	0.903562	6.42e-06	0.00112239
chr10	86724129	86724529	401	*	5.8861	5.2188	6.39526	0.777145	6.42e-06	0.00112239
chr11	86624281	86624681	401	*	5.06862	4.46472	5.54463	0.804336	6.43e-06	0.00112239
chr16	14884954	14885695	742	*	3.99888	3.29895	4.52425	0.826628	6.56e-06	0.00114339
chr17	13715516	13715916	401	*	5.53216	4.98386	5.9772	0.747982	6.57e-06	0.00114474
chr2	31068782	31069182	401	*	4.80812	4.02241	5.37365	0.803586	6.61e-06	0.0011498
chr13	19517946	19518346	401	*	4.12863	3.40937	4.66336	0.809711	6.65e-06	0.0011548
chr17	15967780	15968180	401	*	5.28335	4.73991	5.72558	0.767668	6.69e-06	0.00116128
chr7	12799540	12800164	625	*	3.82493	4.32062	2.91289	-0.831537	6.7e-06	0.00116197
chr9	34066938	34067338	401	*	4.7724	4.18445	5.23971	0.767775	6.81e-06	0.00117848
chr8	121697483	121697883	401	*	4.00865	3.23829	4.56724	0.791159	6.82e-06	0.0011787
chr1	119212256	119212995	740	*	4.68098	3.93879	5.22657	0.757352	6.83e-06	0.00118005
chr3	121315431	121315831	401	*	3.05961	2.05614	3.71295	0.857493	6.89e-06	0.00118777
chr1	189405230	189405630	401	*	4.23232	3.63185	4.70647	0.767664	6.9e-06	0.00118777
chr2	169611147	169611547	401	*	4.83184	4.2628	5.28865	0.774586	6.9e-06	0.00118777
chr1	82189629	82190029	401	*	6.10971	5.54931	6.56164	0.749096	6.93e-06	0.00119075
chr18	56370267	56370667	401	*	3.92294	3.17631	4.47061	0.796857	6.94e-06	0.00119075
chr6	51988114	51988514	401	*	3.3325	2.40011	3.95919	0.8424	6.96e-06	0.0011931
chr16	30442436	30442836	401	*	5.02854	4.40332	5.51595	0.775915	6.97e-06	0.00119326
chr7	30758910	30759310	401	*	6.02318	5.38849	6.51557	0.773969	6.98e-06	0.00119458
chr8	121170554	121170954	401	*	4.09919	3.38301	4.63245	0.777937	7.06e-06	0.0012059
chr7	66319868	66320550	683	*	3.92857	3.1549	4.48866	0.799964	7.07e-06	0.00120624
chr5	29388639	29389039	401	*	6.21561	5.59926	6.6983	0.764198	7.08e-06	0.00120624
chrX	166316787	166317187	401	*	5.92207	5.35513	6.37769	0.757678	7.11e-06	0.00121109
chr19	26020434	26020834	401	*	3.93324	3.34413	4.40118	0.785064	7.18e-06	0.00122061
chr13	52944665	52945065	401	*	3.69838	2.88221	4.27734	0.824788	7.19e-06	0.00122061
chr5	37520382	37520782	401	*	4.35381	3.68293	4.86477	0.748907	7.2e-06	0.00122074
chr4	125543114	125543514	401	*	3.66537	2.84313	4.24697	0.807878	7.21e-06	0.00122214
chr1	189080803	189081203	401	*	5.03762	4.42191	5.51997	0.747825	7.23e-06	0.00122307
chr8	121192449	121192849	401	*	3.7035	2.98656	4.23711	0.819189	7.26e-06	0.0012277
chr5	146703701	146704101	401	*	2.58668	1.45578	3.28355	0.888689	7.3e-06	0.00123117
chr5	117666853	117667253	401	*	4.44719	3.85703	4.91572	0.789894	7.3e-06	0.00123117
chr11	76559966	76560571	606	*	2.96314	2.07855	3.57085	0.854355	7.31e-06	0.00123161
chr17	26882701	26883101	401	*	2.79824	1.76691	3.46154	0.87307	7.32e-06	0.00123161
chr7	90460933	90461333	401	*	3.99357	3.27767	4.5267	0.778466	7.34e-06	0.00123241
chr17	79820732	79821132	401	*	3.48269	2.62826	4.07796	0.822242	7.35e-06	0.00123241
chr17	28556616	28557016	401	*	3.06547	2.06211	3.71876	0.855345	7.35e-06	0.00123241
chr4	102555568	102555968	401	*	5.60383	4.9926	6.08378	0.761527	7.38e-06	0.00123519
chr5	132654013	132654413	401	*	4.9764	4.41001	5.43171	0.720226	7.41e-06	0.00123921
chr18	6959918	6960318	401	*	5.16947	4.40682	5.72454	0.801927	7.42e-06	0.00123921
chr17	73950250	73950650	401	*	6.60458	6.06364	7.04536	0.720815	7.43e-06	0.00123921
chr14	105813608	105814368	761	*	5.61707	5.06409	6.06478	0.739009	7.44e-06	0.00123921
chr19	35924393	35924793	401	*	5.25792	4.60661	5.75892	0.782068	7.48e-06	0.0012452
chr16	30033316	30033716	401	*	4.31397	3.48886	4.8968	0.80823	7.5e-06	0.00124623
chr13	54209405	54209805	401	*	4.27858	3.56258	4.81175	0.764158	7.52e-06	0.00124623
chr10	3743837	3744237	401	*	4.35227	3.67312	4.86738	0.742289	7.52e-06	0.00124623
chr1	133211891	133212291	401	*	4.29781	3.69591	4.77274	0.778196	7.53e-06	0.00124623
chr1	40967851	40968490	640	*	3.84179	4.35791	2.86598	-0.821618	7.54e-06	0.00124623
chr13	102674114	102674514	401	*	4.6526	3.99219	5.15826	0.755482	7.54e-06	0.00124623
chr8	3260171	3260918	748	*	4.2399	3.54026	4.76513	0.800178	7.57e-06	0.00124964
chr16	15115377	15115777	401	*	4.78393	4.07669	5.31286	0.771594	7.58e-06	0.00124991
chr6	7858589	7858989	401	*	5.7386	5.19663	6.17999	0.716038	7.67e-06	0.00126121
chr15	97729111	97729511	401	*	4.7128	4.0523	5.21851	0.760522	7.67e-06	0.00126121
chr9	69870298	69870698	401	*	3.59643	2.68391	4.21533	0.827952	7.67e-06	0.00126121
chr18	55150979	55151379	401	*	5.94818	5.30807	6.44339	0.813461	7.71e-06	0.00126353
chr7	143180163	143180563	401	*	4.79178	4.08984	5.31813	0.77695	7.71e-06	0.00126353
chr17	73010057	73010457	401	*	4.66351	3.88504	5.22578	0.797546	7.72e-06	0.00126353
chr11	31833164	31833564	401	*	4.36981	3.72389	4.86804	0.758494	7.76e-06	0.00126722
chr15	102927546	102927946	401	*	5.28386	4.65727	5.77199	0.770068	7.76e-06	0.00126722
chr1	90059098	90059498	401	*	2.88354	1.76637	3.57596	0.857422	7.79e-06	0.00126997
chr8	111746765	111747165	401	*	4.98745	4.42816	5.43875	0.748563	7.79e-06	0.00126997
chr2	7160088	7160488	401	*	3.83718	2.99087	4.42905	0.801745	7.81e-06	0.00127119
chr15	74989443	74989843	401	*	3.71941	2.89496	4.30195	0.804863	7.83e-06	0.00127316
chr7	90514583	90514983	401	*	3.4059	2.56857	3.99396	0.816363	7.86e-06	0.00127687
chr5	86078558	86078958	401	*	2.35633	0.92339	3.13838	0.902183	7.89e-06	0.00128105
chr10	96309703	96310103	401	*	5.56064	4.96073	6.03449	0.741316	7.93e-06	0.001285
chr12	40559055	40559455	401	*	3.51556	2.78267	4.05678	0.819	7.96e-06	0.00128814
chr13	54156342	54156742	401	*	4.2413	3.47083	4.79995	0.770139	7.98e-06	0.00128903
chr12	5577065	5577465	401	*	3.45611	2.55355	4.07106	0.83204	7.98e-06	0.00128903
chr9	102833632	102834032	401	*	4.80904	4.18432	5.29617	0.748412	8.04e-06	0.00129697
chr16	89991676	89992076	401	*	2.92753	3.48207	1.82078	-0.86882	8.1e-06	0.00130509
chr15	50283405	50283805	401	*	4.89508	4.26041	5.38746	0.76582	8.11e-06	0.00130552
chr1	179041951	179042351	401	*	6.38238	5.8202	6.83532	0.755304	8.21e-06	0.0013202
chr4	118276254	118276863	610	*	3.25633	2.29563	3.89385	0.83511	8.23e-06	0.00132135
chr1	149388751	149389151	401	*	4.46947	4.93932	3.63306	-0.814303	8.34e-06	0.00133657
chr9	59723684	59724455	772	*	5.71338	5.18752	6.14536	0.715505	8.34e-06	0.00133657
chr1	90509370	90509770	401	*	5.53756	4.85807	6.05285	0.772915	8.37e-06	0.00133973
chr19	37696691	37697091	401	*	4.69263	4.18358	5.11465	0.727919	8.42e-06	0.00134607
chr10	54117781	54118181	401	*	3.9438	3.20591	4.48737	0.788804	8.48e-06	0.00135335
chr8	81490911	81491311	401	*	3.14192	2.26339	3.74716	0.843169	8.49e-06	0.00135335
chr11	3847665	3848065	401	*	4.48873	3.86052	4.97771	0.767016	8.49e-06	0.00135335
chr6	87992769	87993169	401	*	4.75656	4.12046	5.24968	0.776054	8.54e-06	0.00135952
chr12	87084649	87085049	401	*	4.58408	3.98804	5.05582	0.724859	8.59e-06	0.00136566
chr1	184261210	184261610	401	*	6.10337	5.59114	6.52728	0.699099	8.63e-06	0.00137046
chr12	105093538	105093938	401	*	4.38928	3.79361	4.86082	0.732065	8.69e-06	0.0013784
chr2	125420552	125420952	401	*	4.32462	3.75468	4.78193	0.7659	8.73e-06	0.00138325
chr6	139951521	139951921	401	*	4.13713	3.51697	4.62186	0.782484	8.75e-06	0.00138445
chr12	35420183	35420583	401	*	3.11876	2.129	3.7671	0.840977	8.76e-06	0.00138482
chr1	193413313	193414441	1129	*	5.84737	5.23343	6.32878	0.773574	8.79e-06	0.00138802
chr5	120476269	120477065	797	*	4.18216	3.54563	4.67551	0.771687	8.81e-06	0.00138802
chr15	3587829	3588229	401	*	4.22854	3.58619	4.72492	0.770825	8.81e-06	0.00138802
chr2	28792561	28793644	1084	*	5.19128	4.57829	5.67217	0.732715	8.83e-06	0.00138945
chr17	45260421	45260821	401	*	6.62555	6.01658	7.10429	0.746696	8.84e-06	0.00138945
chr13	63749035	63749435	401	*	4.72079	4.14963	5.17877	0.764166	8.89e-06	0.0013948
chr7	66222799	66223199	401	*	5.90811	5.24591	6.41468	0.761902	8.89e-06	0.0013948
chr13	20306447	20307128	682	*	6.73357	6.26249	7.13232	0.725266	8.9e-06	0.0013948
chr16	24334422	24334822	401	*	5.8793	5.26489	6.36095	0.773204	8.91e-06	0.00139519
chr1	169931748	169932511	764	*	4.02564	3.39672	4.51499	0.753512	8.92e-06	0.00139519
chr14	52012089	52012489	401	*	3.53839	2.82312	4.0712	0.803461	8.98e-06	0.00140236
chr5	107124473	107124873	401	*	5.90436	5.39061	6.32917	0.757349	8.99e-06	0.00140236
chr11	67515522	67515922	401	*	6.17379	5.70974	6.56814	0.703472	9.06e-06	0.00141048
chr18	12313487	12313887	401	*	4.76262	4.16971	5.23265	0.749386	9.07e-06	0.00141048
chr4	117427443	117427843	401	*	4.49774	3.85111	4.99633	0.783902	9.08e-06	0.00141048
chr10	96589805	96590205	401	*	2.77109	1.55001	3.49584	0.866293	9.09e-06	0.00141048
chr8	34065343	34065743	401	*	4.73939	4.17264	5.19492	0.736781	9.09e-06	0.00141048
chr2	180453597	180453997	401	*	4.18871	3.27298	4.80889	0.802871	9.13e-06	0.00141048
chr3	145105105	145105505	401	*	7.00371	6.44145	7.45668	0.736557	9.13e-06	0.00141048
chr10	25395352	25395752	401	*	4.94791	4.2571	5.46881	0.756974	9.13e-06	0.00141048
chr19	36665693	36666093	401	*	4.05119	3.40328	4.55045	0.763459	9.13e-06	0.00141048
chr6	53589740	53590400	661	*	5.07328	4.46522	5.55153	0.752103	9.15e-06	0.00141135
chr11	70106840	70107240	401	*	3.90379	3.14232	4.45833	0.805176	9.16e-06	0.00141135
chr11	59732601	59733001	401	*	6.10083	5.5666	6.53772	0.723122	9.17e-06	0.00141135
chr3	5236316	5236716	401	*	5.88968	5.41699	6.28944	0.700225	9.18e-06	0.00141205
chr1	12697004	12697404	401	*	3.93905	3.23886	4.46455	0.783567	9.2e-06	0.00141319
chr9	23354277	23354677	401	*	4.09791	3.45015	4.59708	0.782991	9.25e-06	0.00141903
chr12	3371417	3371817	401	*	4.93338	4.31959	5.41471	0.755121	9.27e-06	0.0014208
chr7	55968260	55968660	401	*	4.21225	3.49325	4.74686	0.771267	9.33e-06	0.00142915
chr18	37089762	37090162	401	*	4.31147	3.64651	4.81945	0.767092	9.37e-06	0.00143381
chr7	64064280	64064680	401	*	5.02262	4.4678	5.47139	0.744121	9.42e-06	0.0014389
chr11	118739449	118739849	401	*	4.51844	3.84833	5.02901	0.745108	9.43e-06	0.0014389
chr1	182543122	182543522	401	*	4.06807	3.38178	4.58674	0.787577	9.44e-06	0.00144018
chr16	89835544	89835944	401	*	5.95206	6.4306	5.09083	-0.807473	9.45e-06	0.00144018
chr13	114488066	114488466	401	*	3.84094	3.10302	4.38452	0.781554	9.49e-06	0.00144254
chr7	51539337	51539737	401	*	3.70329	2.92461	4.26565	0.805271	9.49e-06	0.00144254
chr8	28559863	28560263	401	*	3.21412	2.26455	3.84741	0.834104	9.55e-06	0.00144994
chr6	143361349	143362096	748	*	3.2144	3.78035	2.06564	-0.836038	9.57e-06	0.00145124
chr3	9145434	9145834	401	*	3.86906	3.0774	4.43724	0.790873	9.59e-06	0.00145221
chr5	147992608	147993008	401	*	5.08239	4.44911	5.57404	0.764662	9.59e-06	0.00145221
chr15	102920685	102921085	401	*	5.32848	4.83276	5.74244	0.711972	9.71e-06	0.00146781
chr6	67076342	67076742	401	*	5.34983	4.81362	5.78787	0.683982	9.72e-06	0.0014684
chr10	96121314	96121714	401	*	6.061	5.55231	6.48278	0.735433	9.75e-06	0.00147108
chr10	56752113	56752513	401	*	6.4606	5.83823	6.9465	0.751539	9.84e-06	0.00148308
chr1	192822627	192823027	401	*	4.12907	3.49535	4.62095	0.763929	9.86e-06	0.00148427
chr16	65902860	65903260	401	*	3.38239	2.58968	3.95104	0.809652	9.88e-06	0.0014854
chr11	76914395	76914795	401	*	5.34007	4.801	5.77977	0.707465	9.89e-06	0.00148613
chr4	59322990	59323668	679	*	4.92209	4.30359	5.40592	0.730545	9.95e-06	0.00149279
chr13	101127806	101128206	401	*	3.6238	2.84902	4.1844	0.81832	9.96e-06	0.00149375
chr8	109497434	109497834	401	*	4.41793	3.82133	4.88997	0.73827	9.99e-06	0.00149614
chr2	94243616	94244016	401	*	3.89632	3.13259	4.45189	0.793831	1e-05	0.00150118
chr12	70614681	70615081	401	*	3.22877	2.41545	3.8065	0.819589	1.02e-05	0.00152582
chr17	28463783	28464183	401	*	4.23025	3.48973	4.77507	0.765096	1.02e-05	0.00152582
chr11	33882669	33883069	401	*	5.98563	5.34177	6.48279	0.740381	1.02e-05	0.00152582
chr10	56560563	56560963	401	*	3.38741	2.59107	3.95768	0.819334	1.03e-05	0.00153053
chr18	15168261	15168661	401	*	5.56767	4.98574	6.03166	0.779426	1.03e-05	0.00153278
chr12	24564581	24564981	401	*	4.63549	3.93998	5.15871	0.732759	1.04e-05	0.00153952
chr3	37962194	37962594	401	*	5.69607	5.12512	6.15394	0.76131	1.04e-05	0.00154303
chr17	50209871	50210271	401	*	3.70137	2.88855	4.27887	0.783646	1.05e-05	0.00155252
chr12	108249237	108249861	625	*	4.17089	3.57465	4.64274	0.750541	1.05e-05	0.00155502
chr15	42674061	42674769	709	*	4.25142	3.59389	4.75562	0.754884	1.05e-05	0.00155616
chr13	107964584	107964984	401	*	3.79315	3.09947	4.31546	0.775299	1.05e-05	0.00155616
chr5	112324483	112324883	401	*	5.01234	4.35438	5.51675	0.775875	1.05e-05	0.00155616
chr3	117809060	117809460	401	*	2.59349	1.23994	3.35531	0.864869	1.05e-05	0.00155616
chr18	46483725	46484125	401	*	3.62927	2.86026	4.18725	0.797652	1.06e-05	0.00155616
chr6	48813167	48813567	401	*	5.19299	4.65877	5.62987	0.721943	1.06e-05	0.00156131
chr8	18265890	18266290	401	*	4.1966	3.60333	4.66682	0.757228	1.06e-05	0.00156346
chr9	49483274	49483674	401	*	5.22298	4.56941	5.72514	0.761129	1.07e-05	0.00156605
chr16	91362846	91363246	401	*	6.00489	5.39192	6.48578	0.754189	1.07e-05	0.0015702
chr3	65643759	65644159	401	*	3.43478	2.68313	3.98479	0.806535	1.07e-05	0.0015702
chr6	111584881	111585281	401	*	3.67341	4.18304	2.71827	-0.826179	1.08e-05	0.0015786
chr11	101807266	101807666	401	*	4.23125	3.59996	4.72185	0.756678	1.08e-05	0.00158169
chr17	47271975	47272375	401	*	4.35951	4.80792	3.58203	-0.77591	1.08e-05	0.00158169
chr15	6857821	6858221	401	*	6.93302	6.37548	7.38332	0.754265	1.08e-05	0.00158217
chr1	193400317	193400717	401	*	5.71437	5.05045	6.22182	0.786679	1.08e-05	0.0015828
chr15	41002031	41002431	401	*	4.84238	4.26109	5.30601	0.734323	1.09e-05	0.00159534
chr2	106712798	106713476	679	*	5.57557	5.11298	5.96899	0.663839	1.1e-05	0.00159589
chr13	32495147	32495547	401	*	4.96041	4.47065	5.37073	0.700734	1.1e-05	0.00159831
chr13	41476650	41477050	401	*	5.05735	4.45221	5.53402	0.762608	1.1e-05	0.00160067
chr2	75763243	75763643	401	*	3.90354	3.06907	4.49038	0.797141	1.11e-05	0.00160452
chr6	23132703	23133103	401	*	4.97934	4.43272	5.4234	0.698448	1.11e-05	0.00160455
chr6	149408815	149409215	401	*	6.64592	6.0623	7.11084	0.756333	1.12e-05	0.00161612
chr13	45673848	45674248	401	*	3.40497	2.44896	4.04071	0.811381	1.12e-05	0.00161612
chr5	142949529	142949929	401	*	3.84301	3.12471	4.37729	0.794916	1.12e-05	0.00162352
chr15	74962586	74962986	401	*	4.80246	4.15011	5.304	0.766254	1.12e-05	0.00162352
chr9	49927294	49927694	401	*	5.41666	4.73084	5.93509	0.786887	1.13e-05	0.00163308
chr12	50514550	50514950	401	*	4.58932	3.99302	5.0612	0.748981	1.14e-05	0.0016365
chr7	130262726	130263126	401	*	4.93809	4.33248	5.41501	0.721831	1.14e-05	0.0016365
chr8	110177403	110177803	401	*	6.20965	5.69281	6.6363	0.719496	1.16e-05	0.00166777
chr9	5311558	5311958	401	*	4.01554	3.34403	4.52683	0.771612	1.17e-05	0.00167438
chr9	85809302	85809702	401	*	3.86533	3.11569	4.4144	0.795193	1.17e-05	0.00167438
chr2	179281923	179282619	697	*	5.21087	4.70241	5.63252	0.720054	1.17e-05	0.00167848
chr12	27338767	27339167	401	*	4.52385	4.95455	3.79266	-0.777356	1.18e-05	0.00168479
chr3	69356224	69356624	401	*	4.12813	3.50454	4.61467	0.756944	1.18e-05	0.00168479
chr5	103854094	103854494	401	*	5.33803	4.78092	5.78809	0.729566	1.18e-05	0.00168748
chr7	92417944	92418344	401	*	4.624	3.86401	5.17786	0.771276	1.18e-05	0.00168963
chr19	32346170	32346570	401	*	5.18394	4.62242	5.63651	0.739386	1.19e-05	0.00169103
chr17	80255202	80255602	401	*	5.49901	4.93538	5.95277	0.747362	1.19e-05	0.0016935
chr19	20424168	20424568	401	*	4.63227	4.00917	5.11855	0.74414	1.19e-05	0.00169823
chr9	30540663	30541063	401	*	6.36546	5.86912	6.77979	0.70668	1.19e-05	0.00169823
chr11	21082687	21083087	401	*	4.32158	3.55299	4.87937	0.779517	1.19e-05	0.00169823
chr3	52555061	52555461	401	*	3.48729	2.53705	4.12084	0.82522	1.2e-05	0.00170121
chr8	79907866	79908266	401	*	5.19678	4.6846	5.62066	0.684361	1.2e-05	0.00170702
chr11	82916250	82916650	401	*	3.74744	3.02842	4.28205	0.799325	1.21e-05	0.00171023
chr10	27378228	27378628	401	*	4.90735	4.37144	5.34523	0.719418	1.21e-05	0.00171178
chr4	64076401	64076801	401	*	4.37027	3.71487	4.87337	0.780051	1.21e-05	0.00171178
chr13	112541726	112542126	401	*	4.51593	3.90577	4.99531	0.733329	1.21e-05	0.00171178
chr5	38499402	38499802	401	*	5.99413	5.41539	6.45635	0.717394	1.22e-05	0.00171785
chr9	76805064	76805464	401	*	3.12281	2.13416	3.77073	0.817986	1.22e-05	0.00171785
chr18	60381370	60382798	1429	*	5.17332	4.46523	5.70266	0.776257	1.22e-05	0.00171785
chrX	142898413	142898813	401	*	5.22847	4.65616	5.6871	0.741773	1.22e-05	0.00172062
chr15	66447403	66447803	401	*	4.07587	3.32287	4.62649	0.766219	1.23e-05	0.00172812
chr2	121621397	121621797	401	*	5.71913	5.12838	6.18798	0.751701	1.23e-05	0.00173358
chr7	92493124	92493904	781	*	6.36937	5.83517	6.80624	0.755901	1.24e-05	0.00173779
chr14	118751188	118751588	401	*	3.79053	2.94165	4.38347	0.789711	1.24e-05	0.00174132
chr6	113660436	113660836	401	*	3.80689	2.99585	4.38361	0.775035	1.25e-05	0.00174526
chr10	94495515	94495915	401	*	5.33031	4.75341	5.79151	0.726565	1.25e-05	0.00174526
chr10	59624403	59624803	401	*	4.84357	4.13275	5.37424	0.776774	1.25e-05	0.00174526
chr18	33921303	33921703	401	*	5.26809	5.67567	4.59441	-0.708068	1.25e-05	0.00174709
chr1	119129062	119129462	401	*	4.70956	4.09718	5.19012	0.732399	1.25e-05	0.00174755
chr1	151569250	151569650	401	*	2.97123	1.99704	3.61381	0.828076	1.25e-05	0.00174755
chr4	152624959	152625359	401	*	3.00346	3.56748	1.86194	-0.831989	1.26e-05	0.00174755
chr3	121920052	121920452	401	*	3.59639	2.67464	4.21892	0.806681	1.27e-05	0.00176084
chr19	20467549	20468224	676	*	3.76959	3.06995	4.29482	0.768439	1.27e-05	0.00176084
chr3	89795678	89796078	401	*	4.4646	3.79315	4.97585	0.768846	1.28e-05	0.0017771
chr2	19919241	19919641	401	*	4.16588	3.58416	4.62975	0.738238	1.29e-05	0.00179095
chr15	6031998	6032398	401	*	4.78668	4.23817	5.23184	0.744626	1.3e-05	0.00179625
chr14	61351315	61351715	401	*	5.1475	4.60416	5.58968	0.679851	1.3e-05	0.00179625
chr5	30537495	30537895	401	*	2.92127	3.46727	1.84499	-0.838002	1.3e-05	0.00179716
chr7	118888987	118889607	621	*	3.42019	2.61769	3.99317	0.802289	1.3e-05	0.00179716
chr10	90897832	90898232	401	*	5.30761	4.66202	5.80566	0.752283	1.31e-05	0.0018068
chr19	29984645	29985045	401	*	4.16328	3.56233	4.63769	0.751028	1.33e-05	0.00183293
chr9	75955069	75955731	663	*	3.67808	2.9849	4.20015	0.789004	1.33e-05	0.00183555
chr6	91618690	91619483	794	*	5.35484	4.75689	5.82762	0.732448	1.34e-05	0.00184035
chr2	75357497	75357897	401	*	4.43324	3.85392	4.89578	0.730803	1.34e-05	0.00184035
chr1	162125873	162126273	401	*	3.39485	2.58892	3.96934	0.804617	1.34e-05	0.00184035
chr5	117827433	117827833	401	*	4.29546	3.62861	4.80438	0.737679	1.34e-05	0.00184335
chr13	57736109	57736509	401	*	4.78939	4.23796	5.23621	0.741515	1.35e-05	0.00185569
chr18	34500497	34500897	401	*	3.57668	2.86439	4.10807	0.802299	1.37e-05	0.00187231
chr5	113310602	113311002	401	*	3.32136	3.81586	2.41294	-0.811259	1.37e-05	0.00187317
chr14	86825706	86826106	401	*	3.91133	4.40351	3.00986	-0.800557	1.37e-05	0.00187537
chrX	142517916	142518316	401	*	2.57775	1.37496	3.29703	0.842612	1.39e-05	0.00190174
chr16	49889154	49889554	401	*	5.75043	5.23801	6.17446	0.703682	1.4e-05	0.00190384
chr8	103551714	103552114	401	*	5.60681	5.09441	6.03082	0.708994	1.41e-05	0.00191515
chr8	94802285	94802685	401	*	4.95806	4.30598	5.45946	0.749289	1.41e-05	0.00191515
chr19	11464893	11465293	401	*	2.98565	2.02307	3.62388	0.826274	1.41e-05	0.00191846
chr3	31084154	31084554	401	*	6.47984	5.98312	6.8944	0.683479	1.42e-05	0.00192544
chr11	3754690	3755728	1039	*	5.33533	4.82622	5.75737	0.715276	1.42e-05	0.0019267
chr16	35927550	35927950	401	*	3.00299	2.00121	3.65571	0.81711	1.44e-05	0.00194756
chr6	91978666	91979066	401	*	4.26651	4.70575	3.51327	-0.743063	1.44e-05	0.00194756
chr13	57721561	57721961	401	*	4.44194	3.82911	4.92275	0.721541	1.44e-05	0.00194756
chr11	80565597	80565997	401	*	4.17482	3.59712	4.63646	0.747405	1.44e-05	0.00194756
chr9	85327215	85327615	401	*	6.79336	6.31876	7.19432	0.67318	1.44e-05	0.00194756
chr18	46978054	46978454	401	*	5.30815	4.84167	5.70403	0.711015	1.44e-05	0.00194756
chr10	17518604	17519004	401	*	5.47987	4.91617	5.93367	0.702671	1.44e-05	0.00194756
chr10	111570872	111571272	401	*	5.08226	4.47658	5.55923	0.739596	1.45e-05	0.00195434
chr1	34013547	34013947	401	*	5.08055	4.43509	5.57853	0.737383	1.45e-05	0.00195775
chr2	14633179	14633579	401	*	3.199	2.32406	3.80278	0.818641	1.46e-05	0.00196129
chr16	89844574	89844974	401	*	4.5392	4.98152	3.77788	-0.756643	1.46e-05	0.00196327
chr2	11530104	11530504	401	*	6.59113	6.05141	7.03121	0.718957	1.47e-05	0.00196615
chr18	44584676	44585472	797	*	5.95906	5.46063	6.37467	0.736602	1.47e-05	0.00197154
chr10	90116725	90117125	401	*	5.94229	5.30518	6.43594	0.758337	1.48e-05	0.0019772
chr15	80739871	80740271	401	*	3.5275	2.71242	4.10598	0.781038	1.49e-05	0.001993
chr16	78019875	78020275	401	*	4.74104	4.11228	5.23031	0.745073	1.5e-05	0.00201194
chr9	123465605	123466005	401	*	6.26873	5.61258	6.77221	0.771236	1.51e-05	0.00201924
chr8	81854596	81854996	401	*	2.47459	1.31314	3.18117	0.841916	1.52e-05	0.00202163
chr16	44684352	44685098	747	*	6.1103	5.6201	6.52088	0.732161	1.52e-05	0.00202197
chr15	62251302	62251702	401	*	4.64335	4.07093	5.10204	0.715573	1.52e-05	0.00202629
chr15	59519809	59520209	401	*	5.78006	5.23098	6.22554	0.72584	1.53e-05	0.00203441
chr13	60660692	60661092	401	*	4.95376	4.29894	5.45657	0.714988	1.53e-05	0.00204007
chr9	13483216	13484295	1080	*	4.47759	3.91945	4.92824	0.716327	1.54e-05	0.00204365
chr9	21329947	21330347	401	*	3.89756	3.00106	4.51008	0.78121	1.54e-05	0.00204369
chr17	79350613	79351291	679	*	4.79282	4.32651	5.18859	0.707706	1.54e-05	0.00204804
chrX	140062425	140062825	401	*	5.22315	4.70212	5.65228	0.68747	1.55e-05	0.00205255
chr5	96797056	96797456	401	*	3.6434	3.06571	4.10504	0.774091	1.55e-05	0.00205288
chr13	20140015	20140415	401	*	3.39381	2.71941	3.90654	0.796513	1.57e-05	0.00206958
chr12	80787709	80788109	401	*	4.71807	4.05348	5.22585	0.728745	1.57e-05	0.00206958
chr7	112615058	112615458	401	*	4.5896	3.95963	5.07951	0.737606	1.57e-05	0.00206958
chr8	17537500	17537900	401	*	4.72081	4.13108	5.1891	0.703016	1.57e-05	0.00206958
chr17	44653138	44653538	401	*	3.84725	3.19533	4.34857	0.767279	1.58e-05	0.00207702
chr4	8945085	8945485	401	*	6.48041	5.95076	6.91462	0.699189	1.58e-05	0.00207813
chr1	132384667	132385067	401	*	5.11991	4.5163	5.59575	0.740159	1.58e-05	0.00207841
chr13	52778139	52778539	401	*	6.19426	5.64609	6.63921	0.745862	1.59e-05	0.00208969
chr5	127367147	127367913	767	*	3.19901	3.749	2.10861	-0.816882	1.59e-05	0.00208991
chr1	37419387	37419787	401	*	4.63347	4.13234	5.05072	0.703472	1.6e-05	0.00208991
chr9	13586929	13587329	401	*	4.53961	3.91874	5.0247	0.757827	1.6e-05	0.00208991
chr2	32896460	32896860	401	*	5.54375	4.99122	5.99121	0.700742	1.6e-05	0.0020905
chr1	190284348	190284748	401	*	4.60033	3.99353	5.0779	0.728099	1.6e-05	0.002095
chr8	25329621	25330021	401	*	3.96601	3.33836	4.4547	0.766453	1.61e-05	0.00210261
chr1	45765665	45766065	401	*	4.97794	4.40543	5.43669	0.735249	1.61e-05	0.00210261
chr1	126484613	126485013	401	*	4.72996	5.16566	3.98593	-0.766783	1.61e-05	0.00210377
chr2	7115093	7115493	401	*	6.59663	6.00384	7.06659	0.750488	1.62e-05	0.00210574
chr1	51468021	51468421	401	*	5.3362	4.84165	5.74944	0.713045	1.62e-05	0.00211391
chr2	30870903	30871303	401	*	4.84282	4.26596	5.304	0.75204	1.63e-05	0.00211947
chr2	137436172	137436572	401	*	6.16073	5.66928	6.57208	0.679687	1.64e-05	0.00212443
chr12	69998401	69998801	401	*	4.06201	3.33959	4.59826	0.751978	1.64e-05	0.00212443
chr8	83774267	83774667	401	*	5.08143	4.43474	5.58006	0.727522	1.65e-05	0.00213166
chr1	119108087	119108487	401	*	5.30161	4.70399	5.77421	0.754001	1.65e-05	0.00213166
chr8	68392831	68393231	401	*	6.34508	5.76209	6.80965	0.725046	1.65e-05	0.00213166
chr16	49938945	49939345	401	*	5.22975	4.68273	5.67404	0.77379	1.65e-05	0.00213347
chr7	70061248	70061648	401	*	3.66379	2.93807	4.20161	0.79546	1.65e-05	0.00213347
chr19	37057527	37057927	401	*	5.41218	4.87163	5.85274	0.768688	1.65e-05	0.00213347
chr17	18151458	18151858	401	*	2.5404	1.48859	3.21086	0.838178	1.65e-05	0.00213347
chr10	27983990	27984390	401	*	3.2619	2.58867	3.77404	0.799407	1.66e-05	0.00213437
chr4	106199014	106199414	401	*	4.93751	4.30943	5.42643	0.734761	1.66e-05	0.00213437
chr1	193518872	193519272	401	*	4.02639	3.23165	4.59594	0.77005	1.67e-05	0.00214671
chr2	181415917	181416317	401	*	4.81849	4.2131	5.2953	0.739617	1.67e-05	0.00214794
chr2	62587671	62588071	401	*	2.95434	1.93842	3.61217	0.811072	1.68e-05	0.00215469
chr3	105059913	105060313	401	*	4.79919	4.25098	5.24417	0.707457	1.69e-05	0.00216286
chr8	94517650	94518050	401	*	5.42951	4.94546	5.83632	0.680221	1.69e-05	0.00216286
chr7	99146100	99146500	401	*	4.80659	4.25289	5.25471	0.730833	1.69e-05	0.00216286
chr10	26798961	26799361	401	*	5.52266	4.93524	5.98967	0.723083	1.69e-05	0.00216286
chr3	81030321	81030721	401	*	5.4343	4.74712	5.95341	0.770739	1.69e-05	0.00216488
chr4	87227492	87227892	401	*	5.03052	4.45376	5.49164	0.708306	1.7e-05	0.00216488
chr4	99186823	99187223	401	*	5.18788	4.61742	5.64548	0.700549	1.7e-05	0.00216488
chr9	60898360	60898760	401	*	4.01976	3.4021	4.50314	0.734014	1.71e-05	0.0021797
chr9	58138790	58139190	401	*	3.13802	2.40745	3.67815	0.804249	1.71e-05	0.00218301
chr9	78114672	78115072	401	*	4.11066	3.4056	4.63853	0.748194	1.72e-05	0.00218348
chr6	124542357	124542757	401	*	6.28282	5.77208	6.70583	0.689439	1.72e-05	0.00218724
chr11	118416164	118416564	401	*	5.35729	4.83711	5.78593	0.712224	1.72e-05	0.00218724
chr4	8238872	8239272	401	*	3.31567	3.82386	2.36504	-0.802941	1.73e-05	0.00219068
chr18	38050715	38051115	401	*	2.47167	1.49926	3.11357	0.837536	1.73e-05	0.00219068
chr13	45684937	45685337	401	*	2.88045	1.85976	3.53997	0.81701	1.73e-05	0.00219068
chr15	44705010	44705410	401	*	3.71403	2.8437	4.31591	0.784495	1.74e-05	0.0022054
chr17	78507366	78507766	401	*	4.20596	3.69665	4.62813	0.72128	1.74e-05	0.0022054
chr4	45142342	45142742	401	*	5.68649	5.12665	6.1381	0.711508	1.75e-05	0.00220862
chr17	44600367	44600767	401	*	4.63513	4.0566	5.09723	0.700485	1.75e-05	0.00221425
chr9	60578134	60578534	401	*	2.76904	1.88463	3.37668	0.820149	1.76e-05	0.00221536
chr6	145950631	145951031	401	*	4.66474	4.06893	5.13635	0.741392	1.76e-05	0.00221536
chr11	73326506	73326906	401	*	6.79997	6.25431	7.24348	0.715499	1.77e-05	0.00222318
chr15	62028355	62028755	401	*	5.47794	5.00599	5.87724	0.729708	1.77e-05	0.00222776
chr13	60683090	60683490	401	*	3.60171	2.83794	4.15729	0.763095	1.78e-05	0.00223225
chr2	165696541	165696941	401	*	5.25523	4.68394	5.7133	0.725902	1.79e-05	0.00224365
chr16	90815310	90815710	401	*	5.10133	4.59615	5.521	0.675915	1.79e-05	0.00224365
chr4	105201145	105201545	401	*	3.29179	2.38817	3.90716	0.789112	1.8e-05	0.0022538
chr7	89235343	89235743	401	*	3.46072	2.78455	3.97433	0.779791	1.8e-05	0.0022538
chr18	75405632	75406032	401	*	5.69622	5.17356	6.12632	0.719525	1.81e-05	0.00225905
chr10	99774612	99775012	401	*	3.37685	2.59589	3.94024	0.778079	1.81e-05	0.00225905
chr9	32635432	32635832	401	*	4.5481	3.98788	4.99992	0.711621	1.81e-05	0.00225905
chr14	87567152	87567552	401	*	3.66559	2.9089	4.21792	0.761422	1.82e-05	0.00227
chr3	53498443	53498843	401	*	4.2446	3.62812	4.72736	0.718123	1.82e-05	0.00227
chrX	69540840	69541240	401	*	4.16597	3.50068	4.6741	0.771022	1.83e-05	0.0022744
chr16	57750537	57750937	401	*	3.92248	3.3223	4.39647	0.770833	1.83e-05	0.00228015
chr2	66677535	66677935	401	*	3.1948	2.28629	3.81211	0.801143	1.83e-05	0.00228015
chrX	72270681	72271081	401	*	4.29455	3.73322	4.74701	0.716	1.84e-05	0.00228923
chr10	80054492	80054892	401	*	5.36706	4.85006	5.79381	0.709871	1.84e-05	0.00228923
chr7	98119376	98119776	401	*	4.90405	4.38403	5.33259	0.695751	1.85e-05	0.00229157
chr8	107270478	107270878	401	*	4.68391	4.05886	5.17123	0.729905	1.86e-05	0.00230613
chr8	25304805	25305205	401	*	4.44578	3.89314	4.89329	0.697841	1.86e-05	0.00230613
chr2	62629594	62629994	401	*	3.08235	2.18986	3.69326	0.808114	1.86e-05	0.00230613
chr1	181860645	181861045	401	*	4.05974	3.42883	4.55014	0.767166	1.87e-05	0.00230635
chr2	125650760	125651160	401	*	3.93861	3.26689	4.45	0.740839	1.87e-05	0.00230688
chr13	101423481	101423881	401	*	5.37141	4.8804	5.78249	0.687724	1.87e-05	0.00230802
chr4	150787070	150787470	401	*	5.54153	4.98017	5.99401	0.714769	1.89e-05	0.00232603
chr8	66494454	66495137	684	*	2.74638	1.61183	3.44443	0.816226	1.92e-05	0.00235889
chr9	43676012	43676412	401	*	3.54561	2.7584	4.11181	0.770367	1.92e-05	0.00236001
chr11	51800731	51801131	401	*	2.45082	1.2653	3.16485	0.824254	1.92e-05	0.00236204
chr6	121454104	121454504	401	*	5.56474	4.96737	6.03721	0.757996	1.93e-05	0.00236758
chr1	133930505	133930905	401	*	5.52222	4.96937	5.96986	0.73573	1.93e-05	0.0023698
chr9	9165364	9165764	401	*	5.36382	4.81706	5.80796	0.686075	1.93e-05	0.00237007
chr6	122758737	122759419	683	*	4.60083	4.03839	5.05392	0.742947	1.93e-05	0.00237007
chr19	37703939	37704717	779	*	5.17492	4.65639	5.60258	0.675822	1.95e-05	0.00238624
chr2	180223282	180223682	401	*	5.71314	5.14871	6.16735	0.706999	1.95e-05	0.00238662
chr15	11159045	11160081	1037	*	5.49041	4.95025	5.93075	0.721962	1.95e-05	0.00238662
chr4	65135119	65135519	401	*	3.89729	3.15105	4.44478	0.772903	1.96e-05	0.00239537
chr12	80811941	80812341	401	*	2.59438	1.37904	3.31743	0.821542	1.97e-05	0.00239746
chr9	35324562	35324962	401	*	3.97963	3.26564	4.51183	0.747799	1.97e-05	0.00240661
chr13	102940561	102940961	401	*	3.95491	3.26953	4.47312	0.744223	1.99e-05	0.00242318
chr9	15239129	15239731	603	*	2.93861	3.53914	1.65218	-0.819832	1.99e-05	0.00242413
chr18	63417044	63417444	401	*	2.92583	2.12759	3.49693	0.810278	2e-05	0.00243022
chr4	144404306	144404706	401	*	3.96241	3.34246	4.44702	0.735161	2e-05	0.00243022
chr6	29315370	29315770	401	*	3.48533	2.64391	4.07513	0.775593	2e-05	0.00243051
chr13	54197889	54198504	616	*	3.23183	2.16082	3.90888	0.790625	2.01e-05	0.00243051
chr6	94660375	94660775	401	*	5.76275	5.19343	6.2197	0.721056	2.01e-05	0.00243051
chr14	76146936	76147336	401	*	4.82284	4.18815	5.31522	0.717546	2.01e-05	0.00243051
chr5	67899356	67899756	401	*	3.72306	2.87723	4.31473	0.773317	2.01e-05	0.00243051
chr1	87553719	87554119	401	*	6.27703	5.73073	6.72091	0.69164	2.01e-05	0.00243051
chr12	5387833	5388233	401	*	2.95242	1.97194	3.59734	0.804444	2.02e-05	0.00243355
chrX	145849104	145849504	401	*	4.4038	3.78582	4.88736	0.707443	2.02e-05	0.00243762
chr7	114679312	114679712	401	*	2.74045	1.53518	3.46047	0.810858	2.03e-05	0.00244598
chr18	61640531	61640931	401	*	4.65458	4.04555	5.13336	0.704163	2.03e-05	0.00244965
chr11	69875448	69875848	401	*	4.60659	3.99973	5.08419	0.729865	2.04e-05	0.00245046
chr11	80711331	80711731	401	*	7.04826	6.53368	7.47357	0.722953	2.04e-05	0.00245046
chr16	57649822	57650222	401	*	3.93548	3.32454	4.41528	0.752544	2.04e-05	0.00245164
chr10	17012430	17012830	401	*	5.43267	4.90997	5.86279	0.721013	2.04e-05	0.00245164
chr9	102986406	102986806	401	*	5.92863	5.44172	6.3372	0.749221	2.04e-05	0.00245164
chr1	178513914	178514314	401	*	3.98053	3.11169	4.5818	0.778064	2.05e-05	0.00245455
chr3	28236766	28237166	401	*	4.52186	3.83887	5.03889	0.750782	2.05e-05	0.00245455
chr4	100634393	100634793	401	*	3.52721	2.7786	4.07579	0.771458	2.07e-05	0.00247228
chr6	142339098	142339498	401	*	5.7674	5.17405	6.23768	0.728238	2.07e-05	0.00247796
chr5	43530929	43531329	401	*	3.53359	2.8992	4.02581	0.761347	2.1e-05	0.00250178
chr14	111249396	111249796	401	*	3.46585	2.69966	4.02255	0.780052	2.1e-05	0.00250611
chr14	22368582	22368982	401	*	3.66951	2.95642	4.20128	0.757705	2.11e-05	0.00251046
chr5	53509516	53509916	401	*	7.18173	6.58248	7.65522	0.727289	2.11e-05	0.00251046
chr16	67611238	67611638	401	*	3.77428	3.11153	4.28113	0.745423	2.11e-05	0.00251046
chr16	20750346	20750746	401	*	2.97708	2.07163	3.59318	0.796788	2.11e-05	0.00251123
chr7	39675427	39675827	401	*	2.9129	2.04708	3.51291	0.800196	2.11e-05	0.00251123
chr12	116109590	116109990	401	*	6.00837	5.45899	6.45402	0.730494	2.12e-05	0.00251347
chr3	65568151	65568551	401	*	4.96641	4.39586	5.42407	0.687501	2.12e-05	0.002515
chr7	89527007	89527407	401	*	4.39614	3.68629	4.92633	0.756763	2.13e-05	0.00251782
chr9	50304990	50305390	401	*	2.51195	1.29556	3.23531	0.816682	2.13e-05	0.00251782
chr17	73941554	73942204	651	*	5.91332	5.38054	6.34937	0.693383	2.13e-05	0.00251782
chr17	16345251	16345651	401	*	5.16697	4.61377	5.6148	0.69703	2.13e-05	0.00251782
chr8	17523680	17524080	401	*	2.55967	1.25992	3.30695	0.814844	2.14e-05	0.00252221
chr19	3904340	3904740	401	*	5.00127	4.41491	5.46771	0.736002	2.14e-05	0.00252221
chrX	9747496	9747896	401	*	5.59773	5.02491	6.05665	0.713312	2.14e-05	0.00252221
chr3	104651710	104652110	401	*	2.93509	1.93889	3.58579	0.799408	2.14e-05	0.0025268
chr1	184140636	184141036	401	*	5.68077	5.16246	6.1083	0.712525	2.16e-05	0.00254239
chr4	95319119	95319802	684	*	5.87302	5.39929	6.27342	0.66598	2.16e-05	0.00254292
chr2	106753219	106753619	401	*	5.70633	5.17585	6.14102	0.739913	2.18e-05	0.00255894
chr2	180444529	180445227	699	*	3.20306	2.31276	3.81308	0.78638	2.18e-05	0.00255894
chr6	118011296	118011696	401	*	3.08455	3.63883	1.97878	-0.801891	2.18e-05	0.00255894
chr11	30750049	30750449	401	*	6.16156	5.64323	6.58911	0.70758	2.18e-05	0.00255894
chr12	32443727	32444462	736	*	4.0683	4.56116	3.16479	-0.766276	2.18e-05	0.00255894
chrX	143906648	143907048	401	*	2.95797	2.11063	3.55027	0.797144	2.2e-05	0.00257027
chr7	97783594	97783994	401	*	3.502	2.83253	4.01225	0.759208	2.2e-05	0.0025714
chr1	154156424	154156824	401	*	6.78045	6.24424	7.2185	0.752173	2.2e-05	0.0025718
chr15	40728812	40729212	401	*	3.778	3.23472	4.22014	0.746767	2.21e-05	0.00257685
chr19	37689461	37690061	601	*	5.33578	4.78339	5.78315	0.717004	2.21e-05	0.00258242
chr16	50814592	50814992	401	*	3.85212	3.11182	4.39683	0.764226	2.22e-05	0.00258785
chr18	63319893	63320293	401	*	3.7872	3.20478	4.25146	0.746443	2.24e-05	0.00261168
chr13	20205007	20205407	401	*	2.98835	2.13433	3.58345	0.80054	2.26e-05	0.00263047
chr3	152667954	152668354	401	*	2.68843	3.27217	1.47094	-0.810995	2.27e-05	0.00264227
chr14	30172827	30173227	401	*	3.80842	3.2103	4.28129	0.75518	2.28e-05	0.00264292
chr13	23772598	23772998	401	*	2.93549	3.43636	2.00764	-0.802232	2.28e-05	0.00264292
chr7	64771157	64771557	401	*	3.05094	2.26958	3.61452	0.789415	2.29e-05	0.00265855
chr5	64360168	64360905	738	*	5.01589	4.51917	5.43046	0.66514	2.3e-05	0.00266505
chrX	133674394	133674794	401	*	3.1362	2.23979	3.74868	0.787175	2.3e-05	0.00266505
chr3	135726199	135726599	401	*	4.75323	4.10063	5.2549	0.704306	2.3e-05	0.00266594
chr9	113091601	113092277	677	*	3.07102	2.35162	3.60582	0.786724	2.31e-05	0.00267483
chr1	164397281	164398038	758	*	4.06428	3.36253	4.59055	0.72744	2.32e-05	0.00267973
chr2	173451996	173452396	401	*	6.27571	5.78938	6.68393	0.735064	2.32e-05	0.00267973
chr4	106281316	106281716	401	*	3.90703	3.24854	4.41171	0.73067	2.32e-05	0.00267973
chr4	35432650	35433275	626	*	2.75412	3.38147	1.34854	-0.812132	2.33e-05	0.0026826
chr5	4176509	4176909	401	*	2.8105	1.84884	3.44838	0.799789	2.33e-05	0.00268761
chr16	41532790	41533836	1047	*	3.40139	3.91225	2.44237	-0.782817	2.35e-05	0.00270375
chr1	139352463	139353319	857	*	3.55217	4.01599	2.73268	-0.768856	2.35e-05	0.00270375
chr10	60751307	60751707	401	*	3.92552	3.1994	4.46353	0.74321	2.36e-05	0.00271318
chrX	14185909	14186309	401	*	3.05471	2.30689	3.60292	0.796273	2.36e-05	0.00271318
chr9	42692544	42692944	401	*	2.66626	1.68499	3.31146	0.803785	2.37e-05	0.00271424
chr2	12761356	12761756	401	*	5.92582	5.38326	6.36755	0.702634	2.38e-05	0.00273028
chr12	104898689	104899089	401	*	5.0577	4.54395	5.48251	0.70243	2.38e-05	0.00273028
chr6	59108164	59108564	401	*	2.55236	1.42933	3.24669	0.808862	2.39e-05	0.00273086
chr9	116902839	116903968	1130	*	4.90956	4.31833	5.37867	0.703014	2.39e-05	0.00273086
chr3	40483388	40483788	401	*	3.79608	3.18581	4.27553	0.735639	2.39e-05	0.00273086
chr12	5553108	5553508	401	*	3.11203	2.32946	3.67615	0.791886	2.4e-05	0.00274116
chr6	17055678	17056406	729	*	6.00721	5.4866	6.4361	0.700105	2.4e-05	0.00274116
chr19	27124909	27125309	401	*	3.34732	2.64023	3.87618	0.769242	2.42e-05	0.00275306
chr19	32937642	32938042	401	*	4.67539	4.12938	5.11911	0.686273	2.42e-05	0.00275536
chr6	140682903	140683303	401	*	4.77896	4.21798	5.23122	0.695016	2.42e-05	0.0027562
chr7	83966498	83966898	401	*	3.0775	2.27323	3.65127	0.795249	2.43e-05	0.00276284
chr9	76024207	76024607	401	*	5.10074	4.521	5.56351	0.735155	2.44e-05	0.0027746
chr2	169804413	169804813	401	*	5.85404	5.37593	6.25718	0.733588	2.45e-05	0.00277496
chr13	33028571	33028971	401	*	4.76588	4.09862	5.27502	0.742282	2.46e-05	0.00279316
chr13	36820386	36820786	401	*	2.77036	1.89984	3.37231	0.799961	2.49e-05	0.00281989
chr4	87063009	87063409	401	*	4.65613	4.15005	5.07635	0.709596	2.5e-05	0.00283334
chr19	29973407	29973807	401	*	3.52016	2.76528	4.07165	0.764932	2.52e-05	0.00285535
chr9	60770436	60770836	401	*	3.25413	2.37809	3.85836	0.772602	2.55e-05	0.0028773
chr4	95100705	95101105	401	*	5.11239	4.5423	5.56978	0.727249	2.55e-05	0.00287907
chr3	144586457	144586857	401	*	4.56785	4.01228	5.01705	0.706536	2.56e-05	0.00289367
chr17	71124265	71124665	401	*	3.71308	2.95724	4.26502	0.761031	2.57e-05	0.00289571
chr4	99158449	99158849	401	*	4.85598	4.34204	5.28091	0.707609	2.57e-05	0.00289571
chr13	9380763	9381163	401	*	4.78059	4.19776	5.24508	0.711677	2.57e-05	0.00289571
chr8	56388603	56389003	401	*	4.78126	4.21323	5.2375	0.734445	2.58e-05	0.0028972
chr7	132307757	132308157	401	*	4.99393	4.36261	5.48455	0.689848	2.58e-05	0.0028972
chr18	6957831	6958231	401	*	3.31859	2.49792	3.8995	0.77224	2.58e-05	0.00289952
chr18	12524330	12524730	401	*	2.33287	0.997053	3.08998	0.806318	2.58e-05	0.00289992
chr13	20395565	20395965	401	*	3.07309	2.1283	3.70455	0.784795	2.59e-05	0.00290336
chr14	25487006	25487406	401	*	4.67066	4.10598	5.12501	0.730561	2.6e-05	0.00291379
chr2	7534815	7535215	401	*	4.55727	3.93287	5.04423	0.702661	2.61e-05	0.00291562
chr1	163574449	163574849	401	*	6.04799	5.41229	6.5409	0.71749	2.61e-05	0.00291562
chr4	145000059	145000459	401	*	6.29315	5.78035	6.7174	0.686089	2.61e-05	0.00291562
chr7	64840437	64841235	799	*	4.91923	4.40724	5.34299	0.694007	2.61e-05	0.00291562
chr9	58085102	58085502	401	*	4.74132	4.15481	5.20784	0.725098	2.61e-05	0.00291562
chr8	82871118	82871518	401	*	5.16492	4.59054	5.62471	0.730677	2.61e-05	0.00291562
chr1	77470411	77471454	1044	*	4.98513	4.45373	5.42036	0.676015	2.62e-05	0.00292307
chr1	73566800	73567200	401	*	3.95355	3.28495	4.46337	0.726638	2.62e-05	0.00292307
chr7	124867999	124868399	401	*	5.19632	4.6743	5.62605	0.672281	2.64e-05	0.00293451
chr18	43436188	43436588	401	*	3.54368	2.78409	4.09735	0.763155	2.64e-05	0.00293675
chrX	143337563	143337963	401	*	4.15062	3.54993	4.62488	0.731615	2.65e-05	0.00294616
chr15	87646461	87646861	401	*	4.74064	5.09593	4.18609	-0.700093	2.66e-05	0.00295412
chr13	44994247	44994936	690	*	3.10329	2.16679	3.73157	0.774731	2.66e-05	0.00295412
chr16	23609689	23610089	401	*	5.22026	4.60621	5.70173	0.723634	2.67e-05	0.00295412
chr17	12364059	12364459	401	*	6.18338	5.57762	6.66039	0.741281	2.67e-05	0.00295775
chr13	93237969	93238369	401	*	4.90624	4.44683	5.29764	0.66587	2.68e-05	0.00296155
chr7	75265285	75265685	401	*	5.10944	4.52715	5.57363	0.726596	2.69e-05	0.0029759
chr16	89570359	89571255	897	*	3.24253	3.73664	2.33527	-0.781973	2.7e-05	0.00298593
chr13	20133847	20134247	401	*	6.55483	6.03405	6.98382	0.725229	2.71e-05	0.00298826
chr1	164815322	164815722	401	*	5.58116	5.05899	6.01098	0.722078	2.71e-05	0.00299013
chr4	31825043	31825443	401	*	4.23564	3.55573	4.75113	0.716281	2.72e-05	0.00299305
chr6	48869806	48870206	401	*	3.65077	2.90264	4.19913	0.74142	2.72e-05	0.00299346
chr7	25476060	25476460	401	*	3.63371	3.04984	4.09878	0.742382	2.72e-05	0.00299346
chr8	87094693	87095093	401	*	5.35083	4.74393	5.82846	0.741665	2.73e-05	0.00300332
chr13	32419143	32419818	676	*	3.88565	3.244	4.38166	0.725139	2.74e-05	0.00300476
chr11	105608267	105608667	401	*	3.7798	3.00623	4.33984	0.753813	2.74e-05	0.00300476
chr3	54753456	54753856	401	*	4.42836	3.89512	4.86467	0.67522	2.74e-05	0.00300476
chr12	34178913	34179518	606	*	3.21678	2.55826	3.72148	0.782294	2.74e-05	0.00300476
chr2	169843625	169844025	401	*	4.24778	3.72799	4.67619	0.711724	2.74e-05	0.00300476
chr1	151653443	151653843	401	*	4.73263	4.08096	5.23382	0.722018	2.74e-05	0.00300476
chr7	25783749	25784149	401	*	5.90016	5.37692	6.3306	0.715347	2.75e-05	0.00300582
chrX	19157114	19157824	711	*	4.74494	4.22661	5.17248	0.70746	2.75e-05	0.00300712
chr19	28518337	28518737	401	*	5.77495	5.18395	6.24394	0.713245	2.75e-05	0.00300753
chr7	25831759	25832159	401	*	5.69579	5.1818	6.12075	0.707941	2.76e-05	0.00300962
chr8	17441387	17441787	401	*	3.59133	2.75213	4.18019	0.763253	2.76e-05	0.00300962
chr16	84621369	84621769	401	*	6.36881	5.853	6.79486	0.700665	2.77e-05	0.00301421
chr9	63400194	63400594	401	*	4.12447	3.57556	4.56986	0.717002	2.77e-05	0.00301983
chr4	131826916	131827704	789	*	5.0536	4.48821	5.50834	0.738491	2.78e-05	0.00302238
chr5	8894676	8895461	786	*	5.16059	4.60915	5.60741	0.678516	2.78e-05	0.00302482
chr4	125515391	125515973	583	*	5.14519	4.57181	5.60443	0.694701	2.8e-05	0.00304052
chr17	26850028	26850428	401	*	2.97079	2.00386	3.61065	0.782196	2.81e-05	0.00304947
chr17	75127225	75128000	776	*	4.68018	4.06978	5.15969	0.712733	2.82e-05	0.00305053
chr1	12620418	12620818	401	*	5.93648	5.4108	6.36836	0.698121	2.82e-05	0.00305053
chr13	53033508	53033908	401	*	6.78784	6.28559	7.20575	0.695078	2.82e-05	0.00305053
chr7	70798651	70799831	1181	*	4.3	3.79132	4.72178	0.7273	2.82e-05	0.00305658
chr4	107864909	107865309	401	*	5.33606	4.77087	5.79071	0.702307	2.83e-05	0.00306348
chr8	77659620	77660020	401	*	4.4324	3.87146	4.88464	0.739348	2.84e-05	0.00306653
chr16	73098750	73099150	401	*	2.971	3.54612	1.78734	-0.796873	2.85e-05	0.00307444
chr15	41022150	41022860	711	*	4.02765	3.40295	4.51478	0.727162	2.85e-05	0.00307444
chr5	117801385	117801785	401	*	4.80304	4.17083	5.29412	0.724401	2.86e-05	0.00308644
chr17	44709842	44710242	401	*	5.00714	4.53148	5.40875	0.69731	2.87e-05	0.00309078
chr13	82129737	82130722	986	*	3.84083	4.29749	3.04107	-0.758742	2.87e-05	0.00309427
chr6	129112230	129112630	401	*	5.09718	4.46275	5.58943	0.720421	2.88e-05	0.00309427
chr4	95864970	95865936	967	*	6.13662	5.61117	6.56838	0.709769	2.88e-05	0.00309566
chr1	72309800	72310200	401	*	3.62185	2.91724	4.14951	0.755804	2.88e-05	0.00309665
chr12	79748840	79749240	401	*	3.65907	2.89675	4.21398	0.755839	2.89e-05	0.00309665
chr2	129587912	129588312	401	*	5.59526	5.06538	6.02962	0.687821	2.89e-05	0.00309778
chr11	118427289	118427689	401	*	6.25878	5.74415	6.68412	0.677219	2.9e-05	0.00310689
chr7	91261995	91262395	401	*	4.44796	3.9035	4.89078	0.706619	2.91e-05	0.00311292
chr12	71820080	71820480	401	*	3.05612	2.09516	3.69374	0.782863	2.91e-05	0.00311805
chr8	92801167	92801567	401	*	4.5042	3.77884	5.04184	0.725305	2.93e-05	0.00313008
chr13	36086567	36086967	401	*	5.46111	4.90651	5.90975	0.702988	2.93e-05	0.00313273
chr13	113418130	113418530	401	*	5.30386	4.74077	5.75731	0.695685	2.94e-05	0.00313273
chr6	24907405	24907805	401	*	2.46652	1.37628	3.15005	0.798505	2.94e-05	0.00313273
chr18	38067889	38068289	401	*	4.21144	3.57883	4.70273	0.726439	2.95e-05	0.00314021
chr5	103541114	103541514	401	*	3.94277	3.26358	4.45791	0.745953	2.95e-05	0.00314021
chr12	5144918	5145636	719	*	7.07456	6.5101	7.52879	0.712026	2.95e-05	0.00314172
chr5	117457148	117457548	401	*	4.37279	3.82075	4.81996	0.719964	2.95e-05	0.00314172
chr1	46852191	46852591	401	*	4.61962	4.11704	5.03774	0.672748	2.96e-05	0.00314172
chr16	34728405	34729094	690	*	2.62119	1.36993	3.35477	0.793321	2.96e-05	0.00314172
chr10	12931037	12931806	770	*	5.02191	4.51458	5.44288	0.680752	2.96e-05	0.00314172
chr7	96136340	96136740	401	*	4.56325	4.04297	4.99194	0.712576	2.96e-05	0.00314172
chr9	5308581	5308981	401	*	5.08467	4.58652	5.5001	0.670525	2.97e-05	0.00314321
chr9	102763571	102763971	401	*	5.38745	4.8983	5.7974	0.705145	2.97e-05	0.00314321
chr3	116329380	116329780	401	*	4.64988	4.06493	5.11554	0.695221	2.97e-05	0.00314321
chr8	13538712	13539112	401	*	4.77984	4.31906	5.17212	0.677497	2.97e-05	0.00314321
chr7	132307046	132307446	401	*	2.82084	1.71167	3.51065	0.783149	2.98e-05	0.00314787
chr9	69054820	69055220	401	*	4.71114	4.24661	5.10578	0.658361	2.98e-05	0.0031499
chr3	65663106	65663506	401	*	4.25807	3.71702	4.69892	0.721058	2.99e-05	0.00315229
chr4	62965403	62965803	401	*	3.81385	3.06962	4.36039	0.755235	3e-05	0.00315832
chr1	58744753	58745153	401	*	6.44909	5.93273	6.87545	0.701676	3.01e-05	0.00316768
chr17	56490371	56491145	775	*	5.44265	4.83274	5.9219	0.708416	3.01e-05	0.00317113
chr9	62972460	62972860	401	*	4.38273	3.77921	4.85853	0.718734	3.02e-05	0.00317113
chr8	11459024	11459424	401	*	5.05138	4.37424	5.56548	0.710259	3.02e-05	0.00317283
chr16	90841701	90842101	401	*	3.97906	3.2832	4.50245	0.730802	3.03e-05	0.00317837
chrX	141439389	141439789	401	*	3.92966	3.27317	4.43332	0.745608	3.03e-05	0.00317892
chr18	39800218	39800618	401	*	6.30437	5.77648	6.73755	0.711047	3.04e-05	0.00318629
chr2	129601975	129602375	401	*	7.16426	6.66499	7.58038	0.706552	3.04e-05	0.0031875
chr1	162773678	162774078	401	*	5.21088	4.59591	5.69284	0.727867	3.05e-05	0.0031875
chr2	9481717	9482117	401	*	5.03541	4.55588	5.43942	0.692183	3.05e-05	0.0031875
chr3	38633294	38633694	401	*	6.22288	5.726	6.63754	0.64764	3.06e-05	0.00319571
chr18	8844418	8844818	401	*	4.44466	3.85963	4.91037	0.710995	3.06e-05	0.00319571
chr1	163562212	163562612	401	*	5.16619	4.624	5.6077	0.681728	3.07e-05	0.00320955
chr3	27214366	27214766	401	*	3.32566	2.44167	3.93313	0.760443	3.09e-05	0.00321969
chr2	134800200	134800600	401	*	3.81477	3.261	4.26293	0.730013	3.09e-05	0.00321969
chr1	162184061	162184461	401	*	5.08784	4.60696	5.49269	0.682293	3.09e-05	0.00322146
chr10	3809181	3809926	746	*	5.14068	4.65776	5.5468	0.646885	3.1e-05	0.00322146
chr15	7809829	7810229	401	*	5.61377	5.11043	6.03235	0.693249	3.1e-05	0.00322146
chr13	90513919	90514319	401	*	6.58353	6.06775	7.00957	0.673014	3.11e-05	0.00322992
chr4	98622163	98622563	401	*	4.09549	3.48325	4.57598	0.713329	3.12e-05	0.00323325
chr9	86999941	87000341	401	*	4.53492	3.94038	5.00584	0.715075	3.12e-05	0.00323325
chr11	109671134	109671534	401	*	3.73052	3.05688	4.24288	0.751045	3.13e-05	0.00324225
chr17	70797376	70797776	401	*	3.13843	2.18472	3.7733	0.773085	3.13e-05	0.00324392
chr10	86124087	86124487	401	*	3.81621	3.15597	4.32179	0.72188	3.15e-05	0.00326075
chr10	56693889	56694678	790	*	4.18295	3.51738	4.69123	0.722617	3.16e-05	0.00327068
chr11	101143686	101144086	401	*	5.97478	5.40096	6.43426	0.710286	3.17e-05	0.00327424
chr16	24431775	24432175	401	*	4.7199	4.08182	5.21405	0.728057	3.17e-05	0.00327424
chr10	61203937	61204337	401	*	3.92926	3.36676	4.38238	0.726014	3.18e-05	0.00328462
chr12	80853646	80854046	401	*	3.60906	2.82388	4.17435	0.739301	3.19e-05	0.00329449
chr10	40629750	40630150	401	*	5.11291	4.48877	5.59975	0.722378	3.2e-05	0.00329937
chr13	45867276	45867676	401	*	3.94072	3.19517	4.48788	0.733312	3.2e-05	0.00330022
chr15	7146457	7146857	401	*	4.53652	4.01248	4.96744	0.686325	3.22e-05	0.00331136
chr1	120831039	120831439	401	*	6.49092	5.95728	6.92746	0.70032	3.23e-05	0.00331814
chr3	123143383	123143783	401	*	3.1907	2.50628	3.70843	0.769452	3.24e-05	0.00333064
chr18	4715680	4716080	401	*	3.82346	3.09752	4.36138	0.729486	3.24e-05	0.00333064
chr4	152530560	152531279	720	*	3.54612	4.01999	2.69829	-0.763459	3.25e-05	0.00334043
chr2	44977145	44977545	401	*	5.49128	4.92669	5.94559	0.685961	3.26e-05	0.00334043
chr3	135522506	135522906	401	*	4.82951	4.30516	5.26061	0.655684	3.26e-05	0.00334043
chr11	45831660	45832060	401	*	4.23429	3.50057	4.7759	0.731618	3.26e-05	0.00334043
chr2	180453102	180453502	401	*	3.35165	2.26729	4.03323	0.778267	3.27e-05	0.00334285
chr1	89600474	89600874	401	*	3.35209	2.65439	3.87637	0.754041	3.27e-05	0.00334891
chr2	146361082	146361482	401	*	4.58628	3.96473	5.07174	0.725571	3.28e-05	0.00334942
chr16	9825204	9825604	401	*	3.44267	2.77546	3.95179	0.761885	3.28e-05	0.00334992
chr12	80213511	80213911	401	*	3.83574	3.17582	4.34116	0.733306	3.28e-05	0.00334992
chr3	8962622	8963022	401	*	6.56664	6.06382	6.98489	0.661878	3.28e-05	0.00334992
chr8	16461435	16461835	401	*	2.81339	1.94344	3.4151	0.784094	3.29e-05	0.00335836
chr3	32818334	32818734	401	*	3.05196	3.57196	2.06359	-0.776787	3.3e-05	0.00336612
chr12	103281937	103282337	401	*	4.08861	3.4126	4.60214	0.706703	3.31e-05	0.00336631
chr2	103117136	103117536	401	*	3.26134	2.41314	3.854	0.762047	3.31e-05	0.00336631
chr2	13450916	13452029	1114	*	7.51649	7.0242	7.92835	0.70583	3.32e-05	0.00337333
chr8	80577145	80577545	401	*	3.53912	2.76324	4.10022	0.757365	3.32e-05	0.0033739
chr8	87745173	87745573	401	*	4.22891	3.70436	4.66013	0.710943	3.33e-05	0.00337627
chr12	5108639	5109039	401	*	7.43892	6.84776	7.90798	0.707336	3.33e-05	0.00337995
chr11	80602631	80603031	401	*	6.32205	5.70612	6.80453	0.717201	3.34e-05	0.00338601
chr7	98793802	98794202	401	*	4.3191	3.59422	4.85652	0.731325	3.36e-05	0.00340681
chr7	64997758	64998158	401	*	4.15167	3.37298	4.71404	0.752328	3.37e-05	0.00340722
chr19	16707966	16708366	401	*	3.43614	2.67617	3.98998	0.746738	3.38e-05	0.00341321
chr5	37873683	37874083	401	*	4.95599	4.41726	5.39549	0.705283	3.4e-05	0.00343998
chr1	194238534	194238934	401	*	4.41272	3.84666	4.86785	0.713338	3.41e-05	0.00343998
chr10	91888578	91888978	401	*	2.30922	2.96767	0.748533	-0.783896	3.42e-05	0.00345489
chr12	8281620	8282020	401	*	5.40482	4.87303	5.84028	0.687525	3.43e-05	0.00345489
chr17	43644367	43644767	401	*	4.76298	4.1593	5.23887	0.721007	3.43e-05	0.00345489
chr14	47638490	47638890	401	*	4.23884	3.58289	4.74222	0.733905	3.43e-05	0.00345746
chr11	99132282	99132682	401	*	5.0009	4.43833	5.45406	0.686872	3.44e-05	0.00346437
chr5	133045835	133046235	401	*	6.37923	5.75862	6.86419	0.734311	3.45e-05	0.00346437
chr4	65159547	65160220	674	*	5.19802	4.63565	5.65107	0.704257	3.45e-05	0.00346437
chr6	32167659	32168059	401	*	4.82964	4.09774	5.37039	0.740077	3.47e-05	0.00348362
chr13	42884198	42884598	401	*	3.56026	2.74074	4.14068	0.75092	3.47e-05	0.00348362
chr15	55846911	55847655	745	*	5.29761	4.85158	5.68048	0.653459	3.48e-05	0.00348498
chr5	146676462	146676862	401	*	6.44387	5.93977	6.8629	0.664491	3.49e-05	0.00350149
chr1	120396281	120396681	401	*	3.16397	2.41874	3.71099	0.755836	3.5e-05	0.00350296
chr3	103830691	103831091	401	*	3.72852	2.99114	4.27186	0.752998	3.51e-05	0.00351271
chr17	73112152	73112552	401	*	3.964	3.29596	4.47353	0.724144	3.51e-05	0.00351271
chr4	148041846	148042246	401	*	5.03425	4.54255	5.44575	0.68263	3.52e-05	0.00351271
chr8	15047165	15048133	969	*	5.40891	4.94837	5.80103	0.655641	3.52e-05	0.0035164
chr9	59096557	59096957	401	*	4.08261	3.42187	4.58844	0.720231	3.52e-05	0.0035164
chr13	32465846	32466246	401	*	5.26452	4.63014	5.75675	0.720695	3.55e-05	0.00353691
chr10	107735489	107735889	401	*	4.97444	4.34215	5.46557	0.725457	3.58e-05	0.00356187
chr8	116115809	116116209	401	*	5.86236	5.34311	6.29045	0.651731	3.58e-05	0.00356187
chr3	121348765	121349165	401	*	5.37007	4.89376	5.77209	0.64252	3.59e-05	0.00357104
chr2	34962953	34963353	401	*	4.51254	4.00842	4.93159	0.691986	3.6e-05	0.00357906
chr6	145859783	145860183	401	*	3.53293	2.8874	4.03096	0.732487	3.6e-05	0.00357906
chr5	66809130	66809530	401	*	3.68346	4.16026	2.82724	-0.754551	3.62e-05	0.00359094
chr4	95178526	95179150	625	*	3.04256	2.23417	3.61812	0.762327	3.62e-05	0.00359327
chr13	58807604	58808004	401	*	4.02113	4.41402	3.38237	-0.726594	3.63e-05	0.00359327
chr13	81048321	81048721	401	*	5.4902	4.96564	5.92142	0.688718	3.63e-05	0.00359327
chrX	169881812	169882212	401	*	6.81764	6.31257	7.23726	0.682993	3.65e-05	0.00360937
chr2	14807279	14808024	746	*	4.92041	4.32386	5.39242	0.719244	3.66e-05	0.00362312
chr10	34096378	34096778	401	*	5.82941	5.38198	6.21318	0.65136	3.66e-05	0.00362312
chr6	22030375	22030775	401	*	6.39665	5.85587	6.83734	0.715218	3.68e-05	0.00363304
chr6	129120048	129120448	401	*	3.9613	3.35696	4.43754	0.711607	3.68e-05	0.00363507
chr5	39644516	39645641	1126	*	6.33226	5.8899	6.71277	0.653489	3.69e-05	0.00364262
chr10	127604739	127605139	401	*	3.7585	3.02583	4.29962	0.742875	3.7e-05	0.00364753
chr9	32033663	32034063	401	*	3.73639	3.03167	4.26411	0.750836	3.7e-05	0.00364753
chr18	31340024	31340424	401	*	2.86235	1.90085	3.50017	0.772845	3.71e-05	0.00365271
chr11	11685453	11685853	401	*	3.28771	3.79829	2.32957	-0.760994	3.72e-05	0.00365799
chr4	89040941	89041341	401	*	3.68687	2.92183	4.24304	0.738026	3.73e-05	0.00366736
chr2	14820966	14821366	401	*	3.34217	2.41476	3.96692	0.76578	3.73e-05	0.00366877
chr3	101327149	101327549	401	*	3.6605	2.95443	4.18888	0.730003	3.74e-05	0.00367225
chr8	68083311	68083711	401	*	4.7425	4.21783	5.17379	0.666525	3.74e-05	0.00367225
chr6	43885796	43886196	401	*	4.12669	3.48431	4.62307	0.709738	3.76e-05	0.00368602
chr5	117779075	117779475	401	*	5.33769	4.86896	5.73497	0.695559	3.76e-05	0.00368602
chr13	60618355	60618755	401	*	3.62418	2.87359	4.17369	0.733036	3.76e-05	0.00368623
chr16	31235021	31235805	785	*	6.42821	5.90027	6.86143	0.677364	3.77e-05	0.00369296
chr13	32509517	32509917	401	*	3.9909	3.42412	4.44643	0.707976	3.78e-05	0.00369296
chr2	126283118	126283518	401	*	3.88204	2.86134	4.54157	0.780496	3.78e-05	0.00369296
chr11	94589418	94589818	401	*	4.53558	4.00708	4.96912	0.697867	3.78e-05	0.00369296
chr1	193138342	193139379	1038	*	3.67029	2.92794	4.21596	0.733834	3.79e-05	0.00369296
chr10	71198878	71199278	401	*	4.79584	4.24879	5.24015	0.674962	3.79e-05	0.00369296
chr3	51908472	51908872	401	*	2.95314	3.48932	1.9109	-0.776284	3.8e-05	0.00370473
chr11	79188153	79188553	401	*	4.80257	4.1978	5.27905	0.714386	3.82e-05	0.00371489
chr18	36374014	36374414	401	*	3.18622	2.30858	3.7911	0.751551	3.82e-05	0.00371489
chr5	107157469	107157869	401	*	5.76341	5.28472	6.16691	0.715945	3.82e-05	0.00371489
chr14	22186391	22186791	401	*	3.53687	2.80189	4.07907	0.746972	3.82e-05	0.00371489
chr19	37821188	37821588	401	*	2.90321	2.12012	3.46756	0.774008	3.83e-05	0.00371903
chr4	141274754	141275154	401	*	4.83501	4.33861	5.24937	0.691204	3.83e-05	0.00371903
chr6	16150560	16151337	778	*	4.82394	4.29943	5.25513	0.66678	3.84e-05	0.00372581
chr14	122903493	122904184	692	*	3.25747	2.59152	3.76595	0.754094	3.84e-05	0.00372581
chr19	44827980	44828380	401	*	3.97099	3.3478	4.45732	0.706638	3.87e-05	0.00374496
chrX	14273584	14273984	401	*	3.87383	3.1835	4.39449	0.721904	3.87e-05	0.00374843
chr2	174050169	174050569	401	*	5.4153	4.89302	5.84517	0.672379	3.91e-05	0.00377605
chr2	137204415	137204815	401	*	5.91215	5.36544	6.35627	0.684525	3.91e-05	0.00377605
chr13	108402325	108402725	401	*	3.65705	4.08619	2.92984	-0.74799	3.92e-05	0.00377911
chr7	44586853	44587253	401	*	5.50042	4.92274	5.96204	0.681102	3.92e-05	0.00377911
chr13	114654258	114654658	401	*	5.39939	4.80943	5.8678	0.710686	3.92e-05	0.00377911
chr11	21061014	21061414	401	*	4.68346	4.15405	5.11753	0.67191	3.92e-05	0.00377911
chr5	97304878	97305278	401	*	4.33202	3.7389	4.80217	0.690667	3.94e-05	0.00379548
chr11	46290916	46291316	401	*	4.42744	3.89239	4.8648	0.669636	3.94e-05	0.00379548
chr2	103968313	103968713	401	*	4.12824	3.50128	4.61656	0.719761	3.95e-05	0.00379548
chr2	137510941	137511341	401	*	4.65998	4.18006	5.06424	0.678837	3.95e-05	0.00379791
chr19	38429900	38430822	923	*	4.28179	3.63968	4.77803	0.703818	3.95e-05	0.00379791
chr7	140973427	140974110	684	*	6.06107	5.54775	6.48563	0.710521	3.96e-05	0.00380129
chr16	23518826	23519226	401	*	4.32655	3.71478	4.80679	0.690063	3.98e-05	0.00381398
chr17	63755277	63755677	401	*	4.20227	3.54152	4.70811	0.718609	3.98e-05	0.00381414
chr2	7260122	7260522	401	*	4.93628	4.25311	5.45339	0.714113	3.98e-05	0.00381615
chr8	34614273	34614673	401	*	5.09856	4.56762	5.53353	0.67425	3.99e-05	0.00381821
chr7	47031388	47031788	401	*	3.20771	2.3296	3.81278	0.754171	4e-05	0.00382274
chr6	82050292	82050692	401	*	3.32832	2.60143	3.86669	0.746616	4.01e-05	0.00383004
chr12	73476346	73476746	401	*	5.31259	4.77409	5.75197	0.715293	4.04e-05	0.00385917
chr4	82166116	82166516	401	*	3.19196	2.4945	3.71613	0.753448	4.06e-05	0.00387306
chr10	111543818	111544218	401	*	6.82453	6.22836	7.29634	0.715697	4.06e-05	0.00387306
chr3	79089055	79089455	401	*	5.66076	5.12217	6.10019	0.674679	4.06e-05	0.0038733
chr9	95181335	95181735	401	*	5.20274	4.60092	5.67762	0.70062	4.08e-05	0.00388126
chr16	65850005	65850699	695	*	4.29312	3.72473	4.74956	0.691565	4.08e-05	0.00388126
chr1	193496496	193496896	401	*	3.62002	3.03205	4.08734	0.727078	4.1e-05	0.00389707
chr2	143951904	143952304	401	*	3.80668	3.09333	4.33858	0.736462	4.1e-05	0.00389707
chr13	114643633	114644609	977	*	5.52447	4.97278	5.97145	0.674207	4.1e-05	0.00389804
chr11	12410801	12411887	1087	*	4.04805	3.46992	4.50993	0.709422	4.11e-05	0.00390233
chr2	6320154	6320554	401	*	5.65555	5.04431	6.13551	0.73137	4.11e-05	0.00390274
chr7	28577851	28578251	401	*	4.22682	4.63346	3.55541	-0.721533	4.12e-05	0.00390341
chr1	33903712	33904112	401	*	5.3388	4.74929	5.80697	0.723601	4.12e-05	0.0039091
chr9	30966970	30967370	401	*	3.37252	2.61793	3.92388	0.736615	4.13e-05	0.00390914
chr17	43788220	43788620	401	*	5.63298	5.10468	6.0664	0.710099	4.14e-05	0.00391362
chr12	79963443	79963843	401	*	5.10602	4.4737	5.59716	0.71067	4.14e-05	0.00391362
chr15	39731666	39732066	401	*	3.55245	2.75151	4.12475	0.744275	4.16e-05	0.00392841
chr4	120544836	120545236	401	*	3.83423	3.06083	4.39421	0.730651	4.16e-05	0.00393251
chr1	83900157	83900557	401	*	5.90444	5.30206	6.37962	0.728627	4.18e-05	0.00394731
chr7	91369756	91370156	401	*	4.25196	3.64106	4.73173	0.716752	4.18e-05	0.00394731
chr13	49357587	49357987	401	*	4.09227	3.51285	4.55487	0.715723	4.19e-05	0.00394862
chr8	56704028	56704428	401	*	3.49292	2.75683	4.03565	0.729733	4.19e-05	0.00394862
chr3	37704830	37705230	401	*	4.65627	4.10817	5.10118	0.675129	4.19e-05	0.00394862
chr1	12764854	12765254	401	*	4.62633	4.10479	5.05577	0.664365	4.2e-05	0.00394866
chr8	14095585	14096274	690	*	4.68111	4.17793	5.09958	0.679203	4.2e-05	0.00394866
chr7	75152509	75152909	401	*	3.4556	2.63358	4.0371	0.735572	4.2e-05	0.00395012
chr18	35477802	35478202	401	*	3.81652	3.18899	4.30514	0.711299	4.21e-05	0.00395078
chr18	67469702	67470102	401	*	5.99953	5.52492	6.40049	0.662479	4.21e-05	0.00395078
chr16	22919935	22920335	401	*	5.39935	4.87362	5.83125	0.659942	4.25e-05	0.00398547
chr11	20253042	20253442	401	*	4.50427	3.95404	4.95041	0.681924	4.26e-05	0.0039888
chr2	165559755	165560155	401	*	3.91825	3.16142	4.47065	0.718649	4.27e-05	0.0039957
chr10	19068321	19068721	401	*	2.71887	1.7512	3.35901	0.768446	4.27e-05	0.0039957
chr6	67109775	67110175	401	*	5.4698	4.87759	5.93944	0.670064	4.27e-05	0.0039957
chr9	105880833	105881233	401	*	3.89536	3.13102	4.4512	0.730737	4.28e-05	0.00400108
chr11	11939603	11940003	401	*	4.37221	3.78479	4.83923	0.70891	4.29e-05	0.00400535
chr3	65603474	65603874	401	*	5.49912	4.97396	5.9307	0.675847	4.3e-05	0.00401002
chr5	117747839	117748239	401	*	2.99115	2.17219	3.57133	0.763906	4.3e-05	0.00401002
chr12	103553410	103553810	401	*	2.59734	1.42775	3.30646	0.770254	4.3e-05	0.00401002
chr10	121506628	121507028	401	*	5.02377	4.34128	5.54055	0.709396	4.3e-05	0.00401002
chr18	60669693	60670093	401	*	4.1288	3.5723	4.57852	0.718692	4.31e-05	0.00401151
chr11	52079967	52080367	401	*	4.27581	3.50824	4.83313	0.740255	4.33e-05	0.00402469
chr1	136600169	136600944	776	*	3.01485	2.14764	3.61544	0.755745	4.33e-05	0.00402482
chr4	89368711	89369500	790	*	3.35913	3.84749	2.4691	-0.748834	4.33e-05	0.00402482
chr7	69770930	69771330	401	*	3.89231	3.2796	4.37305	0.714675	4.33e-05	0.00402482
chr7	114577649	114578049	401	*	5.67294	5.16027	6.0971	0.664325	4.34e-05	0.0040254
chr2	66711575	66712593	1019	*	3.50453	2.87749	3.9929	0.733633	4.34e-05	0.00402637
chr6	113024801	113025201	401	*	6.39067	5.85684	6.82733	0.69044	4.34e-05	0.00402637
chr10	111672717	111673117	401	*	5.28577	4.72033	5.74055	0.664083	4.35e-05	0.00402874
chr1	119458087	119458487	401	*	7.26111	6.79078	7.65939	0.681811	4.35e-05	0.00402874
chr4	115103503	115103903	401	*	4.44453	3.89214	4.8919	0.72297	4.36e-05	0.00402875
chr2	72647704	72648104	401	*	5.6489	5.08114	6.10497	0.6894	4.37e-05	0.00403994
chr12	101762164	101762564	401	*	4.32239	3.70002	4.80829	0.701162	4.38e-05	0.00404415
chr5	137108094	137108494	401	*	3.77541	3.04675	4.31462	0.738794	4.38e-05	0.00404415
chr9	35032378	35032778	401	*	5.82778	5.36172	6.22338	0.694195	4.39e-05	0.00405256
chr5	65279246	65279646	401	*	4.8557	4.27204	5.32064	0.69898	4.4e-05	0.00405256
chr5	19226476	19226876	401	*	6.83591	6.30872	7.26869	0.677115	4.4e-05	0.00405775
chr12	40029188	40029588	401	*	4.77744	4.22692	5.22374	0.703852	4.41e-05	0.00406326
chr18	57438781	57439181	401	*	6.21537	5.67616	6.65515	0.691231	4.43e-05	0.00407209
chr2	104717772	104718172	401	*	3.83574	3.17881	4.33962	0.715174	4.43e-05	0.00407209
chr3	123117451	123117851	401	*	3.21982	2.46835	3.76973	0.749293	4.43e-05	0.00407209
chr19	60463940	60464340	401	*	4.32571	3.77861	4.77005	0.695811	4.44e-05	0.00407209
chr8	126006400	126006800	401	*	3.04332	2.19749	3.63498	0.76199	4.44e-05	0.00407209
chr16	22654774	22655174	401	*	3.41236	3.86313	2.62855	-0.74113	4.44e-05	0.00407447
chr2	121628235	121628635	401	*	5.32368	4.76821	5.77282	0.690783	4.45e-05	0.00407447
chr3	151988287	151988687	401	*	4.10474	3.51982	4.57038	0.691488	4.46e-05	0.00408011
chr2	165673265	165673665	401	*	4.09146	3.48301	4.56992	0.70554	4.46e-05	0.00408011
chr14	21733102	21733502	401	*	4.42442	4.84363	3.72225	-0.72012	4.46e-05	0.00408011
chr7	65044301	65044701	401	*	4.62117	3.86659	5.17252	0.732709	4.47e-05	0.00408015
chr19	37896164	37896564	401	*	3.15982	2.38153	3.72201	0.753486	4.47e-05	0.00408015
chr5	52587250	52587916	667	*	2.78565	1.82262	3.42404	0.764198	4.48e-05	0.00408608
chr4	99168498	99168898	401	*	3.06387	2.35706	3.5926	0.754102	4.48e-05	0.00408608
chr10	56783926	56784326	401	*	4.69377	4.11502	5.15599	0.700487	4.48e-05	0.00408608
chr8	93734833	93735511	679	*	3.53646	2.89957	4.02999	0.729616	4.49e-05	0.00408608
chrX	161921249	161921975	727	*	4.22696	3.6142	4.70774	0.715523	4.49e-05	0.00408608
chr15	7012949	7013349	401	*	5.67612	5.19247	6.08268	0.647394	4.49e-05	0.00408608
chr16	9964517	9964917	401	*	2.97772	1.99446	3.62366	0.763759	4.49e-05	0.00408608
chr5	112012886	112013286	401	*	5.04605	4.58588	5.43794	0.695149	4.5e-05	0.00408701
chr1	64319181	64319865	685	*	3.20795	2.43578	3.76736	0.744215	4.51e-05	0.00409088
chr13	32267177	32267577	401	*	4.59311	4.08829	5.01257	0.657425	4.51e-05	0.00409088
chr7	110114756	110115156	401	*	5.10308	4.53384	5.55999	0.686069	4.52e-05	0.00409987
chr16	9941313	9941713	401	*	3.25685	2.43854	3.83674	0.759518	4.52e-05	0.00409987
chr2	168333005	168333405	401	*	2.54821	3.13185	1.33113	-0.768863	4.52e-05	0.00409987
chr10	121865495	121865895	401	*	3.66237	4.09275	2.932	-0.74066	4.53e-05	0.00410237
chr8	93731366	93731766	401	*	4.13582	3.54434	4.60507	0.699895	4.54e-05	0.00410386
chr2	152931238	152931904	667	*	5.60764	5.07876	6.0414	0.689091	4.54e-05	0.00410827
chr17	44617761	44618161	401	*	5.14758	4.61176	5.5854	0.674106	4.56e-05	0.00412027
chr14	8244371	8244771	401	*	3.65019	2.9	4.19951	0.72422	4.56e-05	0.00412216
chr11	50431895	50432295	401	*	4.25958	3.64092	4.7435	0.710484	4.57e-05	0.00412248
chr14	80010532	80010932	401	*	3.704	3.08811	4.18645	0.722245	4.58e-05	0.00413533
chr1	81903713	81904113	401	*	4.45723	3.78896	4.96687	0.728754	4.63e-05	0.00417684
chr9	21016529	21016929	401	*	5.06892	4.50165	5.52473	0.699347	4.64e-05	0.00417758
chr5	8719634	8720034	401	*	5.39689	4.84276	5.84525	0.70479	4.65e-05	0.00418423
chr12	16837822	16838222	401	*	4.18105	3.5031	4.69557	0.710276	4.65e-05	0.00418463
chr5	43868973	43869373	401	*	4.06525	4.46328	3.41441	-0.705561	4.65e-05	0.00418463
chr8	82777335	82777735	401	*	3.91999	3.15032	4.47827	0.712366	4.66e-05	0.00418617
chr2	94089873	94090273	401	*	4.56987	3.99221	5.03149	0.681328	4.68e-05	0.00420054
chr2	3712261	3712661	401	*	6.27055	5.8205	6.656	0.689757	4.71e-05	0.00422482
chr4	105614381	105614781	401	*	4.00844	3.35985	4.50804	0.713929	4.71e-05	0.00422482
chr16	89840135	89840535	401	*	4.46611	4.87414	3.79131	-0.718839	4.72e-05	0.00423423
chrX	13674364	13674764	401	*	2.64528	1.62872	3.30333	0.762063	4.73e-05	0.00423423
chrX	160602562	160602962	401	*	3.77284	3.17051	4.248	0.714504	4.74e-05	0.00424017
chr8	26805435	26805835	401	*	4.74327	4.25502	5.15266	0.687879	4.74e-05	0.00424374
chr8	44709134	44709534	401	*	4.73553	4.25287	5.14148	0.663252	4.75e-05	0.00424374
chr11	82193880	82194280	401	*	4.33472	3.68671	4.83403	0.705652	4.76e-05	0.00424936
chr7	92796809	92797209	401	*	3.0331	2.16368	3.6346	0.749016	4.76e-05	0.00424936
chr19	22637229	22637629	401	*	3.01921	2.17868	3.60863	0.747551	4.76e-05	0.00424936
chr11	117248758	117249158	401	*	6.47255	5.93667	6.91041	0.69558	4.78e-05	0.00425994
chr12	52835382	52835782	401	*	5.28436	4.77961	5.70378	0.688227	4.78e-05	0.00425994
chr8	94194623	94195249	627	*	5.53528	4.99528	5.97552	0.675679	4.79e-05	0.00426744
chr10	8935668	8936068	401	*	4.63284	4.11076	5.0626	0.689142	4.81e-05	0.00427883
chr11	119209589	119209989	401	*	5.97418	5.46009	6.3992	0.690689	4.81e-05	0.00428033
chr19	47890599	47890999	401	*	4.64703	4.1078	5.08682	0.657133	4.82e-05	0.00428356
chrX	73476563	73476963	401	*	5.23547	4.67831	5.68556	0.713324	4.83e-05	0.00429005
chr4	145066311	145066711	401	*	3.22874	2.46	3.78659	0.738415	4.85e-05	0.00430383
chr9	51868996	51869396	401	*	6.23453	5.65836	6.69531	0.691688	4.85e-05	0.00430383
chr4	58765277	58765677	401	*	4.65776	4.02057	5.15145	0.726177	4.85e-05	0.00430383
chr5	117686498	117686898	401	*	2.41963	1.35251	3.09536	0.764365	4.86e-05	0.00430825
chr17	65009327	65009727	401	*	2.62849	3.19991	1.45903	-0.764269	4.87e-05	0.00431285
chr7	91339631	91340031	401	*	2.33318	1.30822	2.99423	0.762765	4.87e-05	0.00431491
chr4	125534383	125534783	401	*	2.41565	1.29466	3.10933	0.76398	4.88e-05	0.00431759
chr2	84859986	84860386	401	*	3.14025	2.31407	3.72354	0.749315	4.91e-05	0.00433713
chr4	119750158	119750558	401	*	4.38761	3.81332	4.84736	0.675769	4.91e-05	0.00433991
chr1	42953084	42953484	401	*	4.42299	4.82189	3.77009	-0.687437	4.92e-05	0.00434072
chr3	142310462	142310862	401	*	3.95146	3.41635	4.38886	0.713449	4.92e-05	0.00434072
chr1	160550655	160551055	401	*	3.69826	3.03987	4.20289	0.718343	4.93e-05	0.00435047
chr4	137925151	137925551	401	*	4.31557	3.74712	4.77204	0.712457	4.94e-05	0.00435379
chr16	89897992	89898392	401	*	3.38689	3.86098	2.53844	-0.741527	4.96e-05	0.00436573
chr16	44632828	44633228	401	*	5.43319	4.909	5.86418	0.670942	4.97e-05	0.00437754
chr5	106851412	106851812	401	*	2.68487	1.85742	3.26871	0.760223	5.01e-05	0.00440292
chr2	118512952	118513352	401	*	4.54376	3.94043	5.01946	0.690619	5.01e-05	0.00440292
chr9	77302038	77302438	401	*	4.35972	3.885	4.76076	0.665557	5.01e-05	0.00440292
chr2	50915882	50916662	781	*	4.48751	3.94118	4.93141	0.665598	5.02e-05	0.00440292
chr4	45192020	45192420	401	*	4.28503	3.64269	4.7814	0.734155	5.02e-05	0.00440292
chr18	63407014	63407414	401	*	3.16348	2.36938	3.73274	0.749965	5.02e-05	0.00440341
chr6	51216422	51216822	401	*	4.04021	3.41883	4.52558	0.705054	5.04e-05	0.00441361
chr14	62509343	62509743	401	*	5.02003	4.45089	5.4769	0.699761	5.04e-05	0.00441361
chr5	111503693	111504093	401	*	3.06432	2.26378	3.63643	0.742486	5.04e-05	0.00441361
chr11	67755728	67756128	401	*	2.93629	2.09379	3.52654	0.754601	5.09e-05	0.00444778
chr19	43583604	43584159	556	*	3.49102	2.83099	3.99649	0.726957	5.09e-05	0.00444778
chr3	152980433	152981626	1194	*	3.75199	4.22236	2.91411	-0.728879	5.09e-05	0.00444778
chr4	83040836	83041236	401	*	5.44808	4.99728	5.834	0.625781	5.1e-05	0.0044525
chr10	94249533	94249933	401	*	3.69855	2.97626	4.23474	0.71013	5.11e-05	0.00445699
chr2	137581539	137582247	709	*	5.77236	5.2156	6.22222	0.697818	5.12e-05	0.00446155
chr2	35495438	35495838	401	*	4.89187	4.43709	5.28034	0.633776	5.12e-05	0.00446587
chr14	54768349	54768749	401	*	3.72622	2.90356	4.308	0.728272	5.13e-05	0.0044693
chr13	69447333	69447733	401	*	6.19994	5.65487	6.64311	0.690382	5.17e-05	0.00450057
chr18	49978466	49978866	401	*	5.54096	5.02509	5.96704	0.658321	5.17e-05	0.00450057
chr3	103661775	103662175	401	*	6.15896	5.58439	6.61886	0.713811	5.18e-05	0.00450364
chr8	108585587	108585987	401	*	3.8401	3.14572	4.36275	0.709437	5.19e-05	0.00450964
chr15	94731847	94732570	724	*	3.14082	3.67502	2.10527	-0.753474	5.2e-05	0.00450964
chr7	84128602	84129002	401	*	5.96642	5.52791	6.34443	0.647	5.2e-05	0.00450964
chr9	69274786	69275186	401	*	4.80159	4.29536	5.22189	0.677363	5.2e-05	0.00450964
chr9	56757972	56758372	401	*	5.31656	4.8135	5.73496	0.663442	5.21e-05	0.00451572
chr9	76003701	76004101	401	*	3.05785	2.33172	3.59586	0.746472	5.23e-05	0.00452842
chr10	107318917	107319317	401	*	4.58515	4.0456	5.02514	0.690134	5.23e-05	0.00452842
chr2	32924671	32925071	401	*	4.1817	3.60116	4.64492	0.690999	5.24e-05	0.00452842
chr6	73644326	73645082	757	*	4.326	4.76995	3.56038	-0.722774	5.24e-05	0.00452842
chr5	128800502	128800902	401	*	2.91788	3.39747	2.05358	-0.753307	5.24e-05	0.00453019
chr14	87637164	87637564	401	*	5.35318	4.79117	5.80602	0.68181	5.25e-05	0.00453588
chr9	34947350	34948146	797	*	4.61052	4.01291	5.08312	0.71464	5.28e-05	0.00455777
chr6	142659877	142660277	401	*	4.47586	3.91399	4.92863	0.699142	5.28e-05	0.00455804
chr19	42079973	42080373	401	*	4.49845	3.85511	4.99534	0.714069	5.3e-05	0.00456284
chr9	23148555	23148955	401	*	4.63845	4.15425	5.04535	0.653286	5.3e-05	0.00456284
chr2	35230184	35230584	401	*	4.45827	3.95116	4.8791	0.701144	5.3e-05	0.00456284
chr17	44737936	44738336	401	*	7.09366	6.57	7.52436	0.677193	5.3e-05	0.00456284
chr7	98970872	98971272	401	*	5.01205	4.52804	5.41883	0.704242	5.31e-05	0.00457037
chr2	163798591	163798991	401	*	6.86328	6.33793	7.29497	0.679231	5.32e-05	0.00457118
chr9	62353850	62354250	401	*	3.97525	3.36978	4.45211	0.698394	5.32e-05	0.00457118
chr17	6140879	6141279	401	*	4.3824	3.80111	4.84603	0.713137	5.33e-05	0.00457915
chr5	111526037	111526437	401	*	3.34311	2.66249	3.85896	0.732297	5.34e-05	0.00457924
chr5	89965561	89965961	401	*	5.06209	4.45978	5.53723	0.714972	5.34e-05	0.00457924
chr16	30475844	30476244	401	*	6.39035	5.95693	6.76504	0.63331	5.34e-05	0.00457924
chr2	165563206	165563606	401	*	4.30493	3.70143	4.78072	0.683237	5.35e-05	0.00458226
chr1	161925369	161925769	401	*	3.17741	2.48412	3.69953	0.737787	5.36e-05	0.00458757
chr7	118887714	118888114	401	*	6.3049	5.73279	6.76342	0.694582	5.37e-05	0.00459411
chr8	116144188	116144588	401	*	4.39632	3.82509	4.85435	0.668664	5.38e-05	0.00459696
chr6	93224254	93224654	401	*	3.0005	1.95087	3.67021	0.755068	5.39e-05	0.0046032
chr11	80772503	80772903	401	*	2.81926	1.72363	3.5046	0.75619	5.4e-05	0.00461013
chr6	12602145	12602545	401	*	2.35553	1.33674	3.01439	0.757092	5.41e-05	0.0046135
chr9	32024745	32025145	401	*	4.44861	3.93879	4.87108	0.663799	5.41e-05	0.00461462
chr5	114911620	114912020	401	*	3.30995	2.47783	3.89579	0.743655	5.42e-05	0.00461605
chr13	25256998	25257398	401	*	5.62108	5.17954	6.00105	0.66523	5.43e-05	0.00461764
chr13	41334620	41335020	401	*	4.0812	3.47089	4.56065	0.702292	5.43e-05	0.00461764
chr12	40712246	40712646	401	*	2.87823	2.10545	3.43792	0.748601	5.43e-05	0.00461764
chr6	13062090	13062490	401	*	3.99338	3.30213	4.51449	0.717157	5.43e-05	0.00461764
chr12	110145387	110145787	401	*	4.52968	3.99022	4.96961	0.67627	5.43e-05	0.00461764
chr12	40247928	40248328	401	*	4.59882	4.13147	4.99524	0.666611	5.45e-05	0.00462863
chr17	43904381	43904781	401	*	5.60169	5.03291	6.05834	0.673702	5.48e-05	0.00464776
chr9	75599104	75599504	401	*	3.46637	2.65925	4.04138	0.730206	5.48e-05	0.00464776
chr5	117621383	117622131	749	*	3.5293	2.84779	4.04559	0.727662	5.5e-05	0.00466204
chr2	70629381	70629781	401	*	5.88842	5.3922	6.30269	0.684247	5.5e-05	0.00466204
chr13	29503525	29503925	401	*	4.71207	4.08385	5.20106	0.691801	5.51e-05	0.00466486
chr3	135730105	135730505	401	*	5.13657	4.63341	5.55503	0.6557	5.51e-05	0.00466557
chr15	55002323	55002723	401	*	5.06419	4.57253	5.47566	0.647391	5.55e-05	0.0046888
chr10	126000969	126001369	401	*	3.13095	2.38552	3.67806	0.737475	5.55e-05	0.0046888
chr14	22114872	22115272	401	*	4.14819	3.50597	4.6445	0.678723	5.56e-05	0.0046894
chr19	11053083	11053483	401	*	3.19699	2.46727	3.73671	0.734777	5.56e-05	0.0046894
chr6	22018764	22019524	761	*	4.15097	3.62054	4.58565	0.674358	5.56e-05	0.0046894
chr18	47177226	47177626	401	*	4.66461	4.10378	5.11678	0.682263	5.56e-05	0.0046894
chr11	80802840	80803240	401	*	3.78708	3.14989	4.28077	0.705394	5.57e-05	0.00469051
chr14	111744876	111745640	765	*	4.18976	3.67044	4.61789	0.693658	5.59e-05	0.00470521
chr3	9715668	9716402	735	*	4.68998	4.10607	5.15507	0.673054	5.61e-05	0.00471995
chr1	85703534	85703934	401	*	5.92954	5.36358	6.3846	0.688189	5.62e-05	0.00472756
chr1	153802951	153803351	401	*	4.05049	3.44487	4.52743	0.687741	5.63e-05	0.004733
chr4	128981042	128981442	401	*	5.20832	4.73298	5.60974	0.696336	5.64e-05	0.00473848
chr6	129159922	129160322	401	*	3.39546	2.67695	3.92984	0.731757	5.64e-05	0.00473848
chr10	67226194	67226962	769	*	5.43693	5.03809	5.7886	0.657944	5.65e-05	0.00474053
chr2	168504476	168504876	401	*	6.41173	5.83663	6.87193	0.701508	5.67e-05	0.00475284
chr13	53211858	53212258	401	*	3.72804	4.17779	2.947	-0.720678	5.67e-05	0.00475284
chr16	29818739	29819139	401	*	3.15582	2.18888	3.79569	0.747406	5.68e-05	0.00475634
chr16	26082809	26083209	401	*	5.83695	5.30234	6.27407	0.700398	5.68e-05	0.0047578
chr11	80701536	80702224	689	*	3.09622	2.33554	3.65038	0.739708	5.69e-05	0.0047581
chrX	166303332	166303732	401	*	2.77758	1.74896	3.43992	0.74987	5.69e-05	0.00475843
chr12	70531947	70532572	626	*	4.04846	3.45096	4.521	0.691292	5.72e-05	0.00478033
chr16	31538733	31539514	782	*	5.18181	4.72923	5.56888	0.661589	5.72e-05	0.00478033
chr16	65627179	65627579	401	*	4.33109	3.76293	4.7874	0.673636	5.74e-05	0.00478855
chr3	31437653	31438053	401	*	2.65909	3.21001	1.56538	-0.752629	5.74e-05	0.00479169
chr6	50984128	50984880	753	*	4.49361	4.90364	3.814	-0.68167	5.76e-05	0.0048024
chr9	13507447	13508157	711	*	5.65692	5.13713	6.08533	0.651831	5.76e-05	0.0048024
chr10	18876274	18876674	401	*	5.73737	5.26168	6.13901	0.616952	5.78e-05	0.00480753
chr12	117439054	117439454	401	*	4.2108	4.61165	3.55326	-0.700483	5.78e-05	0.00480753
chr10	128770078	128770478	401	*	3.68926	3.09184	4.16175	0.705562	5.78e-05	0.00480753
chr8	66913631	66914514	884	*	3.96866	3.37021	4.4417	0.697403	5.79e-05	0.00481066
chr7	137812082	137812482	401	*	3.11329	2.29119	3.69482	0.741964	5.8e-05	0.00481781
chr14	43918197	43918597	401	*	4.13744	3.55314	4.60274	0.691029	5.82e-05	0.00482883
chr10	90068574	90068974	401	*	4.23731	3.57479	4.74404	0.710008	5.83e-05	0.00483399
chr1	14011578	14011978	401	*	4.44075	3.81616	4.92782	0.707441	5.83e-05	0.00483399
chr5	117575029	117575429	401	*	6.3811	5.91952	6.77388	0.666241	5.85e-05	0.00484918
chrX	98859371	98859771	401	*	4.18405	3.4719	4.71537	0.705524	5.86e-05	0.00484918
chr9	85616443	85616843	401	*	5.28046	4.65068	5.77027	0.700343	5.86e-05	0.00484918
chr1	133121253	133121653	401	*	3.34687	2.47674	3.94867	0.73597	5.87e-05	0.00485201
chr7	81264771	81265171	401	*	2.73008	1.70523	3.39109	0.750962	5.87e-05	0.00485201
chr18	67577807	67578207	401	*	5.96494	5.44007	6.39636	0.705162	5.87e-05	0.00485448
chr5	38308959	38309359	401	*	4.91686	4.42483	5.32858	0.667097	5.88e-05	0.00485828
chr7	84196283	84196683	401	*	3.32911	2.60546	3.86594	0.728454	5.89e-05	0.00485864
chr10	21773609	21774009	401	*	4.80077	4.28027	5.22959	0.673893	5.89e-05	0.00485864
chr19	40365030	40365597	568	*	4.29453	3.73808	4.74423	0.676229	5.9e-05	0.00486505
chr11	54429690	54430090	401	*	4.05026	3.49598	4.4987	0.716885	5.91e-05	0.00487407
chr17	84636443	84636843	401	*	5.25393	4.66225	5.72329	0.691007	5.92e-05	0.00487408
chr12	111449286	111449686	401	*	5.68987	5.12803	6.14261	0.679926	5.93e-05	0.00488215
chr19	20399246	20399646	401	*	5.63123	5.09444	6.06961	0.685372	5.94e-05	0.00488215
chr19	5851440	5851840	401	*	5.23896	4.6909	5.68385	0.689362	5.94e-05	0.0048861
chr4	140929759	140930159	401	*	2.90264	2.01617	3.51111	0.745929	5.95e-05	0.0048861
chr8	16838669	16839069	401	*	2.66299	1.51275	3.36604	0.751434	5.99e-05	0.00491422
chr5	97867918	97868318	401	*	4.49716	4.0384	4.88815	0.650642	5.99e-05	0.00491422
chr4	57377825	57378225	401	*	5.21122	4.66741	5.65366	0.669452	6e-05	0.00492026
chr10	78092676	78093076	401	*	5.291	4.79714	5.70382	0.655334	6.03e-05	0.00494433
chr8	19535197	19535597	401	*	3.55795	2.84276	4.09073	0.718754	6.05e-05	0.00495404
chr13	19512136	19512536	401	*	3.50333	2.84641	4.00721	0.728379	6.05e-05	0.00495404
chr14	62604972	62605372	401	*	4.34722	3.71154	4.84013	0.691315	6.07e-05	0.00496497
chr1	79505697	79506097	401	*	3.31799	2.57051	3.86605	0.730379	6.09e-05	0.00497761
chr9	33070536	33070936	401	*	2.64488	1.73557	3.26252	0.749896	6.09e-05	0.00498127
chr18	44615390	44615790	401	*	3.4688	2.71837	4.01824	0.734036	6.1e-05	0.00498313
chr12	72022231	72022631	401	*	5.31679	4.85502	5.70969	0.642407	6.1e-05	0.00498313
chr11	90015253	90015653	401	*	3.37043	2.6493	3.90606	0.728973	6.11e-05	0.0049857
chr4	124576069	124576469	401	*	4.89379	4.21894	5.40675	0.712361	6.12e-05	0.00499375
chr17	83893079	83893479	401	*	4.82708	4.3028	5.25814	0.639219	6.13e-05	0.0049969
chr7	67559387	67559787	401	*	4.70956	4.23798	5.10862	0.671379	6.14e-05	0.00499884
chr4	151264035	151264435	401	*	3.17252	2.34633	3.75582	0.735062	6.14e-05	0.00499884
chr2	6464318	6464718	401	*	4.38709	3.88305	4.80609	0.655903	6.16e-05	0.00500956
chr18	76079101	76079501	401	*	7.40383	6.89629	7.82494	0.686582	6.16e-05	0.00500956
chr15	27682592	27682992	401	*	4.35711	3.83975	4.78407	0.68241	6.17e-05	0.00500957
chr9	106273750	106274150	401	*	2.63687	1.52634	3.32713	0.747986	6.17e-05	0.00500957
chr6	73587726	73588126	401	*	4.18673	4.60978	3.47494	-0.725021	6.18e-05	0.00501309
chr3	68683609	68684009	401	*	5.39509	4.8988	5.8094	0.675885	6.2e-05	0.00502929
chr2	27212221	27212621	401	*	2.76478	3.35959	1.50228	-0.748661	6.2e-05	0.00502929
chr3	127857357	127857757	401	*	4.95689	4.41438	5.39858	0.663884	6.21e-05	0.0050364
chr13	20217559	20217959	401	*	6.25344	5.75807	6.66718	0.686964	6.26e-05	0.00507277
chr6	144754005	144754405	401	*	5.49896	5.00069	5.91446	0.630364	6.28e-05	0.00507956
chr16	78619387	78619787	401	*	4.23583	3.72655	4.65797	0.670941	6.28e-05	0.00507956
chr7	99990099	99990768	670	*	3.71673	3.04622	4.22751	0.703248	6.29e-05	0.00508758
chr8	56292330	56292730	401	*	2.99251	2.09344	3.60607	0.738992	6.32e-05	0.0051046
chr6	101362352	101362752	401	*	2.32936	0.905003	3.10929	0.74475	6.32e-05	0.0051046
chr16	90072679	90073079	401	*	3.12468	3.62347	2.20319	-0.736202	6.33e-05	0.00510727
chr14	17407380	17408227	848	*	2.71221	1.88873	3.29434	0.746906	6.34e-05	0.00511612
chr6	52160056	52160456	401	*	4.22955	3.562	4.73883	0.685848	6.35e-05	0.00512197
chr19	29666861	29667629	769	*	2.76536	1.81563	3.39871	0.743733	6.38e-05	0.00514416
chr13	71587463	71587863	401	*	3.34434	2.66924	3.85743	0.72832	6.4e-05	0.00515256
chr14	41008088	41008488	401	*	4.42216	3.82646	4.89372	0.703105	6.43e-05	0.00517618
chr8	24484582	24484982	401	*	3.80198	3.20177	4.27599	0.703319	6.44e-05	0.00517921
chr5	77367390	77368046	657	*	6.02157	5.46892	6.46909	0.672251	6.46e-05	0.00519044
chr3	107822260	107822660	401	*	4.9753	4.48603	5.38532	0.669039	6.48e-05	0.00520303
chr4	95082381	95082781	401	*	5.19265	4.72359	5.59014	0.635944	6.48e-05	0.00520712
chr12	104480235	104480635	401	*	3.08856	2.40807	3.60434	0.733695	6.51e-05	0.00522291
chr6	97594890	97595598	709	*	3.35663	3.84915	2.45419	-0.736211	6.52e-05	0.00522746
chr8	121673937	121674337	401	*	4.9472	4.37956	5.40321	0.664921	6.58e-05	0.00527015
chr2	45222364	45222764	401	*	3.89335	3.32625	4.34907	0.697872	6.58e-05	0.00527015
chr2	112800690	112801090	401	*	4.44062	3.89681	4.88306	0.668977	6.59e-05	0.00527768
chr15	74960729	74961129	401	*	4.02982	3.41814	4.51001	0.689758	6.6e-05	0.00528274
chr5	30901897	30902297	401	*	4.0548	3.46958	4.52061	0.702719	6.6e-05	0.00528274
chr17	73082493	73082893	401	*	4.07591	3.35184	4.61294	0.72313	6.62e-05	0.00529452
chr4	128660115	128660515	401	*	5.38024	4.95115	5.75209	0.639843	6.63e-05	0.00529844
chr13	34234407	34234807	401	*	4.66697	4.09299	5.12653	0.683695	6.64e-05	0.00530005
chr6	22045139	22045539	401	*	3.48328	2.81573	3.99256	0.718461	6.64e-05	0.00530067
chr3	109010803	109011203	401	*	5.86039	5.3685	6.27201	0.663952	6.65e-05	0.00530067
chr9	13302490	13302890	401	*	3.76656	3.02883	4.31007	0.707335	6.66e-05	0.00530424
chr3	102471305	102471705	401	*	2.98987	2.09381	3.60221	0.738113	6.66e-05	0.00530424
chr4	106872291	106872691	401	*	4.15349	3.49587	4.65773	0.703938	6.68e-05	0.00531571
chr17	43068862	43069262	401	*	2.93703	3.44951	1.97288	-0.743047	6.68e-05	0.00531571
chr17	88628902	88629302	401	*	4.88058	4.3509	5.31481	0.655072	6.69e-05	0.00531652
chr18	74002163	74002563	401	*	5.99204	5.48574	6.41239	0.642968	6.69e-05	0.00531652
chr10	77097830	77098230	401	*	5.99844	5.53867	6.39008	0.644016	6.7e-05	0.00532431
chr13	113730036	113730436	401	*	5.74062	5.25791	6.1466	0.634158	6.71e-05	0.00532431
chr17	50503064	50503464	401	*	4.33461	3.74246	4.80422	0.661832	6.71e-05	0.0053283
chr17	13802836	13803236	401	*	6.02489	5.52629	6.44059	0.679685	6.72e-05	0.0053283
chr9	49976189	49976589	401	*	4.60837	4.10623	5.02622	0.645643	6.72e-05	0.00532868
chr9	118802062	118802462	401	*	4.56024	4.00241	5.01071	0.680059	6.73e-05	0.00532899
chr10	126924146	126924546	401	*	5.0491	4.49577	5.49701	0.70536	6.74e-05	0.0053365
chr13	91779923	91780323	401	*	3.41504	2.77333	3.91108	0.726113	6.75e-05	0.0053406
chr1	120961233	120961633	401	*	3.22598	2.48147	3.77265	0.726422	6.75e-05	0.0053406
chr8	80149557	80149957	401	*	3.56141	2.88506	4.07513	0.706759	6.76e-05	0.0053406
chr13	111789580	111789980	401	*	4.35999	3.90684	4.74742	0.663197	6.78e-05	0.00536006
chr2	38689842	38690242	401	*	3.71674	3.01333	4.24381	0.714793	6.8e-05	0.00536908
chr10	54076428	54076828	401	*	4.84241	4.33439	5.26379	0.656332	6.81e-05	0.00537686
chr16	33128920	33129320	401	*	4.07979	3.55858	4.50903	0.694981	6.82e-05	0.0053805
chr18	15551668	15552068	401	*	5.68758	5.29646	6.03399	0.629231	6.83e-05	0.00538722
chr2	157299906	157300306	401	*	4.51362	4.96798	3.72013	-0.707371	6.84e-05	0.00538766
chr7	107526962	107527362	401	*	6.46853	5.91968	6.91387	0.700736	6.85e-05	0.00539785
chr5	107158531	107158931	401	*	5.18404	4.61933	5.6384	0.678775	6.87e-05	0.00540219
chr2	119171522	119171922	401	*	3.57468	2.85525	4.10949	0.70557	6.87e-05	0.00540219
chr9	85320097	85320838	742	*	4.20344	3.59656	4.68105	0.679556	6.87e-05	0.00540219
chr1	62724336	62725380	1045	*	4.87136	4.29746	5.33089	0.66098	6.89e-05	0.00541508
chr9	44873608	44874008	401	*	3.86045	3.21092	4.36054	0.698631	6.9e-05	0.00541952
chr1	157380408	157381099	692	*	6.21469	5.6917	6.64499	0.672153	6.91e-05	0.00542239
chr9	51397602	51398002	401	*	4.51622	4.02846	4.92531	0.655028	6.91e-05	0.00542375
chr14	23966420	23966820	401	*	4.07258	3.50764	4.52707	0.66951	6.94e-05	0.00544205
chr6	90477074	90477474	401	*	5.29982	4.75628	5.74212	0.688584	6.95e-05	0.00544255
chr1	188055961	188056361	401	*	5.40609	4.78133	5.89325	0.70964	6.95e-05	0.00544255
chr14	65718218	65719079	862	*	2.88358	3.39365	1.92707	-0.738891	6.95e-05	0.00544255
chr9	83803510	83803910	401	*	2.68419	1.77365	3.30232	0.740934	6.98e-05	0.00545816
chr10	21922897	21923297	401	*	3.27054	2.52091	3.81961	0.721128	6.99e-05	0.00546357
chr13	29550269	29550669	401	*	4.16187	3.63963	4.59173	0.681383	6.99e-05	0.00546357
chr3	27298273	27298673	401	*	4.06984	3.57092	4.48573	0.678593	7e-05	0.00546591
chr19	29050184	29050584	401	*	4.41676	3.87216	4.85966	0.672651	7.02e-05	0.00547789
chr17	12290748	12291508	761	*	4.3934	3.85428	4.83313	0.680778	7.02e-05	0.00547789
chr16	23031002	23031613	612	*	3.05428	2.13246	3.67685	0.73667	7.03e-05	0.00547789
chr8	11136566	11136966	401	*	4.93381	4.44871	5.34127	0.660266	7.03e-05	0.00547888
chr18	60170867	60171267	401	*	2.77944	1.77237	3.43408	0.739738	7.04e-05	0.00548052
chr4	119836013	119836413	401	*	4.63851	4.09535	5.08058	0.670937	7.06e-05	0.00548608
chr12	29166301	29166701	401	*	3.0593	3.56502	2.11643	-0.735422	7.06e-05	0.00548608
chr1	55682300	55682700	401	*	3.86795	3.10276	4.42419	0.695314	7.06e-05	0.00548608
chr11	114698511	114698911	401	*	4.24796	3.57921	4.75784	0.718889	7.06e-05	0.00548608
chr7	90887153	90887553	401	*	5.96309	5.45082	6.38702	0.638156	7.07e-05	0.00548886
chr13	24254003	24254403	401	*	4.18839	4.56185	3.59402	-0.676167	7.07e-05	0.0054892
chr5	36382682	36383082	401	*	3.78189	2.90074	4.38819	0.71309	7.09e-05	0.00550295
chr4	105970064	105970464	401	*	3.81958	3.18676	4.31098	0.696517	7.1e-05	0.00550648
chr15	86079908	86080308	401	*	4.20497	3.5847	4.68975	0.693527	7.12e-05	0.00551539
chr2	45581000	45581400	401	*	5.1985	4.69288	5.61844	0.674505	7.12e-05	0.00551791
chr5	96805949	96806349	401	*	4.15755	3.55571	4.63244	0.711463	7.15e-05	0.00553308
chr18	36380632	36381032	401	*	4.69926	4.04477	5.20189	0.698449	7.19e-05	0.00555666
chr4	53121828	53122228	401	*	3.40714	2.65393	3.95787	0.71712	7.19e-05	0.00555666
chr10	45802735	45803135	401	*	4.75979	4.20095	5.21084	0.675813	7.19e-05	0.00555666
chr8	94801698	94802098	401	*	4.1446	3.52506	4.62899	0.692841	7.2e-05	0.00555968
chr19	45609978	45610777	800	*	3.62216	2.93122	4.14312	0.700088	7.22e-05	0.00557594
chr13	99489716	99490116	401	*	3.80714	3.2236	4.27202	0.684831	7.26e-05	0.00560007
chr2	49840553	49840953	401	*	5.03534	4.53938	5.44944	0.648298	7.26e-05	0.00560007
chr9	75108063	75108463	401	*	5.26034	4.75503	5.68009	0.666225	7.27e-05	0.00560007
chr16	32111254	32111654	401	*	5.96235	5.49334	6.35982	0.619097	7.27e-05	0.00560414
chr13	104037537	104038255	719	*	6.45813	5.9849	6.85824	0.669944	7.3e-05	0.00562128
chr9	14716747	14717147	401	*	4.31933	3.72275	4.79137	0.69735	7.3e-05	0.00562128
chr1	17088047	17088447	401	*	4.65063	4.1319	5.07841	0.640583	7.33e-05	0.00563472
chr19	41345405	41345805	401	*	3.1223	2.36787	3.67358	0.727144	7.33e-05	0.00563483
chr2	3760621	3761021	401	*	2.89601	2.10654	3.46321	0.731947	7.34e-05	0.00563556
chr2	160335063	160335463	401	*	3.59793	2.88301	4.13058	0.698207	7.36e-05	0.00565398
chr2	145785478	145785878	401	*	5.05007	4.43183	5.53377	0.718721	7.37e-05	0.00565398
chr13	4772277	4772677	401	*	5.66683	5.15761	6.08894	0.657289	7.37e-05	0.00565398
chr9	13608521	13608921	401	*	5.46123	4.91525	5.90493	0.67513	7.38e-05	0.00565398
chr2	72058696	72059096	401	*	2.55489	1.45744	3.24083	0.738888	7.38e-05	0.00565409
chr11	4308640	4309040	401	*	5.38351	4.86266	5.81254	0.66441	7.38e-05	0.00565519
chr18	4716284	4716684	401	*	3.39292	2.73489	3.89737	0.720688	7.4e-05	0.0056614
chr1	12871874	12872274	401	*	5.10445	4.60825	5.5187	0.675558	7.4e-05	0.00566452
chr5	26165425	26165825	401	*	2.78717	3.34522	1.66765	-0.737906	7.41e-05	0.00566723
chr10	34070968	34071615	648	*	3.5285	2.77851	4.07773	0.705622	7.42e-05	0.00566976
chr12	77216492	77217265	774	*	4.46899	3.9046	4.92317	0.67612	7.43e-05	0.00567266
chr10	90303896	90304296	401	*	3.9361	3.3495	4.40267	0.68344	7.44e-05	0.00567664
chr18	63357666	63358066	401	*	4.14588	3.58577	4.59765	0.687088	7.45e-05	0.00567664
chr3	37965096	37965496	401	*	3.13771	2.40519	3.67876	0.725966	7.45e-05	0.00567664
chr7	111367254	111367654	401	*	5.08391	4.54867	5.52138	0.68721	7.45e-05	0.00567664
chr9	85265011	85265720	710	*	3.451	2.82048	3.9412	0.708337	7.46e-05	0.00568374
chr5	48023557	48023957	401	*	2.96326	2.08937	3.5666	0.734269	7.51e-05	0.00571536
chr5	31792899	31793299	401	*	2.65356	1.69417	3.29057	0.737521	7.53e-05	0.00572645
chr14	82091041	82091441	401	*	2.36874	2.94565	1.1781	-0.73535	7.57e-05	0.00575984
chr7	112473795	112474195	401	*	4.64182	4.02776	5.1233	0.675069	7.58e-05	0.00576165
chr7	46179830	46180230	401	*	3.22255	3.67386	2.43729	-0.725859	7.58e-05	0.00576165
chr14	22364468	22365199	732	*	4.70169	4.17814	5.13232	0.647783	7.6e-05	0.00576915
chr16	18379381	18379781	401	*	5.8938	5.35349	6.33423	0.669273	7.61e-05	0.00577568
chr3	69485759	69486159	401	*	3.05283	2.12448	3.67794	0.728514	7.62e-05	0.00577568
chr3	14641448	14641848	401	*	7.04946	6.60072	7.43407	0.632521	7.64e-05	0.00579085
chr4	83308928	83309328	401	*	4.61192	3.98324	5.10114	0.692018	7.64e-05	0.00579085
chr6	140725246	140725646	401	*	3.14597	2.49717	3.64568	0.72411	7.65e-05	0.00579085
chr5	113628095	113628495	401	*	4.45384	4.89116	3.7056	-0.684032	7.66e-05	0.00579639
chr18	6703726	6704319	594	*	4.2685	3.72038	4.71343	0.651407	7.67e-05	0.00579639
chr14	46924022	46924787	766	*	5.07885	4.53158	5.52329	0.673917	7.67e-05	0.00579639
chr19	23028335	23028735	401	*	4.49749	3.97485	4.92758	0.662559	7.67e-05	0.00579639
chr19	29892013	29892413	401	*	4.65859	4.12521	5.09499	0.645829	7.68e-05	0.00579639
chr5	64833895	64834547	653	*	4.60726	4.03848	5.06392	0.662597	7.68e-05	0.00579891
chr5	148895059	148895459	401	*	4.9198	4.39626	5.35043	0.669098	7.71e-05	0.00581808
chr16	36621414	36621814	401	*	2.52225	3.11766	1.25727	-0.73389	7.76e-05	0.0058497
chr7	143408479	143408879	401	*	5.64439	5.19333	6.03049	0.622621	7.77e-05	0.00585328
chr8	18648406	18648806	401	*	5.73013	5.31674	6.0916	0.633271	7.78e-05	0.00585328
chr5	128575670	128576396	727	*	2.93932	3.45251	1.97287	-0.734047	7.78e-05	0.00585328
chr5	123382049	123382449	401	*	4.14451	3.59651	4.58937	0.669419	7.79e-05	0.00586019
chr16	92979587	92980237	651	*	4.68057	4.13524	5.12389	0.659248	7.81e-05	0.00587082
chr3	79129185	79129585	401	*	4.40756	3.88558	4.83726	0.686058	7.81e-05	0.00587141
chr12	81033701	81034101	401	*	6.12326	5.59655	6.55575	0.64296	7.88e-05	0.00591798
chr18	78448197	78448984	788	*	4.02389	3.40409	4.50842	0.679592	7.88e-05	0.00591798
chr9	111013752	111014152	401	*	5.22333	4.76268	5.61553	0.667036	7.89e-05	0.00592255
chr14	119678600	119679332	733	*	3.64249	3.0447	4.11517	0.691553	7.9e-05	0.00592375
chr14	22424088	22424488	401	*	3.6567	2.98322	4.16898	0.689405	7.91e-05	0.00592662
chr19	40370103	40370503	401	*	6.9173	6.4261	7.32849	0.670623	7.91e-05	0.00592662
chr3	51709054	51709454	401	*	5.78382	5.30191	6.1893	0.647095	7.92e-05	0.00593078
chr18	78554187	78554803	617	*	2.87489	2.09363	3.43841	0.728809	7.93e-05	0.00593149
chr6	85864925	85865325	401	*	4.73709	4.20217	5.17439	0.639776	7.93e-05	0.00593149
chr12	56613963	56614363	401	*	3.64674	3.0112	4.13957	0.699852	7.94e-05	0.00593149
chr7	29452051	29452765	715	*	4.83772	4.22023	5.32101	0.662297	7.94e-05	0.00593149
chr1	12347352	12347752	401	*	3.45836	2.7621	3.98195	0.702904	7.94e-05	0.00593149
chr14	119839489	119840156	668	*	4.30457	3.83041	4.70524	0.663744	7.95e-05	0.00593167
chr7	110941311	110941711	401	*	3.80964	3.14803	4.31591	0.694337	7.95e-05	0.005932
chr2	116368779	116369179	401	*	2.42675	3.06158	0.985623	-0.72416	7.96e-05	0.005932
chr2	169687038	169687438	401	*	5.91215	5.37447	6.35105	0.671815	7.98e-05	0.00594547
chr13	45751232	45751632	401	*	4.69124	4.14722	5.13381	0.658151	7.99e-05	0.00594714
chr3	60499065	60499465	401	*	4.64318	4.04545	5.11583	0.689855	7.99e-05	0.00594714
chr12	116743774	116744174	401	*	3.04898	2.19803	3.64279	0.72798	7.99e-05	0.00594864
chr6	91533813	91534213	401	*	4.45259	3.8784	4.91228	0.653104	8e-05	0.00594897
chr14	118851007	118851407	401	*	3.02684	2.27166	3.57848	0.723331	8.01e-05	0.00595169
chr11	58193991	58194391	401	*	3.16601	2.41492	3.71575	0.719329	8.03e-05	0.00596694
chr5	51710706	51711390	685	*	4.58689	4.06471	5.01671	0.671196	8.04e-05	0.00597066
chr9	5356841	5357494	654	*	5.0114	4.59566	5.37443	0.633642	8.06e-05	0.00597853
chr7	131236114	131236514	401	*	2.6445	1.61924	3.30565	0.733824	8.06e-05	0.00597853
chr5	35388373	35388773	401	*	4.35562	3.81944	4.79364	0.665592	8.09e-05	0.00599512
chr5	37442730	37443130	401	*	4.25706	3.67913	4.71882	0.674598	8.11e-05	0.00600649
chr14	47374349	47374749	401	*	5.23213	4.74088	5.64336	0.639057	8.11e-05	0.00600937
chr13	32219903	32220303	401	*	4.35898	3.72801	4.84941	0.687999	8.12e-05	0.00600987
chrX	104529092	104529492	401	*	2.79295	1.90749	3.40101	0.730948	8.14e-05	0.00601864
chr4	138462941	138463341	401	*	4.98268	4.51472	5.37948	0.620951	8.14e-05	0.00601864
chr7	75291924	75292324	401	*	3.09132	2.14013	3.72523	0.727025	8.14e-05	0.00601864
chr14	45830417	45830817	401	*	4.29447	3.80405	4.70519	0.677315	8.16e-05	0.00602217
chr4	149870981	149871381	401	*	4.67788	4.19395	5.08461	0.646283	8.16e-05	0.00602217
chr16	35918932	35919700	769	*	4.43058	3.77702	4.93274	0.671326	8.18e-05	0.00603598
chr1	45758105	45758505	401	*	2.77373	1.82765	3.40569	0.731953	8.18e-05	0.00603598
chr4	100746466	100746866	401	*	2.36501	1.34106	3.0257	0.730855	8.19e-05	0.00603598
chr2	148521999	148522399	401	*	6.35544	5.86161	6.76824	0.654093	8.19e-05	0.00603598
chr13	64252155	64252555	401	*	5.54328	5.02044	5.97348	0.674692	8.24e-05	0.00606839
chr1	170741557	170741957	401	*	5.189	4.71693	5.58838	0.646423	8.25e-05	0.00607077
chrX	59585731	59586131	401	*	3.36699	2.71095	3.87042	0.706505	8.28e-05	0.00608244
chr5	135841640	135842040	401	*	4.61081	4.14419	5.00677	0.659821	8.28e-05	0.00608244
chr14	118691720	118692120	401	*	3.01235	2.11211	3.62637	0.722631	8.29e-05	0.00608244
chr10	122794085	122794723	639	*	4.86128	4.28422	5.32257	0.661158	8.29e-05	0.00608244
chr6	22078696	22079096	401	*	4.15438	3.68142	4.55431	0.674158	8.3e-05	0.00608244
chr9	67040993	67041393	401	*	5.19678	4.72799	5.59411	0.643084	8.3e-05	0.00608244
chr10	5849987	5850387	401	*	3.45065	2.76224	3.97036	0.70847	8.3e-05	0.00608244
chr12	75701798	75703137	1340	*	6.83856	6.37065	7.23533	0.660403	8.31e-05	0.00608244
chr11	72302254	72302654	401	*	4.06459	3.53653	4.49787	0.683458	8.31e-05	0.00608244
chrX	51686579	51686979	401	*	4.31905	3.77604	4.76104	0.665193	8.32e-05	0.00608244
chr16	76591625	76592025	401	*	3.5709	2.88302	4.09036	0.693563	8.33e-05	0.00608244
chr11	82006855	82007255	401	*	7.71772	7.2112	8.13821	0.654088	8.33e-05	0.00608244
chr5	113633957	113634715	759	*	3.62134	4.07456	2.83093	-0.704556	8.33e-05	0.00608244
chr4	76454306	76454706	401	*	3.884	3.31828	4.33893	0.670455	8.33e-05	0.00608244
chr13	102584001	102584401	401	*	6.67952	6.18602	7.09213	0.663523	8.33e-05	0.00608244
chr13	15742875	15743275	401	*	4.10106	3.59543	4.52101	0.672614	8.33e-05	0.00608244
chr19	33040974	33041374	401	*	4.48241	3.94426	4.92158	0.66066	8.34e-05	0.00608244
chr12	78119262	78119662	401	*	2.62726	1.61114	3.28516	0.730917	8.34e-05	0.00608244
chr8	71205534	71205934	401	*	3.22221	2.44792	3.78258	0.716537	8.36e-05	0.00609642
chr17	74819581	74820266	686	*	4.65669	4.16302	5.0694	0.68236	8.39e-05	0.00610847
chr15	99839992	99840392	401	*	6.17841	5.64821	6.61295	0.660351	8.4e-05	0.0061184
chr14	118491363	118491763	401	*	2.30706	2.90728	1.02197	-0.725234	8.43e-05	0.00613301
chr8	46895960	46896360	401	*	2.993	2.02699	3.63251	0.720261	8.43e-05	0.00613301
chr14	30904270	30904670	401	*	5.23191	4.59753	5.72414	0.683595	8.46e-05	0.00614688
chr13	41583491	41583891	401	*	4.85829	4.46588	5.20557	0.622942	8.48e-05	0.00615773
chr13	60659833	60660233	401	*	3.55276	2.70456	4.14542	0.717623	8.48e-05	0.00615773
chr2	162987208	162987608	401	*	5.58937	5.13851	5.97534	0.626996	8.51e-05	0.0061759
chr6	85590148	85590548	401	*	4.62283	4.03677	5.0891	0.697481	8.52e-05	0.00618219
chr1	131733059	131733841	783	*	4.30204	3.80044	4.71957	0.665249	8.53e-05	0.00618219
chr7	139972942	139973342	401	*	4.62174	3.99882	5.10793	0.687589	8.54e-05	0.00618874
chr1	82223402	82223802	401	*	5.72075	5.23707	6.12734	0.623252	8.55e-05	0.00619172
chr9	83195057	83195457	401	*	4.47643	3.97297	4.89507	0.654517	8.56e-05	0.00619921
chr4	133348028	133348428	401	*	5.09654	4.58109	5.52237	0.691073	8.57e-05	0.00619921
chr13	35395631	35396031	401	*	6.58921	6.1493	6.96813	0.653376	8.57e-05	0.00619921
chr15	6539998	6540398	401	*	3.10299	2.34735	3.65485	0.717759	8.58e-05	0.00620004
chr19	11513560	11514311	752	*	4.06317	3.56051	4.48134	0.661803	8.58e-05	0.00620154
chr15	82969419	82969819	401	*	4.78333	4.22626	5.23337	0.671571	8.59e-05	0.00620496
chr9	13614520	13614920	401	*	3.92703	3.40631	4.35599	0.678266	8.6e-05	0.00620496
chr5	133487662	133488429	768	*	5.27885	4.76689	5.70259	0.671143	8.6e-05	0.00620732
chr10	27674356	27674756	401	*	2.48585	1.52716	3.12261	0.727846	8.63e-05	0.0062152
chr8	18809528	18809928	401	*	2.95937	2.32288	3.4527	0.725499	8.63e-05	0.0062152
chr4	58189335	58189735	401	*	6.29396	5.80721	6.70243	0.648658	8.63e-05	0.0062152
chr17	27085705	27086105	401	*	2.80512	1.95307	3.39939	0.726602	8.63e-05	0.0062152
chr14	20818862	20819262	401	*	5.92366	5.40358	6.35223	0.678503	8.64e-05	0.00621909
chr16	67646937	67647337	401	*	2.77796	1.88075	3.39077	0.728045	8.66e-05	0.00622554
chr11	98962169	98962569	401	*	4.60571	4.07642	5.03971	0.647746	8.66e-05	0.00622554
chr4	100025562	100025962	401	*	2.6677	1.69767	3.30872	0.728753	8.75e-05	0.00628193
chr13	40037014	40037414	401	*	2.98553	3.49007	2.04631	-0.728081	8.75e-05	0.00628193
chr1	77489415	77489815	401	*	3.41106	2.79498	3.89361	0.707051	8.76e-05	0.00628193
chrX	166787024	166787424	401	*	3.34857	2.57366	3.90923	0.713028	8.76e-05	0.00628193
chr6	7882572	7882972	401	*	4.77228	4.27093	5.18965	0.654997	8.78e-05	0.0062919
chr1	132164847	132165247	401	*	2.51519	3.05674	1.45445	-0.728447	8.78e-05	0.0062919
chr5	43437486	43437886	401	*	4.59019	4.04658	5.03251	0.692283	8.79e-05	0.00629801
chr7	105475548	105475948	401	*	5.05875	4.45325	5.53563	0.693561	8.85e-05	0.00633527
chr3	81163803	81164488	686	*	2.92554	2.05829	3.52615	0.725741	8.85e-05	0.00633659
chr8	87071239	87071639	401	*	3.89018	3.13036	4.44396	0.701705	8.89e-05	0.00635494
chr4	145125444	145125844	401	*	3.71207	3.0863	4.19977	0.699943	8.89e-05	0.00635494
chr9	67581518	67581918	401	*	6.22424	5.67815	6.668	0.683846	8.89e-05	0.00635494
chr1	152687195	152687595	401	*	6.23454	5.71521	6.66267	0.659674	8.91e-05	0.0063665
chr17	79354872	79355272	401	*	6.35936	5.94594	6.72084	0.631761	8.93e-05	0.00637651
chr14	51093686	51094086	401	*	4.07569	3.47321	4.55092	0.658254	8.94e-05	0.00637766
chr6	24348213	24348613	401	*	5.05044	4.62815	5.41783	0.642933	8.96e-05	0.00638863
chr4	57559448	57559848	401	*	4.06496	3.44745	4.54828	0.686563	8.97e-05	0.00639281
chr12	119113667	119114067	401	*	2.67041	1.76526	3.28639	0.727177	8.98e-05	0.00639504
chr13	34365214	34365614	401	*	5.89058	5.42942	6.2831	0.673823	8.99e-05	0.0063994
chr2	179371635	179372035	401	*	3.93862	3.3991	4.37859	0.684004	9.01e-05	0.00640977
chr12	72490032	72490432	401	*	5.04813	4.61683	5.42144	0.63153	9.03e-05	0.00641795
chr13	20180102	20180502	401	*	3.2996	2.63323	3.80828	0.704426	9.03e-05	0.00641795
chr3	39937806	39938206	401	*	6.21106	5.64357	6.66699	0.662112	9.03e-05	0.00641795
chr12	86582681	86583684	1004	*	2.86371	3.42202	1.74327	-0.72689	9.04e-05	0.00642084
[truncated: 5,894 more rows]

## Sheet: OvsY_open
chr7	26899851	26900251
chr16	4722491	4722891
chr2	80025071	80025471
chr8	77895339	77895739
chr10	89877030	89877791
chr7	27059330	27059730
chr12	5360696	5361096
chr11	80716453	80716853
chr1	151569216	151569616
chr8	16641720	16642120
chr19	11107767	11108167
chr8	19549577	19550613
chr7	58448799	58449199
chr8	17103921	17104880
chr16	27349251	27349651
chr10	34105685	34106085
chr11	22692734	22693134
chr3	106832088	106832488
chr8	22708267	22708667
chr10	34089437	34089837
chr16	45224559	45224959
chr10	90032706	90033481
chr6	4000702	4001102
chr13	89889122	89889522
chr14	119492786	119493186
chr16	9825267	9825667
chr16	23028554	23028954
chr19	11055696	11056096
chr7	91344224	91344624
chr6	113660483	113660883
chr18	84867132	84867532
chr2	66780789	66781189
chr19	11053079	11053853
chr8	19641078	19641478
chr2	126284081	126284481
chr11	76897789	76898189
chr2	180453149	180453549
chr11	80733370	80733770
chr7	18402863	18404088
chr2	165601676	165602076
chr12	5566354	5566754
chr13	57882545	57882945
chr7	27039870	27040270
chr12	6353132	6353532
chr6	13062093	13062493
chr8	123181384	123181784
chr14	119649860	119650260
chr11	28952416	28952816
chr7	26800094	26800494
chrX	143547870	143548270
chr12	79132111	79132511
chr7	75190268	75190668
chr1	127863772	127864172
chr4	11869274	11869674
chr8	16640463	16640863
chr11	76587315	76587715
chr12	57837611	57838011
chr13	57876830	57877568
chr8	56083612	56084280
chr7	26783227	26783627
chr4	16037277	16037677
chr6	82097728	82098128
chr8	68081788	68082188
chr9	60770439	60770839
chr9	34604957	34605357
chrX	130963327	130963727
chr13	19512126	19512526
chr19	42660109	42660509
chr11	76589839	76590239
chr16	9941317	9941717
chr12	34178923	34179562
chr11	49076299	49076699
chr7	26778518	26778918
chr18	4252003	4252403
chr5	146703737	146704137
chr11	79276172	79276572
chr11	22845259	22845659
chr16	9784589	9784989
chr2	169787377	169787777
chr6	82157398	82157798
chr3	27214372	27214772
chr14	75826715	75827428
chr12	11206287	11206687
chr7	91089283	91089683
chr9	104555510	104555910
chr16	9900957	9901357
chr13	45960305	45960705
chrX	141452653	141453053
chr9	84863388	84863788
chr4	129018885	129019285
chr3	120065745	120066145
chr1	140308793	140309193
chr18	43223501	43223901
chrX	23218443	23218843
chr18	7735088	7735488
chr3	121315395	121315795
chr14	46240124	46240524
chr13	101092301	101092701
chr6	63332540	63332940
chr9	76806251	76806651
chr9	13586924	13587324
chr4	69622603	69623003
chr11	61225669	61226069
chr4	119966663	119967063
chr3	93641933	93642333
chr7	75236364	75236764
chrX	117559035	117559435
chr14	119567972	119568372
chr2	3726730	3727130
chr12	104386877	104387277
chr9	83788000	83788400
chr5	103721459	103721859
chr8	94427945	94428345
chr2	84163284	84163684
chr7	104465016	104465416
chr8	125994836	125995550
chr16	9535209	9535609
chr6	94714782	94715182
chr5	74618492	74618892
chr14	18062196	18062596
chr10	28087361	28087761
chr8	124201600	124202000
chr5	105293653	105294053
chr15	99860035	99860435
chr16	57734191	57734591
chr11	114837010	114837410
chrX	152459736	152460136
chr10	90834365	90834765
chr4	105070371	105070771
chr7	66383586	66383986
chrX	133920282	133920682
chr11	22847670	22848070
chr13	54156339	54156739
chr11	80629385	80629785
chr14	22424087	22424487
chr11	21079805	21080205
chr3	104651648	104652048
chr6	122571287	122571687
chr16	9620659	9621059
chr18	37089771	37090171
chr12	58909861	58910261
chr9	76803677	76804077
chr10	88321400	88322143
chr6	32570447	32570847
chr16	43699390	43699790
chr16	9819512	9819912
chr4	65083304	65083704
chr10	79918212	79918612
chr14	22174742	22175142
chr3	138225122	138225522
chr3	81563715	81564432
chr2	67671707	67672107
chr1	169931731	169932500
chr5	90076008	90076408
chr5	146705433	146705833
chrX	72382028	72382428
chr9	13495520	13495920
chr8	81828088	81828488
chr4	102555555	102555955
chr2	6893101	6893501
chr6	43462021	43462421
chr2	12697179	12697579
chr7	90701367	90701767
chr5	137277344	137277744
chr7	91817967	91818367
chr9	102746786	102747186
chr4	65053333	65053733
chr1	84218566	84218966
chr10	28113871	28114271
chr8	16819882	16820282
chr7	69233318	69233718
chr5	25245780	25246346

## Sheet: OvsY_close
chr15	95560926	95561326
chr13	48594606	48595006
chr1	33527377	33527777
chr8	94999992	95000392
chr1	33501333	33501733
chr3	54551906	54552306
chr4	74013368	74013768
chr8	125342528	125342928
chr17	62862675	62863075
chr17	65009334	65009734
chr12	27479458	27479858
chr10	8292445	8293138
chr2	170826842	170827242
chr2	129175678	129176078
chr12	27338764	27339164
chr11	120888678	120889078
chr10	121865495	121866265
chr9	121171690	121172090
chr16	89570386	89571245
chr11	3543004	3543404
chr2	76929701	76930101
chr3	67450583	67450983
chr14	109214838	109215238
chr3	65109362	65109762
chr7	144037842	144038608
chr5	26165417	26165817
chr1	126431614	126432014
chr19	16960291	16960691
chr6	73587722	73588122
chr3	51816504	51816904
chr5	76657501	76657901
chr12	27342587	27342987
chr10	125389181	125389581
chr10	119610489	119610889
chr15	94227364	94227764
chr2	163939586	163939986
chr3	123690056	123690456
chr6	143361348	143362100
chr2	157187292	157187692
chr16	89840123	89840523
chr12	27228392	27228792
chr16	89897966	89898366
chr3	152980445	152981634
chr17	62657734	62658134
chr7	76341687	76342087
chr2	170731706	170732106
chr2	57301465	57301865
chr14	62023069	62023469
chr8	125604764	125605164
chr16	89954431	89954831
chr7	15980304	15980704
chr13	23772595	23772995
chr14	117930497	117930897
chr10	121954577	121954977
chr6	38021378	38021778
chr5	44151180	44152115
chr5	113310616	113311016
chr2	28219007	28219407
chr10	52982918	52983318
chr15	87715232	87715632
chr3	156791256	156791656
chr19	16959581	16959981
chr14	122249490	122249890
chr11	70606488	70606888
chr19	12585262	12585662
chr2	158781103	158781503
chr11	65269912	65270312
chr1	128856961	128857361
chr1	40967851	40968490
chr5	45444152	45444552
chr17	66286312	66286712
chr15	99647131	99647856
chr4	117071173	117071573
chr13	108411428	108411828
chr10	116771250	116771650
chr12	65159580	65159980
chr13	23763419	23764016
chr5	67439652	67440052
chr8	70057232	70057632
chr16	89835549	89835949
chr14	86825708	86826108
chr10	119819773	119820173
chr10	8323235	8323839
chr17	47271974	47272374
chr13	23551507	23551907
chr3	117575456	117575856
chr7	46179822	46180222
chr3	156904283	156904683
chr1	126573129	126573827
chr4	107830811	107831211
chr3	152667954	152668354
chr8	110486093	110486493
chr1	6359085	6359485
chr5	62766071	62766471
chr8	35615876	35616276
chr11	121231614	121232014
chr7	48873903	48874303
chr4	52211093	52211493
chr1	170406327	170406727
chr10	121890052	121890452
chr16	90072674	90073896
chr1	126656276	126656676
chr17	47248068	47248468
chr17	43068846	43069246
chr6	73644711	73645111
chr7	136930216	136930616
chr14	86748749	86749360
chr3	51910856	51911256
chr10	116784063	116784463
chr3	20223392	20223792
chr5	69341324	69341724
chr16	89817758	89818814
chr4	22914843	22915243
chr16	89991676	89992076
chr11	6644465	6644865
chr1	126660354	126660754
chr3	32817452	32817852
chr3	51908469	51908869
chr17	47225541	47225941
chr13	23562268	23562668
chr15	90992312	90992712
chr13	23750828	23751228
chr6	38206872	38207272
chr7	143977981	143978381
chr10	121904121	121904521
chr16	89952844	89953244
chr4	24544755	24545155
chr13	23556009	23556409
chr10	119803612	119804289
chr7	12803450	12803850
chr8	57589188	57589588
chr13	23762221	23762621
chr1	126658697	126659097
chr13	23554814	23555491
chr13	23562752	23563525
chr13	23746417	23746817
chr17	62659734	62660396
chr15	10572060	10572460
chr8	57579725	57580125
chr15	91009331	91009731
chr17	62607259	62607659
chr16	89960080	89960480
chr13	23574112	23574512
chr13	23571070	23571470
chr16	89960551	89960951
chr16	89973121	89973521
chr16	89924597	89924997

## Sheet: GvsY_open
chr7	26899848	26900248
chr7	27059335	27059735
chr11	49076321	49076721
chr7	18402863	18403263
chr12	5360702	5361102
chr16	27349249	27349649
chr5	103721468	103721868
chr19	37738520	37738920
chr11	76587319	76587719
chr19	42660091	42660491
chr7	26783236	26783636
chr10	89877021	89877803
chr11	83039159	83039755
chr10	25128509	25128909
chr11	76897783	76898183
chr2	3726777	3727177
chr8	22708277	22708677
chr10	34183791	34184191
chr4	119966690	119967090
chr7	26800089	26800489
chr16	23028265	23028959
chr9	50304273	50304673
chr8	16641757	16642157
chr6	122571287	122571687
chr16	4722500	4722900
chr2	126303170	126303570
chr5	100636810	100637210
chr12	5350620	5351020
chr7	27039869	27040269
chr8	77895332	77895732
chr3	93641909	93642309
chr8	17527442	17527842
chr9	84863409	84863809
chr8	19549571	19550613
chr14	75797803	75798523
chr3	106831754	106832494
chr19	37697238	37697973
chr7	70036696	70037379
chr8	121195995	121196395
chr5	104859883	104860283
chr19	11055707	11056107
chr15	6914183	6914583
chr2	80025047	80025447
chr13	57876917	57877317
chr10	34105702	34106443
chr11	22692801	22693201
chr18	31189598	31190323
chr13	57882546	57882946
chr14	22174731	22175131
chr5	105293660	105294060
chr11	80629391	80629791
chr19	37768608	37769008
chr18	4252005	4252405
chr12	44525217	44525617
chr19	37695735	37696135
chr8	17700407	17700807
chr19	42631521	42631921
chr3	97965977	97966377
chr8	16640462	16640862
chr11	80716450	80716850
chr10	90834404	90834804
chr12	44528591	44528991
chr19	37702356	37702756
chrX	141452643	141453043
chr12	103550046	103550446
chr19	11107754	11108154
chr16	45224581	45224981
chr6	82097724	82098124
chr15	27670178	27670578
chr15	99889466	99889866
chr13	20386766	20387166
chr11	76589839	76590239
chr12	5407087	5407487
chr2	84048749	84049149
chr2	126284074	126284474
chr12	5566367	5566767
chr4	84685945	84686345
chr5	117670425	117670825
chr9	104555201	104555900
chr8	19641080	19641480
chr19	29940190	29940590
chr13	20027107	20027507
chr3	81031987	81032387
chr2	84790162	84790790
chr4	118465309	118466006
chr8	54449843	54450243
chr7	91689844	91690244
chr5	108246211	108246611
chr7	18403405	18404360
chr15	63553584	63553984
chr19	37773574	37773974
chr11	11461803	11462203
chr4	65242666	65243066
chr17	26753415	26753815
chr6	120454648	120455048
chr3	27268680	27269080
chr6	23886385	23886785
chrX	143547896	143548296
chr9	102746797	102747197
chr8	94427947	94428347
chr19	11813070	11813470
chr4	129018896	129019296
chr1	118699971	118700371
chr11	22843771	22844171
chr10	28087355	28088014
chr12	5562628	5563028
chr13	41459917	41460317
chr1	9967950	9968646
chr7	91344215	91344615
chr5	31000122	31000907
chr18	56818927	56819327
chr2	136040660	136041060
chr18	32564265	32564665
chr8	119996860	119997260
chr5	74300914	74301314
chr2	141169583	141170232
chr7	90701361	90701761
chr15	27665583	27665983
chr14	75827019	75827419
chr8	94436962	94437362
chr2	17523710	17524110
chr12	81675423	81675823
chr10	28395821	28396221
chr18	46859502	46859902
chr13	19580428	19580828
chr10	34091889	34092289
chr8	15072796	15073196
chr19	29922865	29923265
chr15	6390632	6391032
chr4	101741744	101742144
chr7	120751953	120752353
chr18	5397332	5397732
chr10	96690949	96691349
chrX	169123395	169123795
chr5	108015524	108015924
chr18	46836780	46837180
chr7	111364874	111365652
chr12	71821679	71822079
chr9	40576168	40576568
chr11	82943304	82943704
chr19	44462109	44462509
chr13	45950526	45950926
chr3	123179040	123179440
chr2	66780787	66781187
chr15	99859845	99860457
chr8	81865673	81866073
chr10	94318265	94319000
chr11	80499573	80499973
chr6	122570740	122571140
chr13	34859428	34859828
chr1	39889398	39889798
chr8	14398070	14398776
chr2	122715982	122716759
chr5	112018576	112018976
chr12	44391366	44391766
chr7	67740879	67741279
chr8	79945495	79945895
chr12	44390403	44391136
chr8	68081817	68082217
chr6	42582761	42583161
chr7	75265711	75266111
chr2	165603763	165604163
chr4	105898109	105898509
chr2	38291488	38291888
chr3	101836092	101836492
chr3	38503835	38504235
chr6	4000709	4001109
chr14	119567966	119568366
chr3	19882650	19883050
chr19	33076724	33077124
chr1	132318370	132319088
chr9	51883326	51883726
chr18	74641893	74642293
chr1	193541175	193541889
chr8	127639029	127639429
chr8	115719257	115719657
chr1	133276985	133277385
chr8	68247027	68247427
chr1	84360119	84360519
chr8	123181402	123181802
chr2	166335764	166336164
chr1	159517766	159518166
chr11	82016427	82016827
chr4	124862090	124862490
chr6	67140834	67141234
chr12	57837688	57838088
chr9	97976297	97976697
chr15	54809277	54809677
chr3	19620091	19620491
chr9	60696295	60696695
chr7	90540943	90541343
chr18	84867131	84867531
chr8	16819929	16820703
chr11	82951872	82952272
chr9	76540674	76541074
chr5	146705434	146705834
chr19	37705690	37706090
chr9	92249490	92249890
chr8	17104178	17104578
chr14	57760375	57760775
chr6	82157410	82157810
chr9	117571310	117571710
chr7	75213768	75214168
chr12	8295458	8295858
chr7	66217558	66217958
chr16	23631396	23631796
chr4	87460278	87460678
chr7	92186514	92186914
chr11	28906244	28906644
chr14	18062205	18062605
chr7	75190268	75190668
chr18	77285175	77285575
chr7	91089235	91089635
chr16	57278322	57278722
chr5	35315169	35315569
chr5	8311346	8311746
chr1	37018800	37019200
chr12	44355132	44355532
chr7	119960640	119961040
chr7	109666701	109667101
chr2	12697188	12697588
chr7	107726196	107726596
chr9	38715903	38716303
chr19	38038276	38038676
chr12	58899397	58899797
chr18	32813667	32814067
chr7	40698307	40698707
chr14	30240912	30241312
chr17	73951590	73952341
chr5	29893282	29893682
chr8	56233811	56234569
chr4	87105698	87106098
chr1	193232586	193232986
chr7	107722462	107722862
chr1	74053986	74054386
chr9	34604991	34605391
chr8	19648021	19648763
chr10	34149747	34150147
chr15	74926698	74927098
chr2	109955047	109955447
chr16	57563482	57563882
chr11	22845251	22845651
chr17	16301785	16302185
chr19	38004732	38005132
chr16	34554248	34554648
chr15	99857625	99858025
chr1	168344988	168345388
chr18	32722889	32723289
chr12	12194223	12194623
chr18	68249174	68249574
chr2	165571183	165571906
chr8	81866985	81867695
chr7	104446010	104446410
chr7	69233306	69233706
chr11	83020647	83021047
chr19	37778047	37778447
chrX	143338275	143338675
chr11	61211988	61212388
chr7	58448798	58449198
chr15	66353991	66354391
chr7	104465091	104465817
chr15	42346204	42346862
chr11	28952430	28952830
chr8	24539213	24539613
chr5	100622456	100622856
chr14	88470824	88471224
chrX	9810136	9810536
chr9	76023546	76023946
chr13	63372066	63372466
chr5	137277358	137277758
chr16	24326779	24327179
chr18	80938059	80938459
chr13	68318071	68318471
chr9	104281726	104282126
chr14	62370840	62371240
chr8	54216167	54216567
chr5	117602832	117603232
chr10	89911882	89912282
chr7	96365817	96366217
chr16	45924873	45925273
chr8	120003300	120003700
chr13	94298411	94298811
chr8	78213086	78213486
chr14	59365321	59365721
chr9	86624733	86625133
chr4	95501130	95501530
chr4	96725687	96726087
chr6	94714772	94715172
chr8	64460151	64460551
chr3	142527319	142528004
chr19	37692424	37693230
chr10	19150105	19150505
chr9	107703318	107703718
chr11	78950377	78950777
chr5	8902393	8902793
chr4	100664893	100665807
chr8	110809895	110810295
chr1	151601286	151601686
chr14	27341426	27341826
chr10	19009343	19009743
chr17	78587356	78587756
chr9	119690957	119691357
chr5	111602247	111602647
chr2	30875639	30876606
chr10	88220975	88221375
chr12	114378642	114379042
chr13	19518391	19518791
chr8	110182424	110182824
chr19	37778589	37779260
chr7	89155659	89156059
chr16	43699361	43699761
chr3	84135366	84136139
chr10	96806605	96807005
chr18	60606922	60607322
chr3	19183293	19183693
chr6	63332615	63333015
chr19	37157010	37157410
chr12	81642369	81642769
chr5	117777008	117777408
chr12	44344117	44344517
chr17	79285183	79285583
chr7	91570961	91571361
chr13	30523580	30523980
chr9	85298613	85299013
chr2	118353489	118353889
chr18	6950397	6951181
chr11	54181818	54182218
chr13	20115564	20115964
chr18	52861111	52861511
chr11	49084736	49085136
chr9	100411380	100411780
chr3	65645657	65646057
chr4	16037277	16037677
chr12	71788923	71789673
chr18	12495754	12496154
chrX	143007846	143008566
chr14	30261754	30262154
chr5	90076002	90076402
chr8	80948464	80948864
chr2	45859935	45860335
chr7	119105898	119106298
chr5	38814176	38814576
chr16	57734183	57734583
chr12	6353144	6353544
chr5	7719925	7720325
chr15	84235328	84236060
chr17	45265641	45266041
chr3	100837286	100837686
chr15	34817057	34817457
chr5	37263817	37264441
chr1	120758775	120759175
chr7	110695724	110696399
chr5	35743198	35743598
chr2	180417956	180418356
chr1	62621624	62622024
chr11	61608039	61608757
chr2	173301682	173302433
chr7	90988596	90988996
chr2	151003808	151004208
chr4	105979414	105979814
chr5	115500391	115500791
chr14	66235161	66235561
chr1	35869632	35870032
chr11	61687097	61687497
chrX	72382027	72382427
chr18	7735136	7735536
chr5	107295193	107295593
chr11	3738782	3739182
chr16	25977538	25977938
chr19	33059509	33059909
chr9	34921965	34922616
chrX	142426570	142426970
chr9	34747893	34748293
chr17	44537512	44537912
chrX	152459712	152460112
chr8	17564873	17565273
chr17	14140265	14140665
chr10	90033065	90033465
chr7	64846065	64846465
chr2	52862779	52863179
chr12	44371336	44371736
chr14	22171745	22172145
chr5	117642880	117643280
chr7	72998360	72998760
chr18	56758467	56758867
chrX	94635849	94636249
chr7	132344570	132344970
chr6	24047058	24047458
chrX	9812434	9812834
chr11	96260266	96260666
chr7	27118271	27118671
chr9	83893837	83894237
chr10	28113861	28114261
chr1	89392629	89393029
chr19	7054794	7055194
chr3	97998575	97999324
chr5	111620068	111620468
chrX	159060866	159061266
chr12	82407961	82408361
chr2	49733959	49734359
chr11	28833750	28834150
chr2	145784942	145785342
chr2	80158805	80159205
chr14	60629965	60630365
chr10	62532855	62533255
chr7	107664271	107664671
chr12	92152093	92152765
chr12	98283435	98283835
chr4	87217946	87218346
chr2	151006551	151006951
chr5	57884971	57885371
chr5	43534383	43534783
chr7	91079267	91079667
chr3	53284506	53284906
chr1	182057959	182058359
chr8	126010859	126011259
chr8	121196770	121197513
chr6	66848527	66849300
chr11	67563181	67563581
chr11	22847671	22848071
chr1	78974418	78974818
chr13	95103166	95103566
chr11	76589133	76589533
chr2	169787380	169787780
chr10	34089446	34089846
chr6	58922558	58922958
chr9	13460922	13461322
chr13	101092302	101092702
chr9	13495532	13495932
chr2	165594852	165595252
chr13	29574750	29575150
chr18	78431623	78432023
chr13	47768938	47769338
chr4	136907836	136908518
chr9	11328911	11329311
chr5	8053758	8054158
chr11	106930452	106930852
chr1	156910956	156911356
chr6	139736022	139736716
chr5	117790085	117790485
chr2	169906347	169906747
chr3	145995495	145995895
chr15	74918262	74918662
chr10	12888327	12888727
chr2	125452690	125453090
chr13	109437766	109438166
chr18	61010186	61010586
chr3	29963528	29963928
chr3	97964859	97965259
chr10	34095120	34095520
chr7	83716784	83717184
chr5	118262547	118262947
chrX	117559042	117559442
chr2	13558564	13558964
chr10	79726037	79726437
chrX	143346488	143346888
chr5	106845040	106845440
chr1	177260445	177260845
chr7	125166801	125167201
chr18	78483459	78483859
chr12	81244462	81244862
chr19	32958541	32958941
chr8	92802704	92803104
chr1	37029779	37030179
chr13	32963969	32964369
chr10	17418040	17418440
chr11	70467898	70468298
chr15	99847110	99847510
chr19	3359636	3360307
chr5	18492340	18492740
chr13	20034091	20034795
chrX	73930698	73931098
chrX	36740386	36740786
chr17	63811421	63811821
chr11	49087087	49087487
chr2	169840276	169840676
chr14	79771137	79771537
chr4	129032696	129033096
chr3	141819224	141819624
chr6	94760681	94761081
chr1	57849093	57849493
chr6	32570471	32570871
chr12	24494746	24495146
chr7	91613524	91613924
chr6	122545284	122545684
chr5	102794554	102794954
chr7	66383908	66384308
chr2	148356113	148356513
chr12	103673151	103673551
chr17	15874497	15875271
chr15	36744902	36745682
chr15	42720467	42720867
chr17	34203340	34203740
chr13	68746950	68747676
chr8	94714597	94715255
chr15	67301328	67302126
chr15	11084982	11085382
chr1	157003049	157003449
chrX	168904706	168905378
chr2	84059267	84059667
chrX	143501323	143501723
chr10	71193004	71193404
chr18	12640495	12640895
chr15	76976526	76976926
chr19	29842940	29843340
chr17	44767009	44767773
chr18	60290422	60290822
chr13	32234025	32234425
chr18	84880580	84880980
chr4	95317822	95318222
chr8	56083607	56084007
chr4	105640801	105641201
chr15	40568503	40568903
chr8	128394759	128395159
chr19	44682407	44682807
chr11	21224319	21224719
chr6	15318548	15318948
chr19	46449295	46449695
chr14	75818516	75818916
chr18	5431742	5432142
chr6	22037306	22037706
chr11	16718133	16718533
chrX	157028893	157029293
chr11	80733376	80733776
chr5	117730555	117730955
chr2	127254669	127255270
chr6	91726664	91727064
chr13	104024780	104025180
chr1	37238778	37239178
chr19	37735393	37735793
chr12	54443318	54443718
chr7	99677621	99678021
chr17	86400045	86400445
chr9	66281351	66281751
chr8	89663865	89664265
chr2	141279154	141279554
chr13	54262721	54263121
chr10	10558058	10558458
chr14	119649860	119650260
chr4	31203326	31203726
chr6	32271381	32271781
chr4	4635364	4635764
chr4	64595075	64595475
chr3	56962604	56963004
chr3	141887902	141888302
chr11	44380584	44380984
chr2	84381144	84381544
chr8	121187608	121188394
chr9	67011539	67011939
chr6	32120970	32121370
chr11	82073786	82074186
chr18	4987545	4987945
chr11	20558172	20558572
chr3	51384834	51385234
chrX	69867569	69867969
chr5	8013041	8013693
chr19	22950927	22951327
chr5	64611004	64611404
chr17	73970419	73970819
chr2	102745371	102745771
chrX	106804322	106804722
chr13	45960318	45960718
chr8	37036226	37036626
chr18	4708641	4709041
chr18	60492157	60492557
chr11	31718193	31718593
chr5	147059414	147059814
chr11	45103538	45103938
chr8	124201596	124201996
chr5	110338770	110339170
chr9	109849476	109849876
chr7	132123158	132123558
chr18	52570836	52571236
chr4	89057074	89057474
chr4	129021878	129022278
chr7	91806915	91807315
chr1	84218579	84218979
chr9	97831296	97831696
chr6	58828531	58828931
chr7	92189275	92189675
chr6	94541595	94541995
chr11	49088274	49088674
chr3	52543004	52543404
chr13	113550889	113551289
chr13	75367066	75367772
chr9	51538898	51539298
chr12	5375574	5375974
chr15	67423751	67424151
chr17	11642151	11642551
chrX	167049380	167049780
chr19	11523802	11524202
chr11	79276173	79276573
chr13	89889117	89889517
chr4	105070390	105070790
chr5	118264231	118264631
chr1	133278530	133278930
chr19	22927104	22927504
chr2	33122873	33123273
chr5	8997934	8998334
chr1	79764013	79764413
chr15	67095003	67095403
chr19	43598924	43599651
chr16	56163465	56163865
chr7	26778513	26778913
chr13	32416836	32417434
chr16	33660080	33660480
chr13	31955078	31955478
chr13	114584611	114585011
chr3	89796346	89796746
chr17	14138930	14139330
chr2	35264067	35264467
chr11	115179635	115180035
chr10	17549940	17550340
chr1	128548703	128549103
chrX	143895377	143895777
chr7	90539472	90539872
chr18	52529785	52530834
chr1	151172013	151172413
chr18	60669049	60669449
chr12	5320972	5321372
chr4	100478801	100479201
chr1	153572216	153572975
chr13	114654935	114655335
chr5	18137388	18137788
chr17	14576348	14576748
chr15	66678700	66679100
chr4	100994583	100994983
chrX	72789202	72789602
chr11	50252095	50252495
chr13	99483476	99483876
chr16	10452512	10452912
chr13	29477361	29477761
chr3	75610592	75610992
chr2	145737227	145737627
chr1	193536514	193536914
chr4	86326647	86327047
chr1	119790641	119791041
chr12	116159933	116160333
chr2	33365602	33366002
chr15	99852809	99853209
chr13	20305683	20306083
chr8	89771331	89771731
chr2	7224602	7225002
chr8	19647415	19647815
chr3	123188774	123189174
chr14	76149833	76150233
chr11	108857679	108858759
chr11	80877302	80877702
chr15	74841842	74842242
chrX	141442028	141442428
chr17	16486312	16486712
chr2	169670797	169671197
chr12	86819184	86819584
chr17	11735453	11735853
chr7	81262441	81262841
chr7	99403452	99403852
chr3	101948521	101948921
chr6	54794131	54794531
chr5	98076644	98077044
chr15	67780810	67781210
chr10	79877727	79878127
chr10	70262807	70263207
chrX	106149217	106149907
chr4	58326702	58327102
chr6	140561049	140561449
chr17	79553867	79554267
chr15	6325931	6326331
chr10	88708715	88709115
chr4	100990865	100991265
chr14	22700241	22700641
chr1	87624833	87625622
chr1	190263723	190264123
chr4	63444689	63445089
chr7	90975637	90976303
chr13	106960553	106960953
chrX	157292307	157292707
chr3	81563414	81564534
chr4	101348241	101348641
chr10	17037965	17038365
chr9	84354403	84354803
chr10	96459221	96459621
chr2	146833042	146833442
chr12	33181907	33182307
chr10	52416003	52416403
chr11	76391776	76392176
chr4	144468090	144468490
chr8	56278403	56278803
chr11	82057585	82057985
chr19	42317152	42317552
chr14	47022227	47022627
chr9	51931060	51931460
chr8	27104900	27105300
chr14	76448941	76449341
chr8	48780589	48780989
chr6	71156648	71157048
chr8	120002462	120002862
chr17	78279217	78279617
chr11	82012306	82012706
chr7	58816292	58816692
chr5	41048487	41048887
chr10	71119532	71119932
chr9	13491840	13492630
chr5	80683927	80684327
chr19	6529589	6529989
chr1	66150853	66151253
chr7	67565051	67565763
chr10	90864470	90864870
chr1	138959832	138960232
chr4	8906751	8907151
chr3	108219841	108220241
chr2	165601665	165602065
chr9	84249821	84250221
chr17	79746086	79746486
chr8	31091313	31091713
chr10	98541820	98542220
chr1	12620861	12621261
chr7	98109679	98110079
chr11	44948579	44948979
chr17	79372388	79372788
chr14	32817088	32817488
chr5	117684413	117684813
chr2	67671442	67672137
chr6	142451422	142451822
chr1	79406281	79406681
chr2	94142351	94142751
chr11	22710699	22711099
chr9	50183729	50184129
chr1	177703353	177703753
chr12	10439450	10440049
chr7	81255040	81255440
chr12	8301842	8302242
chr14	119107642	119108042
chr4	53219354	53219754
chr17	71102864	71103264
chr17	9111706	9112106
chr10	79918212	79918612
chr17	79338816	79339478
chr13	102482394	102482794
chr17	28913108	28913508
chr17	35301689	35302089
chr10	98332596	98332996
chr3	109059188	109059588
chr6	149409402	149409802
chr9	58518452	58518852
chr2	52998078	52998478
chr5	103705991	103706391
chr17	10074305	10074705
chr18	4994412	4994812
chr14	18939983	18940383
chr10	86724129	86724529
chr11	86624281	86624681
chr16	14884954	14885695
chr17	13715516	13715916
chr2	31068782	31069182
chr13	19517946	19518346
chr17	15967780	15968180
chr9	34066938	34067338
chr8	121697483	121697883
chr1	119212256	119212995
chr3	121315431	121315831
chr1	189405230	189405630
chr2	169611147	169611547
chr1	82189629	82190029
chr18	56370267	56370667
chr6	51988114	51988514
chr16	30442436	30442836
chr7	30758910	30759310
chr8	121170554	121170954
chr7	66319868	66320550
chr5	29388639	29389039
chrX	166316787	166317187
chr19	26020434	26020834
chr13	52944665	52945065
chr5	37520382	37520782
chr4	125543114	125543514
chr1	189080803	189081203
chr8	121192449	121192849
chr5	146703701	146704101
chr5	117666853	117667253
chr11	76559966	76560571
chr17	26882701	26883101
chr7	90460933	90461333
chr17	79820732	79821132
chr17	28556616	28557016
chr4	102555568	102555968
chr5	132654013	132654413
chr18	6959918	6960318
chr17	73950250	73950650
chr14	105813608	105814368
chr19	35924393	35924793
chr16	30033316	30033716
chr13	54209405	54209805
chr10	3743837	3744237
chr1	133211891	133212291
chr13	102674114	102674514
chr8	3260171	3260918
chr16	15115377	15115777
chr6	7858589	7858989
chr15	97729111	97729511
chr9	69870298	69870698
chr18	55150979	55151379
chr7	143180163	143180563
chr17	73010057	73010457
chr11	31833164	31833564
chr15	102927546	102927946
chr1	90059098	90059498
chr8	111746765	111747165
chr2	7160088	7160488
chr15	74989443	74989843
chr7	90514583	90514983
chr5	86078558	86078958
chr10	96309703	96310103
chr12	40559055	40559455
chr13	54156342	54156742
chr12	5577065	5577465
chr9	102833632	102834032
chr15	50283405	50283805
chr1	179041951	179042351
chr4	118276254	118276863
chr9	59723684	59724455
chr1	90509370	90509770
chr19	37696691	37697091
chr10	54117781	54118181
chr8	81490911	81491311
chr11	3847665	3848065
chr6	87992769	87993169
chr12	87084649	87085049
chr1	184261210	184261610
chr12	105093538	105093938
chr2	125420552	125420952
chr6	139951521	139951921
chr12	35420183	35420583
chr1	193413313	193414441
chr5	120476269	120477065
chr15	3587829	3588229
chr2	28792561	28793644
chr17	45260421	45260821
chr13	63749035	63749435
chr7	66222799	66223199
chr13	20306447	20307128
chr16	24334422	24334822
chr1	169931748	169932511
chr14	52012089	52012489
chr5	107124473	107124873
chr11	67515522	67515922
chr18	12313487	12313887
chr4	117427443	117427843
chr10	96589805	96590205
chr8	34065343	34065743
chr2	180453597	180453997
chr3	145105105	145105505
chr10	25395352	25395752
chr19	36665693	36666093
chr6	53589740	53590400
chr11	70106840	70107240
chr11	59732601	59733001
chr3	5236316	5236716
chr1	12697004	12697404
chr9	23354277	23354677
chr12	3371417	3371817
chr7	55968260	55968660
chr18	37089762	37090162
chr7	64064280	64064680
chr11	118739449	118739849
chr1	182543122	182543522
chr13	114488066	114488466
chr7	51539337	51539737
chr8	28559863	28560263
chr3	9145434	9145834
chr5	147992608	147993008
chr15	102920685	102921085
chr6	67076342	67076742
chr10	96121314	96121714
chr10	56752113	56752513
chr1	192822627	192823027
chr16	65902860	65903260
chr11	76914395	76914795
chr4	59322990	59323668
chr13	101127806	101128206
chr8	109497434	109497834
chr2	94243616	94244016
chr12	70614681	70615081
chr17	28463783	28464183
chr11	33882669	33883069
chr10	56560563	56560963
chr18	15168261	15168661
chr12	24564581	24564981
chr3	37962194	37962594
chr17	50209871	50210271
chr12	108249237	108249861
chr15	42674061	42674769
chr13	107964584	107964984
chr5	112324483	112324883
chr3	117809060	117809460
chr18	46483725	46484125
chr6	48813167	48813567
chr8	18265890	18266290
chr9	49483274	49483674
chr16	91362846	91363246
chr3	65643759	65644159
chr11	101807266	101807666
chr15	6857821	6858221
chr1	193400317	193400717
chr15	41002031	41002431
chr2	106712798	106713476
chr13	32495147	32495547
chr13	41476650	41477050
chr2	75763243	75763643
chr6	23132703	23133103
chr6	149408815	149409215
chr13	45673848	45674248
chr5	142949529	142949929
chr15	74962586	74962986
chr9	49927294	49927694
chr12	50514550	50514950
chr7	130262726	130263126
chr8	110177403	110177803
chr9	5311558	5311958
chr9	85809302	85809702
chr2	179281923	179282619
chr3	69356224	69356624
chr5	103854094	103854494
chr7	92417944	92418344
chr19	32346170	32346570
chr17	80255202	80255602
chr19	20424168	20424568
chr9	30540663	30541063
chr11	21082687	21083087
chr3	52555061	52555461
chr8	79907866	79908266
chr11	82916250	82916650
chr10	27378228	27378628
chr4	64076401	64076801
chr13	112541726	112542126
chr5	38499402	38499802
chr9	76805064	76805464
chr18	60381370	60382798
chrX	142898413	142898813
chr15	66447403	66447803
chr2	121621397	121621797
chr7	92493124	92493904
chr14	118751188	118751588
chr6	113660436	113660836
chr10	94495515	94495915
chr10	59624403	59624803
chr1	119129062	119129462
chr1	151569250	151569650
chr3	121920052	121920452
chr19	20467549	20468224
chr3	89795678	89796078
chr2	19919241	19919641
chr15	6031998	6032398
chr14	61351315	61351715
chr7	118888987	118889607
chr10	90897832	90898232
chr19	29984645	29985045
chr9	75955069	75955731
chr6	91618690	91619483
chr2	75357497	75357897
chr1	162125873	162126273
chr5	117827433	117827833
chr13	57736109	57736509
chr18	34500497	34500897
chrX	142517916	142518316
chr16	49889154	49889554
chr8	103551714	103552114
chr8	94802285	94802685
chr19	11464893	11465293
chr3	31084154	31084554
chr11	3754690	3755728
chr16	35927550	35927950
chr13	57721561	57721961
chr11	80565597	80565997
chr9	85327215	85327615
chr18	46978054	46978454
chr10	17518604	17519004
chr10	111570872	111571272
chr1	34013547	34013947
chr2	14633179	14633579
chr2	11530104	11530504
chr18	44584676	44585472
chr10	90116725	90117125
chr15	80739871	80740271
chr16	78019875	78020275
chr9	123465605	123466005
chr8	81854596	81854996
chr16	44684352	44685098
chr15	62251302	62251702
chr15	59519809	59520209
chr13	60660692	60661092
chr9	13483216	13484295
chr9	21329947	21330347
chr17	79350613	79351291
chrX	140062425	140062825
chr5	96797056	96797456
chr13	20140015	20140415
chr12	80787709	80788109
chr7	112615058	112615458
chr8	17537500	17537900
chr17	44653138	44653538
chr4	8945085	8945485
chr1	132384667	132385067
chr13	52778139	52778539
chr1	37419387	37419787
chr9	13586929	13587329
chr2	32896460	32896860
chr1	190284348	190284748
chr8	25329621	25330021
chr1	45765665	45766065
chr2	7115093	7115493
chr1	51468021	51468421
chr2	30870903	30871303
chr2	137436172	137436572
chr12	69998401	69998801
chr8	83774267	83774667
chr1	119108087	119108487
chr8	68392831	68393231
chr16	49938945	49939345
chr7	70061248	70061648
chr19	37057527	37057927
chr17	18151458	18151858
chr10	27983990	27984390
chr4	106199014	106199414
chr1	193518872	193519272
chr2	181415917	181416317
chr2	62587671	62588071
chr3	105059913	105060313
chr8	94517650	94518050
chr7	99146100	99146500
chr10	26798961	26799361
chr3	81030321	81030721
chr4	87227492	87227892
chr4	99186823	99187223
chr9	60898360	60898760
chr9	58138790	58139190
chr9	78114672	78115072
chr6	124542357	124542757
chr11	118416164	118416564
chr18	38050715	38051115
chr13	45684937	45685337
chr15	44705010	44705410
chr17	78507366	78507766
chr4	45142342	45142742
chr17	44600367	44600767
chr9	60578134	60578534
chr6	145950631	145951031
chr11	73326506	73326906
chr15	62028355	62028755
chr13	60683090	60683490
chr2	165696541	165696941
chr16	90815310	90815710
chr4	105201145	105201545
chr7	89235343	89235743
chr18	75405632	75406032
chr10	99774612	99775012
chr9	32635432	32635832
chr14	87567152	87567552
chr3	53498443	53498843
chrX	69540840	69541240
chr16	57750537	57750937
chr2	66677535	66677935
chrX	72270681	72271081
chr10	80054492	80054892
chr7	98119376	98119776
chr8	107270478	107270878
chr8	25304805	25305205
chr2	62629594	62629994
chr1	181860645	181861045
chr2	125650760	125651160
chr13	101423481	101423881
chr4	150787070	150787470
chr8	66494454	66495137
chr9	43676012	43676412
chr11	51800731	51801131
chr6	121454104	121454504
chr1	133930505	133930905
chr9	9165364	9165764
chr6	122758737	122759419
chr19	37703939	37704717
chr2	180223282	180223682
chr15	11159045	11160081
chr4	65135119	65135519
chr12	80811941	80812341
chr9	35324562	35324962
chr13	102940561	102940961
chr18	63417044	63417444
chr4	144404306	144404706
chr6	29315370	29315770
chr13	54197889	54198504
chr6	94660375	94660775
chr14	76146936	76147336
chr5	67899356	67899756
chr1	87553719	87554119
chr12	5387833	5388233
chrX	145849104	145849504
chr7	114679312	114679712
chr18	61640531	61640931
chr11	69875448	69875848
chr11	80711331	80711731
chr16	57649822	57650222
chr10	17012430	17012830
chr9	102986406	102986806
chr1	178513914	178514314
chr3	28236766	28237166
chr4	100634393	100634793
chr6	142339098	142339498
chr5	43530929	43531329
chr14	111249396	111249796
chr14	22368582	22368982
chr5	53509516	53509916
chr16	67611238	67611638
chr16	20750346	20750746
chr7	39675427	39675827
chr12	116109590	116109990
chr3	65568151	65568551
chr7	89527007	89527407
chr9	50304990	50305390
chr17	73941554	73942204
chr17	16345251	16345651
chr8	17523680	17524080
chr19	3904340	3904740
chrX	9747496	9747896
chr3	104651710	104652110
chr1	184140636	184141036
chr4	95319119	95319802
chr2	106753219	106753619
chr2	180444529	180445227
chr11	30750049	30750449
chrX	143906648	143907048
chr7	97783594	97783994
chr1	154156424	154156824
chr15	40728812	40729212
chr19	37689461	37690061
chr16	50814592	50814992
chr18	63319893	63320293
chr13	20205007	20205407
chr14	30172827	30173227
chr7	64771157	64771557
chr5	64360168	64360905
chrX	133674394	133674794
chr3	135726199	135726599
chr9	113091601	113092277
chr1	164397281	164398038
chr2	173451996	173452396
chr4	106281316	106281716
chr5	4176509	4176909
chr10	60751307	60751707
chrX	14185909	14186309
chr9	42692544	42692944
chr2	12761356	12761756
chr12	104898689	104899089
chr6	59108164	59108564
chr9	116902839	116903968
chr3	40483388	40483788
chr12	5553108	5553508
chr6	17055678	17056406
chr19	27124909	27125309
chr19	32937642	32938042
chr6	140682903	140683303
chr7	83966498	83966898
chr9	76024207	76024607
chr2	169804413	169804813
chr13	33028571	33028971
chr13	36820386	36820786
chr4	87063009	87063409
chr19	29973407	29973807
chr9	60770436	60770836
chr4	95100705	95101105
chr3	144586457	144586857
chr17	71124265	71124665
chr4	99158449	99158849
chr13	9380763	9381163
chr8	56388603	56389003
chr7	132307757	132308157
chr18	6957831	6958231
chr18	12524330	12524730
chr13	20395565	20395965
chr14	25487006	25487406
chr2	7534815	7535215
chr1	163574449	163574849
chr4	145000059	145000459
chr7	64840437	64841235
chr9	58085102	58085502
chr8	82871118	82871518
chr1	77470411	77471454
chr1	73566800	73567200
chr7	124867999	124868399
chr18	43436188	43436588
chrX	143337563	143337963
chr13	44994247	44994936
chr16	23609689	23610089
chr17	12364059	12364459
chr13	93237969	93238369
chr7	75265285	75265685
chr13	20133847	20134247
chr1	164815322	164815722
chr4	31825043	31825443
chr6	48869806	48870206
chr7	25476060	25476460
chr8	87094693	87095093
chr13	32419143	32419818
chr11	105608267	105608667
chr3	54753456	54753856
chr12	34178913	34179518
chr2	169843625	169844025
chr1	151653443	151653843
chr7	25783749	25784149
chrX	19157114	19157824
chr19	28518337	28518737
chr7	25831759	25832159
chr8	17441387	17441787
chr16	84621369	84621769
chr9	63400194	63400594
chr4	131826916	131827704
chr5	8894676	8895461
chr4	125515391	125515973
chr17	26850028	26850428
chr17	75127225	75128000
chr1	12620418	12620818
chr13	53033508	53033908
chr7	70798651	70799831
chr4	107864909	107865309
chr8	77659620	77660020
chr15	41022150	41022860
chr5	117801385	117801785
chr17	44709842	44710242
chr6	129112230	129112630
chr4	95864970	95865936
chr1	72309800	72310200
chr12	79748840	79749240
chr2	129587912	129588312
chr11	118427289	118427689
chr7	91261995	91262395
chr12	71820080	71820480
chr8	92801167	92801567
chr13	36086567	36086967
chr13	113418130	113418530
chr6	24907405	24907805
chr18	38067889	38068289
chr5	103541114	103541514
chr12	5144918	5145636
chr5	117457148	117457548
chr1	46852191	46852591
chr16	34728405	34729094
chr10	12931037	12931806
chr7	96136340	96136740
chr9	5308581	5308981
chr9	102763571	102763971
chr3	116329380	116329780
chr8	13538712	13539112
chr7	132307046	132307446
chr9	69054820	69055220
chr3	65663106	65663506
chr4	62965403	62965803
chr1	58744753	58745153
chr17	56490371	56491145
chr9	62972460	62972860
chr8	11459024	11459424
chr16	90841701	90842101
chrX	141439389	141439789
chr18	39800218	39800618
chr2	129601975	129602375
chr1	162773678	162774078
chr2	9481717	9482117
chr3	38633294	38633694
chr18	8844418	8844818
chr1	163562212	163562612
chr3	27214366	27214766
chr2	134800200	134800600
chr1	162184061	162184461
chr10	3809181	3809926
chr15	7809829	7810229
chr13	90513919	90514319
chr4	98622163	98622563
chr9	86999941	87000341
chr11	109671134	109671534
chr17	70797376	70797776
chr10	86124087	86124487
chr10	56693889	56694678
chr11	101143686	101144086
chr16	24431775	24432175
chr10	61203937	61204337
chr12	80853646	80854046
chr10	40629750	40630150
chr13	45867276	45867676
chr15	7146457	7146857
chr1	120831039	120831439
chr3	123143383	123143783
chr18	4715680	4716080
chr2	44977145	44977545
chr3	135522506	135522906
chr11	45831660	45832060
chr2	180453102	180453502
chr1	89600474	89600874
chr2	146361082	146361482
chr16	9825204	9825604
chr12	80213511	80213911
chr3	8962622	8963022
chr8	16461435	16461835
chr12	103281937	103282337
chr2	103117136	103117536
chr2	13450916	13452029
chr8	80577145	80577545
chr8	87745173	87745573
chr12	5108639	5109039
chr11	80602631	80603031
chr7	98793802	98794202
chr7	64997758	64998158
chr19	16707966	16708366
chr5	37873683	37874083
chr1	194238534	194238934
chr12	8281620	8282020
chr17	43644367	43644767
chr14	47638490	47638890
chr11	99132282	99132682
chr5	133045835	133046235
chr4	65159547	65160220
chr6	32167659	32168059
chr13	42884198	42884598
chr15	55846911	55847655
chr5	146676462	146676862
chr1	120396281	120396681
chr3	103830691	103831091
chr17	73112152	73112552
chr4	148041846	148042246
chr8	15047165	15048133
chr9	59096557	59096957
chr13	32465846	32466246
chr10	107735489	107735889
chr8	116115809	116116209
chr3	121348765	121349165
chr2	34962953	34963353
chr6	145859783	145860183
chr4	95178526	95179150
chr13	81048321	81048721
chrX	169881812	169882212
chr2	14807279	14808024
chr10	34096378	34096778
chr6	22030375	22030775
chr6	129120048	129120448
chr5	39644516	39645641
chr10	127604739	127605139
chr9	32033663	32034063
chr18	31340024	31340424
chr4	89040941	89041341
chr2	14820966	14821366
chr3	101327149	101327549
chr8	68083311	68083711
chr6	43885796	43886196
chr5	117779075	117779475
chr13	60618355	60618755
chr16	31235021	31235805
chr13	32509517	32509917
chr2	126283118	126283518
chr11	94589418	94589818
chr1	193138342	193139379
chr10	71198878	71199278
chr11	79188153	79188553
chr18	36374014	36374414
chr5	107157469	107157869
chr14	22186391	22186791
chr19	37821188	37821588
chr4	141274754	141275154
chr6	16150560	16151337
chr14	122903493	122904184
chr19	44827980	44828380
chrX	14273584	14273984
chr2	174050169	174050569
chr2	137204415	137204815
chr7	44586853	44587253
chr13	114654258	114654658
chr11	21061014	21061414
chr5	97304878	97305278
chr11	46290916	46291316
chr2	103968313	103968713
chr2	137510941	137511341
chr19	38429900	38430822
chr7	140973427	140974110
chr16	23518826	23519226
chr17	63755277	63755677
chr2	7260122	7260522
chr8	34614273	34614673
chr7	47031388	47031788
chr6	82050292	82050692
chr12	73476346	73476746
chr4	82166116	82166516
chr10	111543818	111544218
chr3	79089055	79089455
chr9	95181335	95181735
chr16	65850005	65850699
chr1	193496496	193496896
chr2	143951904	143952304
chr13	114643633	114644609
chr11	12410801	12411887
chr2	6320154	6320554
chr1	33903712	33904112
chr9	30966970	30967370
chr17	43788220	43788620
chr12	79963443	79963843
chr15	39731666	39732066
chr4	120544836	120545236
chr1	83900157	83900557
chr7	91369756	91370156
chr13	49357587	49357987
chr8	56704028	56704428
chr3	37704830	37705230
chr1	12764854	12765254
chr8	14095585	14096274
chr7	75152509	75152909
chr18	35477802	35478202
chr18	67469702	67470102
chr16	22919935	22920335
chr11	20253042	20253442
chr2	165559755	165560155
chr10	19068321	19068721
chr6	67109775	67110175
chr9	105880833	105881233
chr11	11939603	11940003
chr3	65603474	65603874
chr5	117747839	117748239
chr12	103553410	103553810
chr10	121506628	121507028
chr18	60669693	60670093
chr11	52079967	52080367
chr1	136600169	136600944
chr7	69770930	69771330
chr7	114577649	114578049
chr2	66711575	66712593
chr6	113024801	113025201
chr10	111672717	111673117
chr1	119458087	119458487
chr4	115103503	115103903
chr2	72647704	72648104
chr12	101762164	101762564
chr5	137108094	137108494
chr9	35032378	35032778
chr5	65279246	65279646
chr5	19226476	19226876
chr12	40029188	40029588
chr18	57438781	57439181
chr2	104717772	104718172
chr3	123117451	123117851
chr19	60463940	60464340
chr8	126006400	126006800
chr2	121628235	121628635
chr3	151988287	151988687
chr2	165673265	165673665
chr7	65044301	65044701
chr19	37896164	37896564
chr5	52587250	52587916
chr4	99168498	99168898
chr10	56783926	56784326
chr8	93734833	93735511
chrX	161921249	161921975
chr15	7012949	7013349
chr16	9964517	9964917
chr5	112012886	112013286
chr1	64319181	64319865
chr13	32267177	32267577
chr7	110114756	110115156
chr16	9941313	9941713
chr8	93731366	93731766
chr2	152931238	152931904
chr17	44617761	44618161
chr14	8244371	8244771
chr11	50431895	50432295
chr14	80010532	80010932
chr1	81903713	81904113
chr9	21016529	21016929
chr5	8719634	8720034
chr12	16837822	16838222
chr8	82777335	82777735
chr2	94089873	94090273
chr2	3712261	3712661
chr4	105614381	105614781
chrX	13674364	13674764
chrX	160602562	160602962
chr8	26805435	26805835
chr8	44709134	44709534
chr11	82193880	82194280
chr7	92796809	92797209
chr19	22637229	22637629
chr11	117248758	117249158
chr12	52835382	52835782
chr8	94194623	94195249
chr10	8935668	8936068
chr11	119209589	119209989
chr19	47890599	47890999
chrX	73476563	73476963
chr4	145066311	145066711
chr9	51868996	51869396
chr4	58765277	58765677
chr5	117686498	117686898
chr7	91339631	91340031
chr4	125534383	125534783
chr2	84859986	84860386
chr4	119750158	119750558
chr3	142310462	142310862
chr1	160550655	160551055
chr4	137925151	137925551
chr16	44632828	44633228
chr5	106851412	106851812
chr2	118512952	118513352
chr9	77302038	77302438
chr2	50915882	50916662
chr4	45192020	45192420
chr18	63407014	63407414
chr6	51216422	51216822
chr14	62509343	62509743
chr5	111503693	111504093
chr11	67755728	67756128
chr19	43583604	43584159
chr4	83040836	83041236
chr10	94249533	94249933
chr2	137581539	137582247
chr2	35495438	35495838
chr14	54768349	54768749
chr13	69447333	69447733
chr18	49978466	49978866
chr3	103661775	103662175
chr8	108585587	108585987
chr7	84128602	84129002
chr9	69274786	69275186
chr9	56757972	56758372
chr9	76003701	76004101
chr10	107318917	107319317
chr2	32924671	32925071
chr14	87637164	87637564
chr9	34947350	34948146
chr6	142659877	142660277
chr19	42079973	42080373
chr9	23148555	23148955
chr2	35230184	35230584
chr17	44737936	44738336
chr7	98970872	98971272
chr2	163798591	163798991
chr9	62353850	62354250
chr17	6140879	6141279
chr5	111526037	111526437
chr5	89965561	89965961
chr16	30475844	30476244
chr2	165563206	165563606
chr1	161925369	161925769
chr7	118887714	118888114
chr8	116144188	116144588
chr6	93224254	93224654
chr11	80772503	80772903
chr6	12602145	12602545
chr9	32024745	32025145
chr5	114911620	114912020
chr13	25256998	25257398
chr13	41334620	41335020
chr12	40712246	40712646
chr6	13062090	13062490
chr12	110145387	110145787
chr12	40247928	40248328
chr17	43904381	43904781
chr9	75599104	75599504
chr5	117621383	117622131
chr2	70629381	70629781
chr13	29503525	29503925
chr3	135730105	135730505
chr15	55002323	55002723
chr10	126000969	126001369
chr14	22114872	22115272
chr19	11053083	11053483
chr6	22018764	22019524
chr18	47177226	47177626
chr11	80802840	80803240
chr14	111744876	111745640
chr3	9715668	9716402
chr1	85703534	85703934
chr1	153802951	153803351
chr4	128981042	128981442
chr6	129159922	129160322
chr10	67226194	67226962
chr2	168504476	168504876
chr16	29818739	29819139
chr16	26082809	26083209
chr11	80701536	80702224
chrX	166303332	166303732
chr12	70531947	70532572
chr16	31538733	31539514
chr16	65627179	65627579
chr9	13507447	13508157
chr10	18876274	18876674
chr10	128770078	128770478
chr8	66913631	66914514
chr7	137812082	137812482
chr14	43918197	43918597
chr10	90068574	90068974
chr1	14011578	14011978
chr5	117575029	117575429
chrX	98859371	98859771
chr9	85616443	85616843
chr1	133121253	133121653
chr7	81264771	81265171
chr18	67577807	67578207
chr5	38308959	38309359
chr7	84196283	84196683
chr10	21773609	21774009
chr19	40365030	40365597
chr11	54429690	54430090
chr17	84636443	84636843
chr12	111449286	111449686
chr19	20399246	20399646
chr19	5851440	5851840
chr4	140929759	140930159
chr8	16838669	16839069
chr5	97867918	97868318
chr4	57377825	57378225
chr10	78092676	78093076
chr8	19535197	19535597
chr13	19512136	19512536
chr14	62604972	62605372
chr1	79505697	79506097
chr9	33070536	33070936
chr18	44615390	44615790
chr12	72022231	72022631
chr11	90015253	90015653
chr4	124576069	124576469
chr17	83893079	83893479
chr7	67559387	67559787
chr4	151264035	151264435
chr2	6464318	6464718
chr18	76079101	76079501
chr15	27682592	27682992
chr9	106273750	106274150
chr3	68683609	68684009
chr3	127857357	127857757
chr13	20217559	20217959
chr6	144754005	144754405
chr16	78619387	78619787
chr7	99990099	99990768
chr8	56292330	56292730
chr6	101362352	101362752
chr14	17407380	17408227
chr6	52160056	52160456
chr19	29666861	29667629
chr13	71587463	71587863
chr14	41008088	41008488
chr8	24484582	24484982
chr5	77367390	77368046
chr3	107822260	107822660
chr4	95082381	95082781
chr12	104480235	104480635
chr8	121673937	121674337
chr2	45222364	45222764
chr2	112800690	112801090
chr15	74960729	74961129
chr5	30901897	30902297
chr17	73082493	73082893
chr4	128660115	128660515
chr13	34234407	34234807
chr6	22045139	22045539
chr3	109010803	109011203
chr9	13302490	13302890
chr3	102471305	102471705
chr4	106872291	106872691
chr17	88628902	88629302
chr18	74002163	74002563
chr10	77097830	77098230
chr13	113730036	113730436
chr17	50503064	50503464
chr17	13802836	13803236
chr9	49976189	49976589
chr9	118802062	118802462
chr10	126924146	126924546
chr13	91779923	91780323
chr1	120961233	120961633
chr8	80149557	80149957
chr13	111789580	111789980
chr2	38689842	38690242
chr10	54076428	54076828
chr16	33128920	33129320
chr18	15551668	15552068
chr7	107526962	107527362
chr5	107158531	107158931
chr2	119171522	119171922
chr9	85320097	85320838
chr1	62724336	62725380
chr9	44873608	44874008
chr1	157380408	157381099
chr9	51397602	51398002
chr14	23966420	23966820
chr6	90477074	90477474
chr1	188055961	188056361
chr9	83803510	83803910
chr10	21922897	21923297
chr13	29550269	29550669
chr3	27298273	27298673
chr19	29050184	29050584
chr17	12290748	12291508
chr16	23031002	23031613
chr8	11136566	11136966
chr18	60170867	60171267
chr4	119836013	119836413
chr1	55682300	55682700
chr11	114698511	114698911
chr7	90887153	90887553
chr5	36382682	36383082
chr4	105970064	105970464
chr15	86079908	86080308
chr2	45581000	45581400
chr5	96805949	96806349
chr18	36380632	36381032
chr4	53121828	53122228
chr10	45802735	45803135
chr8	94801698	94802098
chr19	45609978	45610777
chr13	99489716	99490116
chr2	49840553	49840953
chr9	75108063	75108463
chr16	32111254	32111654
chr13	104037537	104038255
chr9	14716747	14717147
chr1	17088047	17088447
chr19	41345405	41345805
chr2	3760621	3761021
chr2	160335063	160335463
chr2	145785478	145785878
chr13	4772277	4772677
chr9	13608521	13608921
chr2	72058696	72059096
chr11	4308640	4309040
chr18	4716284	4716684
chr1	12871874	12872274
chr10	34070968	34071615
chr12	77216492	77217265
chr10	90303896	90304296
chr18	63357666	63358066
chr3	37965096	37965496
chr7	111367254	111367654
chr9	85265011	85265720
chr5	48023557	48023957
chr5	31792899	31793299
chr7	112473795	112474195
chr14	22364468	22365199
chr16	18379381	18379781
chr3	69485759	69486159
chr3	14641448	14641848
chr4	83308928	83309328
chr6	140725246	140725646
chr18	6703726	6704319
chr14	46924022	46924787
chr19	23028335	23028735
chr19	29892013	29892413
chr5	64833895	64834547
chr5	148895059	148895459
chr7	143408479	143408879
chr8	18648406	18648806
chr5	123382049	123382449
chr16	92979587	92980237
chr3	79129185	79129585
chr12	81033701	81034101
chr18	78448197	78448984
chr9	111013752	111014152
chr14	119678600	119679332
chr14	22424088	22424488
chr19	40370103	40370503
chr3	51709054	51709454
chr18	78554187	78554803
chr6	85864925	85865325
chr12	56613963	56614363
chr7	29452051	29452765
chr1	12347352	12347752
chr14	119839489	119840156
chr7	110941311	110941711
chr2	169687038	169687438
chr13	45751232	45751632
chr3	60499065	60499465
chr12	116743774	116744174
chr6	91533813	91534213
chr14	118851007	118851407
chr11	58193991	58194391
chr5	51710706	51711390
chr9	5356841	5357494
chr7	131236114	131236514
chr5	35388373	35388773
chr5	37442730	37443130
chr14	47374349	47374749
chr13	32219903	32220303
chrX	104529092	104529492
chr4	138462941	138463341
chr7	75291924	75292324
chr14	45830417	45830817
chr4	149870981	149871381
chr16	35918932	35919700
chr1	45758105	45758505
chr4	100746466	100746866
chr2	148521999	148522399
chr13	64252155	64252555
chr1	170741557	170741957
chrX	59585731	59586131
chr5	135841640	135842040
chr14	118691720	118692120
chr10	122794085	122794723
chr6	22078696	22079096
chr9	67040993	67041393
chr10	5849987	5850387
chr12	75701798	75703137
chr11	72302254	72302654
chrX	51686579	51686979
chr16	76591625	76592025
chr11	82006855	82007255
chr4	76454306	76454706
chr13	102584001	102584401
chr13	15742875	15743275
chr19	33040974	33041374
chr12	78119262	78119662
chr8	71205534	71205934
chr17	74819581	74820266
chr15	99839992	99840392
chr8	46895960	46896360
chr14	30904270	30904670
chr13	41583491	41583891
chr13	60659833	60660233
chr2	162987208	162987608
chr6	85590148	85590548
chr1	131733059	131733841
chr7	139972942	139973342
chr1	82223402	82223802
chr9	83195057	83195457
chr4	133348028	133348428
chr13	35395631	35396031
chr15	6539998	6540398
chr19	11513560	11514311
chr15	82969419	82969819
chr9	13614520	13614920
chr5	133487662	133488429
chr10	27674356	27674756
chr8	18809528	18809928
chr4	58189335	58189735
chr17	27085705	27086105
chr14	20818862	20819262
chr16	67646937	67647337
chr11	98962169	98962569
chr4	100025562	100025962
chr1	77489415	77489815
chrX	166787024	166787424
chr6	7882572	7882972
chr5	43437486	43437886
chr7	105475548	105475948
chr3	81163803	81164488
chr8	87071239	87071639
chr4	145125444	145125844
chr9	67581518	67581918
chr1	152687195	152687595
chr17	79354872	79355272
chr14	51093686	51094086
chr6	24348213	24348613
chr4	57559448	57559848
chr12	119113667	119114067
chr13	34365214	34365614
chr2	179371635	179372035
chr12	72490032	72490432
chr13	20180102	20180502
chr3	39937806	39938206
chr13	107692315	107692715
chr2	157447682	157448082
chr11	22891874	22892467
chr16	50673121	50673787
chr2	93780586	93780986
chr10	24581035	24581435
chr18	38515414	38515814
chr6	38835293	38835693
chr4	120601802	120602537
chr2	75685445	75685845
chr2	3683970	3684370
chr8	105743683	105744083
chr11	29607463	29607863
chr13	13572921	13573321
chr3	103907634	103908034
chr2	169837210	169837610
chr18	63208999	63209399
chr1	162076508	162076908
chr8	12754211	12754611
chr7	114070475	114070875
chr13	99149032	99149432
chr7	109456513	109456913
chr2	166398835	166399572
chr4	82597762	82598162
chr2	130117238	130117899
chr8	80163031	80163729
chr19	42638910	42639310
chr18	70530793	70531193
chr13	69377977	69378741
chr9	75085211	75085611
chr15	54227128	54227528
chr15	103041603	103042003
chr9	102650291	102650691
chr4	105615171	105615831
chr9	57505731	57506131
chr11	61590458	61590858
chr15	7017274	7017674
chr19	43648304	43648704
chr2	135453991	135454391
chr16	33641882	33642282
chr16	9984651	9985274
chr9	90196897	90197297
chr15	84168818	84169218
chrX	48424613	48425013
chr17	50574148	50574548
chr4	130805655	130806055
chr1	162792621	162793021
chr18	12318293	12318693
chr7	6885389	6885789
chr15	6702171	6702571
chr12	26454682	26455082
chr8	81828066	81828466
chr2	166061334	166062905
chr2	48426562	48426962
chr9	40195983	40196383
chr13	37506024	37506424
chr1	92379051	92379822
chr5	34294783	34295546
chr8	110944274	110944674
chr7	38209557	38209957
chr9	34735535	34735935
chr16	57402918	57403318
chr1	90335047	90335447
chr6	32400290	32400690
chr9	84094119	84094519
chr11	4578681	4579081
chr5	131269462	131269862
chr2	68795993	68796393
chr15	8706854	8707254
chr9	48609773	48610173
chr13	95608437	95608837
chr1	183168473	183168873
chr6	32196807	32197207
chr3	60798792	60799192
chr5	9073330	9073730
chr15	38343721	38344121
chr9	57017705	57018105
chr2	10016845	10017825
chr13	81133275	81133675
chr14	8004239	8004639
chr13	113547845	113548434
chr12	34040977	34041377
chr1	170998506	170998906
chr3	104548639	104549039
chr10	5326704	5327104
chr4	95303293	95303693
chr11	83409318	83409718
chr19	36685866	36686266
chr1	156057130	156057530
chr3	52470202	52470602
chr3	5229256	5229656
chr11	5304583	5304983
chr12	78219144	78219544
chr15	101297885	101298285
chr1	98002753	98003153
chr14	122762282	122762949
chr2	60698050	60698450
chr12	37072391	37072791
chr3	97534329	97534729
chr16	22918735	22919135
chr4	97036636	97037036
chr4	134656304	134656704
chr1	84449567	84449967
chr9	25176562	25176962
chr3	95293631	95294031
chr7	84564626	84565026
chr1	151031606	151032006
chr8	125957567	125957967
chr4	58632890	58633290
chrX	104760361	104760761
chr10	21583782	21584182
chr1	37045466	37045866
chr15	62960304	62960704
chr10	88390356	88390756
chr13	112540348	112541024
chr5	117618770	117619170
chr4	101305196	101305596
chr1	154065874	154066274
chr1	78908024	78908424
chr4	100856995	100857395
chr13	19854934	19855334
chr9	60813480	60813880
chr4	150059941	150060341
chr9	53706065	53706465
chr11	90029345	90029745
chr13	63187109	63187509
chr13	45839884	45840284
chr1	136698465	136698865
chr16	23932015	23932751
chr3	121584883	121585283
chr1	189440493	189441102
chr11	5862707	5863107
chr10	78135942	78136342
chr4	100704898	100705298
chr6	136914220	136914963
chr8	44805438	44805838
chr7	107539592	107539992
chr18	65328621	65329021
chr9	101438555	101438955
chr10	67297214	67298033
chr8	8421068	8421468
chr11	120256077	120256477
[truncated: 5,322 more rows]

## Sheet: GvsY_close
chr13	23574115	23574515
chr13	23571069	23571469
chr16	89924586	89924986
chr13	23563129	23563529
chr16	89960551	89960951
chr7	12803459	12803859
chr13	23746412	23746812
chr13	23762219	23762619
chr13	23562276	23562676
chr17	62607260	62607660
chr13	23763417	23764018
chr6	97617410	97617810
chr2	158781099	158781499
chr14	82117197	82117597
chr13	23554816	23555489
chr4	24544737	24545137
chr5	44151161	44152084
chr4	22914835	22915235
chr7	136930218	136930618
chr3	32817499	32817899
chr10	36506450	36507241
chr16	89817758	89818826
chr15	10572060	10572460
chr7	144737707	144738745
chr16	89960080	89960480
chr13	23750827	23751227
chr3	51816504	51816904
chr11	120888688	120889088
chr17	62659734	62660396
chr18	33888564	33889520
chr1	126658691	126659091
chr1	151974475	151975274
chr13	52530603	52531003
chr6	38206872	38207272
chr4	52211089	52211489
chr2	157314324	157314724
chr8	57574418	57574818
chr14	82187310	82187710
chr7	74788670	74789070
chr18	58209541	58209941
chr15	99647130	99647853
chr10	125389196	125389596
chr3	20223388	20223788
chr13	23555997	23556397
chr8	53607062	53607462
chr18	7346921	7347655
chr6	118698795	118699195
chr7	76341732	76342132
chr1	128856957	128857357
chr10	100127938	100128338
chr2	34780481	34780881
chr11	119509383	119509783
chr17	47248065	47248465
chr12	27479480	27479880
chr9	121171705	121172105
chr4	134903026	134903426
chr5	76657519	76657919
chr14	109214835	109215235
chr2	20753046	20753700
chr1	76244692	76245092
chr6	33797212	33797612
chr12	27342583	27342983
chr7	12799540	12800164
chr1	40967851	40968490
chr16	89991676	89992076
chr1	149388751	149389151
chr16	89835544	89835944
chr6	143361349	143362096
chr6	111584881	111585281
chr17	47271975	47272375
chr12	27338767	27339167
chr18	33921303	33921703
chr4	152624959	152625359
chr5	30537495	30537895
chr5	113310602	113311002
chr14	86825706	86826106
chr6	91978666	91979066
chr16	89844574	89844974
chr5	127367147	127367913
chr1	126484613	126485013
chr4	8238872	8239272
chr9	15239129	15239731
chr6	118011296	118011696
chr12	32443727	32444462
chr3	152667954	152668354
chr13	23772598	23772998
chr4	35432650	35433275
chr16	41532790	41533836
chr1	139352463	139353319
chr15	87646461	87646861
chr16	89570359	89571255
chr16	73098750	73099150
chr13	82129737	82130722
chr4	152530560	152531279
chr3	32818334	32818734
chr10	91888578	91888978
chr5	66809130	66809530
chr13	58807604	58808004
chr11	11685453	11685853
chr3	51908472	51908872
chr13	108402325	108402725
chr7	28577851	28578251
chr4	89368711	89369500
chr16	22654774	22655174
chr14	21733102	21733502
chr2	168333005	168333405
chr10	121865495	121865895
chr5	43868973	43869373
chr16	89840135	89840535
chr17	65009327	65009727
chr1	42953084	42953484
chr16	89897992	89898392
chr3	152980433	152981626
chr15	94731847	94732570
chr6	73644326	73645082
chr5	128800502	128800902
chr13	53211858	53212258
chr3	31437653	31438053
chr6	50984128	50984880
chr12	117439054	117439454
chr6	73587726	73588126
chr2	27212221	27212621
chr16	90072679	90073079
chr6	97594890	97595598
chr17	43068862	43069262
chr2	157299906	157300306
chr14	65718218	65719079
chr12	29166301	29166701
chr13	24254003	24254403
chr5	26165425	26165825
chr14	82091041	82091441
chr7	46179830	46180230
chr5	113628095	113628495
chr16	36621414	36621814
chr5	128575670	128576396
chr2	116368779	116369179
chr5	113633957	113634715
chr14	118491363	118491763
chr13	40037014	40037414
chr1	132164847	132165247
chr12	86582681	86583684
chr14	82437950	82438702
chr15	26795511	26796349
chr7	142558478	142558878
chr11	114772949	114773672
chr10	119819774	119820174
chr3	156904280	156904680
chr4	74013342	74013742
chr6	97616524	97617202
chr17	48723341	48723741
chr12	13575869	13576269
chr16	89973123	89973523
chr16	72717378	72717778
chr8	6132132	6132532
chr1	172956147	172956547
chr5	128601663	128602063
chr8	125910604	125911004
chr1	88539239	88540255
chr10	121890046	121890446
chr3	70250426	70251093
chr13	23551515	23551915
chr13	96132438	96133152
chr1	33527378	33527778
chr5	17247776	17248176
chr12	27445270	27445670
chr7	74411984	74412384
chr10	124732031	124733068
chr3	51910861	51911261
chr2	170856096	170856496
chr3	140821305	140821705
chr4	132744488	132744888
chr8	41824927	41825327
chr4	152554394	152554794
chr2	155640725	155641414
chr6	36793937	36794337
chr13	96214976	96215376
chr8	94999992	95000392
chr2	27119258	27120554
chr7	143978714	143979114
chr9	16501520	16502596
chr2	34779587	34779987
chr11	61022243	61022643
chr8	117094027	117094427
chr3	65109377	65109777
chr1	71897684	71898275
chr2	27069594	27069994
chr1	180240316	180240716
chr4	153484350	153484750
chr8	93986730	93987130
chr10	119803622	119804285
chr4	139383206	139383606
chr12	27228401	27228801
chr13	23745434	23746099
chr5	105732290	105732690
chr13	21750428	21750828
chr4	52461335	52461735
chr9	16500127	16500854
chr10	109684555	109684955
chr10	116771241	116771641
chr12	36532781	36533683
chr13	96131059	96131459
chr4	33509616	33510395
chr1	125949126	125949526
chr2	30584751	30585151
chr12	86536194	86536594
chr18	81496500	81496900
chr15	5457442	5457842
chr17	48430428	48430828
chr1	21960349	21960749
chr2	57301468	57301868
chr4	118543474	118543874
chr6	86219388	86219788
chr3	109995297	109995697
chr11	59178209	59178609
chr12	4364122	4364522
chr5	44100919	44101319
chr13	37237320	37238402
chr15	97745164	97745564
chr9	121550334	121550734
chr16	96280692	96281092
chr12	36423666	36424066
chr9	21439436	21439836
chr8	53630569	53630969
chr15	95654264	95654664
chr4	56506465	56507186
chr4	137526985	137527593
chr3	159495168	159495568
chr1	135943803	135944413
chr10	77590826	77591226
chr1	125911263	125911930
chr11	120076910	120077480
chr5	128599721	128600121
chr13	83064722	83065122
chr3	67515106	67515506
chr3	54551896	54552296
chr10	102562451	102562851
chr2	180198867	180199267
chr3	132506114	132506514
chr18	33844252	33844652
chr1	21530812	21531212
chr17	75644846	75645246
chr7	74666920	74667320
chr13	71458405	71459016
chr16	11983139	11984255
chr13	59934078	59935324
chr10	83133853	83134253
chr8	70584054	70584454
chr17	48437884	48438284
chr16	90073155	90073888
chr16	72680520	72681315
chr12	28909908	28910884
chr13	71376346	71376746
chr6	126585854	126586254
chr3	58671619	58672288
chr2	170731715	170732115
chr4	22891754	22892367
chr16	89765478	89766207
chr12	29035239	29035639
chr1	126573131	126573827
chr16	39984087	39985249
chr11	121231617	121232017
chr7	130367091	130367491
chr3	47280198	47280598
chr13	108411433	108411833
chr14	31704449	31704849
chr3	62603385	62604162
chr3	132812321	132812721
chr8	88807154	88807554
chr16	29209806	29210406
chr9	46198417	46198817
chr2	163939583	163939983
chr15	50498912	50499312
chr11	102834159	102834559
chr11	70917892	70918292
chr10	118783867	118784267
chr2	4461490	4461890
chr17	66334798	66335490
chr3	86920407	86920807
chr3	124320899	124321299
chr3	152800037	152800437
chr16	8851623	8852270
chr2	54085412	54085812
chr1	125910271	125910671
chr13	40606056	40606456
chr7	74524620	74525020
chr1	14589835	14590600
chr8	125604764	125605164
chr1	167754695	167755095
chr16	22656376	22656776
chr5	69341326	69341726
chr1	126431610	126432010
chr10	102498758	102499158
chr3	123690060	123690460
chr2	27346685	27347085
chr19	16955764	16956164
chr13	82892787	82893187
chr3	132852387	132852787
chr12	117468304	117468704
chr9	14024236	14025042
chr1	91066485	91066885
chr9	112095223	112095623
chr8	96230454	96231254
chr12	13478116	13478516
chr4	47595812	47596212
chrX	137570675	137571075
chr7	119744306	119744706
chr7	24919665	24920065
chr14	82101663	82102444
chr8	23728401	23728801
chr10	83062239	83062639
chr4	143084110	143084510
chr5	136025719	136026119
chr9	15103658	15104058
chr13	71165298	71165698
chr5	71657780	71658180
chr17	81670054	81670454
chr7	143977969	143978369
chr14	48256360	48256760
chr10	124288298	124289167
chr5	140962995	140963395
chr12	105354116	105354516
chr6	64323779	64324179
chr2	145167885	145168285
chr13	97649561	97649961
chr10	49782639	49783727
chr18	7335664	7336064
chr5	89135788	89136188
chr5	66804765	66805165
chr6	76623661	76624061
chr1	125996644	125997044
chr7	16357540	16357940
chr10	8323236	8323871
chr1	21616639	21617039
chr17	50104152	50104552
chr8	86006480	86006880
chr10	30781659	30782059
chr13	52583083	52583483
chr18	58210296	58210696
chr11	24286642	24287042
chr10	121954576	121954976
chr17	56147192	56147592
chr13	23752078	23752478
chr5	45444154	45444554
chr9	15029083	15029483
chr6	118795807	118796207
chr5	139734565	139734965
chr1	5228822	5229222
chr7	44818690	44819308
chr15	34350302	34350702
chr4	125658218	125658618
chr7	122288944	122289344
chr10	126007753	126008153
chr12	33424124	33424716
chr13	111263991	111264563
chr4	114607457	114608572
chr10	102511420	102512596
chr8	96350585	96350985
chr19	5710056	5710456
chr5	72503541	72504552
chr8	89272604	89273004
chr17	5245470	5246224
chr4	45740943	45741870
chr2	156996567	156996967
chr4	64282506	64282906
chr8	120162026	120162426
chr8	36099644	36100044
chr2	34778249	34778977
chr2	124554699	124555099
chr13	74292162	74292562
chr5	128600593	128600993
chrX	93915275	93915675
chr15	90928842	90929439
chr3	153724944	153725344
chr8	122503163	122503563
chr3	145262899	145263299
chr12	13391864	13392264
chr4	127434503	127435460
chr3	132113801	132114201
chr11	51751787	51752187
chr11	74555981	74556381
chr5	148341999	148342770
chr15	101238822	101239222
chr13	76384380	76384780
chr7	76371225	76371625
chr14	71092306	71092974
chr6	73260136	73260536
chr9	112234556	112234956
chr16	22641520	22641920
chr4	155201592	155201992
chr12	117688564	117689259
chr9	29803010	29803410
chr17	15183766	15184166
chr19	5831212	5831612
chr4	22835810	22836210
chr3	157036031	157036431
chr7	99306411	99306811
chr2	114548417	114548817
chr12	27341430	27341830
chr13	70883933	70884333
chr1	6359065	6359465
chr7	76392636	76393351
chr7	145071506	145071906
chr1	170406321	170406721
chr14	48199055	48199455
chr13	56419115	56419515
chr13	71710676	71711076
chr10	65221207	65221607
chr6	82402681	82403081
chr12	117843495	117843895
chr4	64058003	64058711
chr4	130168249	130168649
chr5	75978240	75978640
chr6	126535290	126535690
chr7	48869832	48870538
chr11	65125010	65125410
chr19	25276630	25277419
chr3	66505651	66506051
chr8	110485779	110486497
chr14	24205348	24205748
chr11	12656456	12656856
chr19	15340122	15340522
chr15	94303173	94303573
chr1	71021339	71021947
chr12	83286940	83287340
chr19	37434666	37435066
chr2	93619445	93619845
chr7	143963160	143963560
chr19	59260821	59261221
chr9	115055398	115055798
chr9	79253092	79253632
chr9	115301157	115301557
chr1	25829787	25830411
chr5	13624682	13625082
chr6	143367512	143367912
chr12	83277683	83278083
chr6	118870387	118870787
chr12	27331672	27332072
chr15	91009331	91009731
chr9	112190515	112190915
chr2	139677425	139677825
chr4	143308970	143309370
chr1	129837570	129838167
chr1	127105909	127106309
chr13	90279198	90280448
chr2	71719645	71720045
chr5	128551207	128551865
chr9	45938924	45939324
chr10	102545584	102545984
chr1	135942090	135942490
chr6	88916075	88916475
chr2	76929706	76930106
chr8	57569434	57569834
chr5	101891948	101892348
chr14	80077966	80078584
chr11	43481707	43482107
chr18	7336614	7337014
chr1	169677459	169677859
chr2	157320152	157320552
chr12	32533600	32534000
chr2	166697950	166698350
chr13	112432490	112432890
chr6	124840113	124840513
chr5	13529228	13529628
chr8	111729758	111730158
chr1	88639380	88639780
chr7	129256590	129257196
chr14	68981361	68981761
chr3	22930213	22930613
chr17	88791503	88792511
chr6	33794086	33794486
chr7	78990227	78990627
chr6	145048368	145048768
chr8	12984062	12984462
chr10	91546220	91546620
chr10	36507737	36508137
chr11	7348530	7348930
chr17	78393404	78393804
chr10	36811790	36812190
chr5	67439648	67440048
chr7	96745979	96746379
chr15	87232862	87233646
chr9	114802193	114802593
chr6	36388005	36388405
chr6	84318752	84319152
chr17	30485011	30485773
chr13	58806309	58806709
chr4	96718566	96718966
chr1	105355490	105355890
chr18	20058784	20059522
chr10	76799213	76799613
chr14	70309810	70310210
chr11	75631128	75631528
chr2	77816437	77816837
chr13	56113614	56114014
chr3	31440313	31440713
chr17	48602523	48603071
chr10	116784054	116784454
chr14	56277568	56277968
chr19	5139643	5140043
chr16	89623822	89624595
chr4	131191492	131191892
chr7	143938619	143939019
chr12	26068064	26068793
chr8	70057231	70057631
chr1	7308951	7309478
chr6	134372985	134373385
chr10	127721463	127722384
chr5	124729653	124730053
chr9	92773098	92773498
chr2	92986287	92986687
chr15	25269558	25269958
chr13	44231848	44232248
chr6	84058619	84059019
chr11	72098053	72098453
chr1	84934207	84934868
chr14	18678384	18678784
chr14	9960363	9960763
chr11	3543002	3543402
chr16	89756988	89758200
chr11	12811504	12811904
chr13	100669284	100669935
chr2	163918815	163919215
chr17	30901478	30901878
chr8	58387341	58387741
chr1	12508697	12509409
chr4	107358410	107358810
chr17	90892301	90892701
chr11	6644473	6644873
chr4	77487765	77488165
chr12	29134372	29134772
chr6	83185018	83185418
chr8	35959226	35959626
chr3	123690686	123691086
chr6	118765317	118765717
chr8	92545267	92545667
chr1	187031792	187032359
chr3	151298256	151298656
chr2	28219012	28219412
chr5	83405236	83405636
chr13	23940054	23940682
chr19	44459360	44459760
chr12	111285641	111286041
chr16	11603648	11604397
chr7	46213948	46214348
chr3	128415583	128415983
chr14	48207215	48208331
chr2	17975613	17976356
chr8	30884977	30885641
chr2	132284796	132285196
chr19	37419595	37419995
chr10	36797202	36797984
chr15	101328931	101329331
chr10	83072171	83072571
chr15	94769132	94769532
chr12	29100025	29100425
chr3	117575443	117575843
chr11	95053028	95053428
chr4	107830814	107831214
chr1	126492699	126493099
chr5	140710340	140710740
chr5	128541584	128541984
chr16	72870123	72870523
chr11	6395575	6395975
chr17	29176706	29177299
chr15	77988534	77988934
chr13	53472583	53472983
chr13	96131531	96131931
chr8	125832875	125833275
chr17	82857522	82857922
chr3	153584691	153585308
chr10	77553278	77553678
