# Supplementary material for: Enhancer Rewiring Orchestrates Inflammation and Loss of Cell Identity During Muscle Stem Cell Aging
Source: Aging Cell. 2025 Nov 14;25(1):e70289. doi: 10.1111/acel.70289 (PMC12740102; doi:10.1111/acel.70289)
Supplement: Supplementary file 5 — Table S4: Differential peaks, TADs, and loops from CUT&RUN and Hi‐C data. [file ACEL-25-e70289-s001.xlsx]

## Sheet: H3K27ac_consensus_peaks
chromosome	start	end
chr1	3552357	3552849
chr1	4653861	4654559
chr1	6225553	6227097
chr1	6359049	6359649
chr1	6382172	6383141
chr1	6406117	6406898
chr1	7054994	7055983
chr1	7111455	7113012
chr1	9627341	9627655
chr1	9649045	9649690
chr1	9847827	9848960
chr1	9967146	9968572
chr1	10039462	10040276
chr1	10877461	10878334
chr1	11033190	11033860
chr1	11053719	11054611
chr1	11089646	11090074
chr1	11177743	11178289
chr1	11413594	11414602
chr1	12029649	12030570
chr1	12276058	12276772
chr1	12285520	12286343
chr1	12291820	12292572
chr1	12333802	12334448
chr1	12335300	12336181
chr1	12398193	12398720
chr1	12567267	12567657
chr1	12571970	12572777
chr1	12611755	12612917
chr1	12641044	12642051
chr1	12670825	12672108
chr1	12713038	12713360
chr1	12718006	12719043
chr1	12734112	12734726
chr1	12764164	12765142
chr1	12771162	12771919
chr1	12776844	12777647
chr1	12781374	12782132
chr1	12835329	12836367
chr1	12850372	12852017
chr1	12864895	12865671
chr1	12877664	12878153
chr1	12942628	12944063
chr1	12990442	12992872
chr1	13052222	13052508
chr1	13103470	13104502
chr1	13125906	13126565
chr1	13172077	13172826
chr1	13294801	13295890
chr1	13314707	13315264
chr1	13366552	13367365
chr1	13426005	13427723
chr1	13494783	13495292
chr1	13588380	13590388
chr1	13911687	13912707
chr1	14010864	14012842
chr1	14097918	14098743
chr1	14162379	14162918
chr1	14218616	14219112
chr1	14244809	14245150
chr1	14309602	14310251
chr1	14464470	14465416
chr1	14506325	14507171
chr1	14768801	14769795
chr1	14772788	14773025
chr1	14775325	14776503
chr1	14793851	14795967
chr1	14815819	14816424
chr1	14819031	14819364
chr1	14918559	14918963
chr1	15286292	15287445
chr1	15637004	15638297
chr1	15651716	15652584
chr1	16092594	16093542
chr1	16127814	16128372
chr1	16293542	16294215
chr1	16518539	16520171
chr1	16586979	16587815
chr1	16606785	16607258
chr1	16986281	16987093
chr1	16996692	16997318
chr1	17010526	17011135
chr1	17059406	17060812
chr1	19209835	19210525
chr1	19767389	19768906
chr1	19849994	19850619
chr1	19982892	19983492
chr1	20058350	20058640
chr1	20069114	20070044
chr1	20132013	20132295
chr1	20216360	20217374
chr1	20550909	20551698
chr1	20605190	20605892
chr1	20674395	20674868
chr1	20678033	20678304
chr1	20691125	20691837
chr1	20819910	20820508
chr1	20922769	20923923
chr1	20995550	20995777
chr1	20996733	20998253
chr1	21002362	21003261
chr1	21014100	21015445
chr1	21040735	21042496
chr1	21073286	21074602
chr1	21078194	21079810
chr1	21271451	21272412
chr1	21485143	21486667
chr1	21829721	21830580
chr1	21960237	21962475
chr1	22306483	22306855
chr1	22805413	22806635
chr1	23187707	23188853
chr1	23271079	23272341
chr1	23320193	23321775
chr1	23382536	23383610
chr1	23761728	23763332
chr1	24107406	24108559
chr1	24285934	24286611
chr1	24304397	24305668
chr1	24470411	24471911
chr1	24516811	24518529
chr1	24550053	24551842
chr1	24553580	24553930
chr1	24585981	24587595
chr1	24699496	24700564
chr1	30829974	30830237
chr1	31019251	31020665
chr1	31050117	31051708
chr1	31093579	31094071
chr1	31102654	31103600
chr1	31149863	31150415
chr1	33719744	33720832
chr1	33907011	33908833
chr1	34005372	34006498
chr1	34016752	34017506
chr1	34074842	34075217
chr1	34127285	34128536
chr1	34139085	34139674
chr1	34150218	34150865
chr1	34218486	34219251
chr1	34236273	34237318
chr1	34318764	34319246
chr1	34326001	34327483
chr1	34376084	34376742
chr1	34398896	34399953
chr1	34432838	34434059
chr1	34435002	34435312
chr1	34439148	34440262
chr1	34459145	34460124
chr1	34472436	34473411
chr1	34510260	34511188
chr1	34749700	34751642
chr1	34813703	34814683
chr1	34828812	34829548
chr1	34831055	34831471
chr1	34841796	34843328
chr1	34860054	34860915
chr1	35380273	35381507
chr1	35414963	35416629
chr1	35453431	35454564
chr1	35653183	35653909
chr1	35729211	35730691
chr1	35749386	35750035
chr1	35805708	35807684
chr1	35869506	35869996
chr1	35879241	35880215
chr1	35973347	35974243
chr1	36030153	36030969
chr1	36064889	36065557
chr1	36068051	36069516
chr1	36081998	36083374
chr1	36243566	36244464
chr1	36307630	36310011
chr1	36367601	36369269
chr1	36471195	36472589
chr1	36480046	36480766
chr1	36492385	36492813
chr1	36497177	36498246
chr1	36511379	36513590
chr1	36535980	36536559
chr1	36538769	36539473
chr1	36546553	36548568
chr1	36556095	36559008
chr1	36563039	36564693
chr1	36568613	36570420
chr1	36571543	36572957
chr1	36587869	36589813
chr1	36595440	36596537
chr1	36603011	36603989
chr1	36611692	36612660
chr1	36636574	36637040
chr1	36691257	36692359
chr1	36784851	36785784
chr1	36830883	36831607
chr1	36874902	36876530
chr1	36894344	36895416
chr1	36919843	36920583
chr1	36934674	36935026
chr1	36949556	36950011
chr1	36988335	36988746
chr1	36996345	36997174
chr1	37004576	37005238
chr1	37044479	37046647
chr1	37081253	37082397
chr1	37121915	37122698
chr1	37167355	37168439
chr1	37504759	37505473
chr1	37511765	37513413
chr1	37517684	37518627
chr1	37533501	37533760
chr1	37540449	37541582
chr1	37585852	37586542
chr1	37638733	37639319
chr1	37871738	37872772
chr1	37890099	37891005
chr1	38128810	38130595
chr1	38262675	38263890
chr1	38333860	38334560
chr1	38393577	38393904
chr1	38436248	38437186
chr1	38450547	38451689
chr1	38514419	38514940
chr1	38626486	38628007
chr1	38883101	38884127
chr1	38897310	38898320
chr1	38980047	38980337
chr1	39056646	39057553
chr1	39069414	39070384
chr1	39177381	39177820
chr1	39192461	39194731
chr1	39205034	39205867
chr1	39234910	39235986
chr1	39253899	39254267
chr1	39255980	39256777
chr1	39284238	39285088
chr1	39307906	39308308
chr1	39317921	39318608
chr1	39340921	39342462
chr1	39387593	39388069
chr1	39410132	39410782
chr1	39411207	39411977
chr1	39417734	39419361
chr1	39448990	39450477
chr1	39454929	39455639
chr1	39466257	39466882
chr1	39608398	39609257
chr1	39650327	39651192
chr1	39672462	39672868
chr1	39686842	39688147
chr1	39701039	39701869
chr1	39713810	39715002
chr1	39720571	39721798
chr1	39731412	39732356
chr1	39740921	39741557
chr1	39746477	39746908
chr1	39754341	39754991
chr1	39758054	39758509
chr1	39761340	39762358
chr1	39771646	39772974
chr1	39819573	39819959
chr1	39830993	39831314
chr1	39831543	39832514
chr1	39838649	39840055
chr1	39869136	39870546
chr1	39900097	39903068
chr1	39931174	39933518
chr1	39935712	39936795
chr1	40085421	40086166
chr1	40117615	40118154
chr1	40139660	40140966
chr1	40174087	40174465
chr1	40224771	40225968
chr1	40275198	40275429
chr1	40281922	40282648
chr1	40324704	40326379
chr1	40375087	40377085
chr1	40444742	40445402
chr1	40600623	40601216
chr1	40714444	40715883
chr1	40765503	40765930
chr1	40789954	40790960
chr1	40874249	40875752
chr1	41157374	41158517
chr1	41390196	41391275
chr1	42713209	42714453
chr1	42952657	42953659
chr1	43141502	43142351
chr1	43361475	43362392
chr1	43394168	43395337
chr1	43462573	43462999
chr1	43467642	43468695
chr1	43530580	43531481
chr1	43550802	43551186
chr1	43694631	43695483
chr1	43717728	43718815
chr1	43730417	43730986
chr1	43754420	43755324
chr1	43819010	43819716
chr1	43914977	43915667
chr1	44042275	44042782
chr1	44567206	44568558
chr1	44667895	44668429
chr1	44772733	44774228
chr1	44784792	44786707
chr1	44833928	44834389
chr1	45021358	45022727
chr1	45043180	45043855
chr1	45111998	45112972
chr1	45184755	45185646
chr1	45245545	45245873
chr1	45275200	45276461
chr1	45299437	45300189
chr1	45300389	45300690
chr1	45311069	45312457
chr1	45315650	45316115
chr1	45355138	45356922
chr1	45419899	45420727
chr1	45430530	45430778
chr1	45492079	45492573
chr1	45625689	45627066
chr1	45672755	45673194
chr1	45675803	45676243
chr1	45723102	45724073
chr1	45732126	45733218
chr1	45765164	45767906
chr1	45837371	45838037
chr1	45864570	45866117
chr1	45894152	45894874
chr1	45905090	45905791
chr1	46296533	46297186
chr1	46407782	46409546
chr1	46425215	46425944
chr1	47037103	47037631
chr1	47056829	47057590
chr1	47120582	47120868
chr1	50025502	50026361
chr1	50962548	50963434
chr1	50980285	50981700
chr1	51089953	51090657
chr1	51114664	51115161
chr1	51125762	51127121
chr1	51216324	51217204
chr1	51225165	51226252
chr1	51243360	51243958
chr1	51307093	51308001
chr1	51493604	51493921
chr1	51590248	51590464
chr1	51625850	51626695
chr1	51678138	51678886
chr1	51690807	51691329
chr1	51747470	51747848
chr1	51789282	51790170
chr1	51822390	51822636
chr1	51829421	51829893
chr1	51837872	51838679
chr1	52008426	52009080
chr1	52039353	52040849
chr1	52113366	52114003
chr1	52118978	52120043
chr1	52149287	52150450
chr1	52265924	52266651
chr1	52302741	52303694
chr1	52521319	52521689
chr1	52547343	52548338
chr1	52597149	52598111
chr1	52652741	52653280
chr1	52758303	52758692
chr1	52787223	52787598
chr1	52799697	52800400
chr1	52884310	52884583
chr1	52951583	52953316
chr1	53060420	53060822
chr1	53069783	53070012
chr1	53224940	53225981
chr1	53358397	53358671
chr1	53706376	53707306
chr1	53734099	53735172
chr1	53823500	53824251
chr1	53870798	53871828
chr1	53940199	53940814
chr1	53986310	53986749
chr1	54110194	54111156
chr1	54187735	54188156
chr1	54377711	54377939
chr1	54729554	54730076
chr1	54765642	54766834
chr1	54777125	54778330
chr1	54802522	54802965
chr1	54826311	54827109
chr1	54837147	54838116
chr1	54896262	54897474
chr1	55052129	55053491
chr1	55196401	55196779
chr1	55363471	55364114
chr1	55499543	55500246
chr1	55511579	55512985
chr1	55528802	55529516
chr1	55575837	55576453
chr1	55675112	55675461
chr1	55888629	55889338
chr1	56089560	56089975
chr1	56799678	56800717
chr1	56970828	56973737
chr1	57214431	57215060
chr1	57377300	57378438
chr1	57436370	57437635
chr1	57479098	57480129
chr1	57489681	57490424
chr1	57509970	57511327
chr1	57545827	57546705
chr1	57634126	57634734
chr1	57735519	57736269
chr1	57739765	57740461
chr1	57783529	57784230
chr1	57789804	57791046
chr1	57800173	57801424
chr1	57825742	57826550
chr1	57849642	57850786
chr1	57852316	57853137
chr1	57868376	57868951
chr1	57905694	57907323
chr1	57995661	57996570
chr1	58089213	58090573
chr1	58101299	58102278
chr1	58144423	58144645
chr1	58221269	58221963
chr1	58422905	58424181
chr1	58722088	58722866
chr1	58725613	58726270
chr1	58744669	58745863
chr1	58859287	58860237
chr1	58950817	58952948
chr1	58961001	58961883
chr1	59221314	59222351
chr1	59236591	59238193
chr1	59256637	59257496
chr1	59269940	59270639
chr1	59315035	59315506
chr1	59340656	59341478
chr1	59381043	59381860
chr1	59382643	59383466
chr1	59427122	59427377
chr1	59515896	59517244
chr1	59574604	59575011
chr1	59634812	59635581
chr1	59771392	59772168
chr1	59965972	59966914
chr1	60042513	60043508
chr1	60157980	60158548
chr1	60627391	60628615
chr1	60641679	60642960
chr1	60667896	60669333
chr1	60714543	60716858
chr1	60745589	60746572
chr1	60778079	60779006
chr1	60803959	60804634
chr1	60825666	60826099
chr1	60862604	60863470
chr1	61233238	61234669
chr1	61309395	61310351
chr1	61415521	61415844
chr1	61896091	61896351
chr1	61903337	61904708
chr1	62515799	62516425
chr1	62591350	62592095
chr1	62702861	62703782
chr1	62706255	62707648
chr1	62721693	62722160
chr1	62751051	62751863
chr1	62773866	62774772
chr1	62823105	62823902
chr1	62860006	62861867
chr1	62884694	62885532
chr1	62951269	62951872
chr1	62964385	62964633
chr1	63182859	63183459
chr1	63209713	63210924
chr1	63272784	63274019
chr1	63445722	63446830
chr1	63628215	63629223
chr1	63668381	63668973
chr1	63730155	63731079
chr1	63917891	63918385
chr1	63987340	63988537
chr1	63993854	63994928
chr1	63998858	64000723
chr1	64020707	64022074
chr1	64078859	64079365
chr1	64088335	64089240
chr1	64097046	64098069
chr1	64118737	64122538
chr1	64196060	64196467
chr1	64226104	64226760
chr1	64294981	64295904
chr1	64305228	64306017
chr1	64341064	64341986
chr1	64445997	64446407
chr1	64600578	64601491
chr1	64609297	64610343
chr1	64615071	64617907
chr1	64649356	64650322
chr1	64690375	64691879
chr1	64756203	64757678
chr1	64791802	64792891
chr1	64802290	64803116
chr1	64835592	64836765
chr1	65112520	65113372
chr1	65122676	65123224
chr1	65311337	65311876
chr1	65873328	65874094
chr1	66150958	66151258
chr1	66164559	66165266
chr1	66168658	66169108
chr1	66210651	66211893
chr1	66226410	66227441
chr1	66244998	66245412
chr1	66362668	66363668
chr1	66816128	66818032
chr1	66940166	66941378
chr1	67011184	67011824
chr1	69588722	69589122
chr1	69591850	69592131
chr1	69685104	69688044
chr1	69759576	69759897
chr1	69790666	69791077
chr1	71099925	71100539
chr1	71683521	71684178
chr1	71724137	71726149
chr1	72211099	72212472
chr1	72225161	72226583
chr1	72236229	72236967
chr1	72254532	72255895
chr1	72400029	72400989
chr1	72414204	72415327
chr1	72608317	72609402
chr1	72751136	72752255
chr1	72823934	72825630
chr1	72870398	72871966
chr1	72873640	72874157
chr1	72885376	72886107
chr1	72906966	72907416
chr1	72936690	72937313
chr1	72944402	72945903
chr1	72952789	72953223
chr1	72963244	72963907
chr1	72966250	72967000
chr1	73002050	73002951
chr1	73004765	73005193
chr1	73038242	73039972
chr1	73046050	73046330
chr1	73054971	73056226
chr1	73125564	73126189
chr1	73153354	73154044
chr1	73168946	73171071
chr1	73185320	73186445
chr1	73226949	73227617
chr1	73243521	73244370
chr1	73265041	73265835
chr1	73541428	73541867
chr1	73566758	73567307
chr1	73594861	73595249
chr1	73672463	73673700
chr1	73755117	73756083
chr1	73757923	73758876
chr1	73786972	73788043
chr1	73799121	73799856
chr1	73804621	73805447
chr1	73824378	73825141
chr1	73862725	73863114
chr1	73932364	73933451
chr1	73943730	73944646
chr1	73955593	73955931
chr1	73962375	73964141
chr1	73998180	73999044
chr1	74007819	74009144
chr1	74014680	74016912
chr1	74027478	74029338
chr1	74034805	74035325
chr1	74036562	74037332
chr1	74057896	74059090
chr1	74068335	74070269
chr1	74083980	74085081
chr1	74098231	74098939
chr1	74111381	74111849
chr1	74124491	74125489
chr1	74295072	74296198
chr1	74297149	74297706
chr1	74303556	74304516
chr1	74331269	74333192
chr1	74367951	74368628
chr1	74391459	74392599
chr1	74396768	74398330
chr1	74748711	74749628
chr1	74771199	74773412
chr1	74783951	74784699
chr1	74794238	74795160
chr1	74803060	74803877
chr1	74808168	74808630
chr1	74854833	74855288
chr1	75024511	75025167
chr1	75040460	75040899
chr1	75168180	75169316
chr1	75210381	75211565
chr1	75218049	75219940
chr1	75248042	75248837
chr1	75343804	75345735
chr1	75359279	75360991
chr1	75369661	75371585
chr1	75381556	75383009
chr1	75392825	75394006
chr1	75398827	75399176
chr1	75458078	75459336
chr1	75486616	75488203
chr1	75559347	75560326
chr1	75653775	75654021
chr1	75704897	75705302
chr1	75798016	75799409
chr1	75833402	75833985
chr1	75839684	75840134
chr1	75936599	75937039
chr1	76031127	76031867
chr1	76039117	76039411
chr1	76373961	76374657
chr1	76391684	76392129
chr1	76489673	76491508
chr1	76866152	76866879
chr1	77010267	77011259
chr1	77102564	77103024
chr1	77259086	77260182
chr1	77348112	77348827
chr1	77364661	77365157
chr1	77370818	77371551
chr1	77412402	77413430
chr1	77429019	77429823
chr1	77495932	77497701
chr1	77502597	77503010
chr1	78148105	78148947
chr1	78156658	78157069
chr1	78158346	78158648
chr1	78181812	78183052
chr1	78189199	78189952
chr1	78196401	78197602
chr1	78203174	78204237
chr1	78215935	78218386
chr1	78309545	78311372
chr1	78338050	78339137
chr1	78346869	78347741
chr1	78371664	78372801
chr1	78395857	78396553
chr1	78531885	78532706
chr1	78537502	78539727
chr1	78725111	78726217
chr1	78744622	78745887
chr1	78811707	78813034
chr1	78817536	78819334
chr1	78851596	78853030
chr1	78863955	78864775
chr1	78907342	78908762
chr1	78974335	78974905
chr1	78993606	78994431
chr1	79056078	79057258
chr1	79221949	79222362
chr1	79335225	79335705
chr1	79416182	79416592
chr1	79581028	79581769
chr1	79648925	79649475
chr1	79670719	79672330
chr1	79714695	79715161
chr1	79746153	79746772
chr1	79832766	79833215
chr1	79858073	79859341
chr1	80009177	80009601
chr1	80018338	80019204
chr1	80045238	80045592
chr1	80167725	80168436
chr1	80249592	80250364
chr1	80636722	80637824
chr1	80709248	80710075
chr1	80736955	80737548
chr1	80757320	80758808
chr1	81545312	81546063
chr1	81631859	81632555
chr1	81744599	81745807
chr1	81795247	81795861
chr1	81855688	81856444
chr1	81913846	81914589
chr1	81933133	81933870
chr1	82002205	82002554
chr1	82011136	82011405
chr1	82041050	82041834
chr1	82112514	82112999
chr1	82150358	82151450
chr1	82184006	82184388
chr1	82189499	82190061
chr1	82207479	82208416
chr1	82232113	82232772
chr1	82283245	82284113
chr1	82289334	82291834
chr1	82338652	82339683
chr1	82358904	82359353
chr1	82374728	82375261
chr1	82417119	82417816
chr1	82468864	82469254
chr1	82475905	82477182
chr1	82554954	82556125
chr1	82608530	82609207
chr1	82787479	82787798
chr1	82790931	82791330
chr1	82798169	82799539
chr1	83159646	83160404
chr1	83276082	83277339
chr1	83455833	83456500
chr1	83896694	83897077
chr1	84192912	84193426
chr1	84253792	84254867
chr1	84271807	84272405
chr1	84283418	84284796
chr1	84359869	84360495
chr1	84449426	84450337
chr1	85090621	85091040
chr1	85598030	85599014
chr1	85600763	85601247
chr1	85625032	85625490
chr1	85649990	85650391
chr1	85651967	85652400
chr1	85703262	85704090
chr1	85751450	85752062
chr1	85826456	85827496
chr1	85900533	85902538
chr1	85928002	85929187
chr1	85981956	85982779
chr1	86018144	86018916
chr1	86045851	86047119
chr1	86059005	86059680
chr1	86433991	86435893
chr1	86440472	86440919
chr1	86441470	86443600
chr1	86448016	86448587
chr1	86470583	86471310
chr1	86472177	86472846
chr1	86487156	86488167
chr1	86503690	86505815
chr1	86524823	86528659
chr1	86557802	86558335
chr1	86586840	86587536
chr1	86668901	86670597
chr1	86674352	86675703
chr1	86757693	86758532
chr1	86834054	86835119
chr1	86858878	86860285
chr1	86883985	86884670
chr1	86954878	86956056
chr1	86967882	86968535
chr1	86985414	86985972
chr1	87001570	87002688
chr1	87010381	87011916
chr1	87022940	87024510
chr1	87035646	87036764
chr1	87050142	87051645
chr1	87078836	87079474
chr1	87086117	87086663
chr1	87174514	87174831
chr1	87186211	87187181
chr1	87190482	87191447
chr1	87213418	87215051
chr1	87264129	87265473
chr1	87270284	87271242
chr1	87557895	87558447
chr1	87574425	87575235
chr1	87583254	87583897
chr1	87588014	87588944
chr1	87607412	87608676
chr1	87614525	87615862
chr1	87640020	87640636
chr1	87733032	87733394
chr1	87879582	87880514
chr1	88205317	88205942
chr1	88254704	88256118
chr1	88259295	88260414
chr1	88342678	88343416
chr1	88474312	88475073
chr1	88701020	88702666
chr1	88763364	88764919
chr1	88908329	88909363
chr1	88916591	88917282
chr1	89171365	89171961
chr1	89302504	89303368
chr1	89394396	89394922
chr1	89400556	89401287
chr1	89412541	89413906
chr1	89454082	89456716
chr1	89509765	89510587
chr1	89517501	89517810
chr1	89521383	89522324
chr1	89528925	89529507
chr1	89536472	89536934
chr1	89538652	89540322
chr1	89547635	89548448
chr1	89554343	89556325
chr1	89566519	89567441
chr1	89580275	89581837
chr1	89595000	89595764
chr1	89615965	89617739
chr1	89621996	89623052
chr1	89630175	89630981
chr1	89656644	89657196
chr1	89763898	89764219
chr1	89860158	89860993
chr1	90029379	90030697
chr1	90153082	90154166
chr1	90162168	90163439
chr1	90203877	90204581
chr1	90207976	90208866
chr1	90225334	90226078
chr1	90228236	90228705
chr1	90239214	90240048
chr1	90258407	90259531
chr1	90288401	90290165
chr1	90318486	90319196
chr1	90331640	90332937
chr1	90337295	90338691
chr1	90352922	90354269
chr1	90370658	90370915
chr1	90380129	90380681
chr1	90396844	90397985
chr1	90406879	90407598
chr1	90418071	90418984
chr1	90424019	90424586
chr1	90435021	90435543
chr1	90440804	90441709
chr1	90466653	90467916
chr1	90488093	90488994
chr1	90497171	90498040
chr1	90502461	90503540
chr1	90509247	90509668
chr1	90515983	90516724
chr1	90522381	90522695
chr1	90588097	90588586
chr1	90603139	90603751
chr1	90656371	90657348
chr1	90690394	90691277
chr1	90710680	90711507
chr1	90732947	90734711
chr1	90750228	90750598
chr1	90754165	90754629
chr1	90757920	90758617
chr1	90838000	90839145
chr1	90843744	90844051
chr1	90908502	90910141
chr1	90914898	90915327
chr1	90967308	90968138
chr1	90974907	90975700
chr1	91023439	91024423
chr1	91030963	91032812
chr1	91043004	91044021
chr1	91052458	91054167
chr1	91064751	91065840
chr1	91179825	91180332
chr1	91209409	91210048
chr1	91216562	91217362
chr1	91226735	91227756
chr1	91249783	91251472
chr1	91286798	91288125
chr1	91297923	91299204
chr1	91313098	91313842
chr1	91321081	91322123
chr1	91355845	91357099
chr1	91364665	91367145
chr1	91397836	91399175
chr1	91445993	91446893
chr1	91455807	91456735
chr1	91457716	91459883
chr1	91494471	91495710
chr1	91618232	91619063
chr1	91652440	91653022
chr1	91708412	91708758
chr1	91757153	91757703
chr1	91800643	91801107
chr1	91801686	91802046
chr1	91878116	91879423
chr1	91903405	91904218
chr1	92005474	92005779
chr1	92075176	92075491
chr1	92089239	92090449
chr1	92098564	92100935
chr1	92112742	92113591
chr1	92119168	92119716
chr1	92129357	92130930
chr1	92144441	92146132
chr1	92179667	92181291
chr1	92195828	92196171
chr1	92214742	92215881
chr1	92269235	92269863
chr1	92309532	92310264
chr1	92323802	92324861
chr1	92340732	92341585
chr1	92343108	92344326
chr1	92348406	92348920
chr1	92358941	92359680
chr1	92379107	92379857
chr1	92437445	92438820
chr1	92647772	92648551
chr1	92659068	92659759
chr1	92676159	92676830
chr1	92681472	92683730
chr1	92703183	92704782
chr1	92726273	92726765
chr1	92782675	92783718
chr1	92787041	92787599
chr1	92906761	92907713
chr1	92910498	92912149
chr1	93100411	93101971
chr1	93115171	93115482
chr1	93176467	93177455
chr1	93183674	93185124
chr1	93227174	93228155
chr1	93228736	93230012
chr1	93245674	93246721
chr1	93251912	93253187
chr1	93685392	93688586
chr1	93694802	93695578
chr1	93801682	93802215
chr1	93803573	93804501
chr1	93897038	93897323
chr1	93934865	93936048
chr1	93965983	93966386
chr1	94002950	94003874
chr1	94034859	94036085
chr1	95332406	95333045
chr1	97833355	97834633
chr1	97887559	97888276
chr1	97960378	97960886
chr1	98002596	98003267
chr1	98038064	98038403
chr1	98047752	98048076
chr1	98079206	98080832
chr1	104746935	104747204
chr1	104754290	104755093
chr1	104768480	104770317
chr1	104993834	104994443
chr1	105780506	105781698
chr1	105813446	105814120
chr1	105843279	105844693
chr1	105880980	105881228
chr1	105906167	105906801
chr1	105925178	105926138
chr1	105946472	105947652
chr1	106039105	106039791
chr1	106148528	106149362
chr1	106155099	106155550
chr1	106171108	106173414
chr1	106192796	106193242
chr1	106226115	106227021
chr1	106229447	106230610
chr1	106241610	106241963
chr1	106242308	106243090
chr1	106261815	106262433
chr1	106279699	106280860
chr1	106289292	106289908
chr1	106400556	106401505
chr1	106428216	106428876
chr1	106570120	106570604
chr1	106583280	106585119
chr1	106628741	106630717
chr1	106652007	106653939
chr1	106666245	106667209
chr1	106677342	106678410
chr1	106690988	106691771
chr1	106700661	106701555
chr1	106711927	106714830
chr1	106875613	106876216
chr1	107413629	107414637
chr1	107489617	107489974
chr1	114165542	114165962
chr1	114673809	114674508
chr1	118358650	118359987
chr1	118402640	118403128
chr1	118444551	118446547
chr1	118483704	118484226
chr1	118485336	118486075
chr1	118627678	118628559
chr1	118649785	118650975
chr1	118756203	118758368
chr1	118825494	118826194
chr1	118850210	118850887
chr1	118864360	118865214
chr1	118874945	118875738
chr1	118895012	118895521
chr1	118900967	118901683
chr1	118913193	118913955
chr1	118916500	118917524
chr1	118926352	118928130
chr1	118954464	118955465
chr1	118976358	118977137
chr1	118980776	118983214
chr1	119001737	119002296
chr1	119003988	119004757
chr1	119010289	119011300
chr1	119017185	119018134
chr1	119025551	119026186
chr1	119033467	119034870
chr1	119047614	119048227
chr1	119064509	119065229
chr1	119108390	119109062
chr1	119151811	119153675
chr1	119164234	119165604
chr1	119189461	119190036
chr1	119219711	119220199
chr1	119255514	119257363
chr1	119289970	119290848
chr1	119292238	119292455
chr1	119299500	119300730
chr1	119308606	119309411
chr1	119328921	119329219
chr1	119351406	119352089
chr1	119390718	119391895
chr1	119419879	119423680
chr1	119450989	119451602
chr1	119457252	119458392
chr1	119492060	119492698
chr1	119540969	119542015
chr1	119557216	119558770
chr1	119596663	119597540
chr1	119902301	119903690
chr1	119997052	119997426
chr1	120006925	120007950
chr1	120044396	120045247
chr1	120056387	120057304
chr1	120073105	120074476
chr1	120115274	120116325
chr1	120136339	120136527
chr1	120142517	120143083
chr1	120207323	120207916
chr1	120229555	120230862
chr1	120248165	120248969
chr1	120307173	120307858
chr1	120596335	120597360
chr1	120606804	120607354
chr1	120614116	120615289
chr1	120644495	120644915
chr1	120654973	120655868
chr1	120748988	120749374
chr1	120757399	120759083
chr1	120787034	120788015
chr1	120830834	120832464
chr1	120851432	120852896
chr1	120857150	120858241
chr1	120963891	120964892
chr1	120966078	120966578
chr1	120974274	120974956
chr1	121074761	121075026
chr1	121096308	121097412
chr1	121111749	121113130
chr1	121153455	121154004
chr1	121166595	121166927
chr1	121177808	121178876
chr1	121253624	121255543
chr1	121280575	121281295
chr1	121327080	121328399
chr1	121341185	121341463
chr1	121360436	121360960
chr1	121379887	121380377
chr1	125910992	125912159
chr1	125996235	125996854
chr1	126484201	126485170
chr1	126492181	126493476
chr1	126683913	126684293
chr1	126817096	126818315
chr1	127098725	127099808
chr1	127219733	127220770
chr1	127338654	127340085
chr1	127348192	127349207
chr1	127379957	127381304
chr1	127387812	127388289
chr1	127432232	127433466
chr1	127444921	127445254
chr1	127458395	127459236
chr1	127676534	127678557
chr1	127730453	127731417
chr1	127830252	127831448
chr1	127905005	127905331
chr1	127945606	127946420
chr1	127989729	127990546
chr1	128081090	128082339
chr1	128358944	128360385
chr1	128400542	128401460
chr1	128444312	128444842
chr1	128472061	128473183
chr1	128482389	128483183
chr1	128496021	128497245
chr1	128508113	128509504
chr1	128516941	128517866
chr1	128532418	128532978
chr1	128544031	128545282
chr1	128551691	128552393
chr1	128560901	128561642
chr1	128590717	128593367
chr1	128612755	128615011
chr1	128636386	128637388
chr1	128642995	128643707
chr1	128659715	128660661
chr1	128687251	128687833
chr1	128721768	128722950
chr1	128803518	128804052
chr1	128832275	128833635
chr1	128898163	128898740
chr1	130511859	130513150
chr1	130715589	130718060
chr1	130802480	130803311
chr1	130878107	130878606
chr1	131060812	131061215
chr1	131062838	131063229
chr1	131072289	131072868
chr1	131086882	131087295
chr1	131089636	131090425
chr1	131096456	131098104
chr1	131120147	131121165
chr1	131184203	131185517
chr1	131209944	131210387
chr1	131244623	131245839
chr1	131299873	131301139
chr1	131345657	131347152
chr1	131423175	131423523
chr1	131431556	131432157
chr1	131511123	131512075
chr1	131548581	131549267
chr1	131688450	131691245
chr1	131714207	131715038
chr1	131770748	131771655
chr1	131797182	131797835
chr1	131820149	131821041
chr1	131827262	131829489
chr1	131854574	131855859
chr1	132007290	132008707
chr1	132067530	132068243
chr1	132138318	132139718
chr1	132189897	132191122
chr1	132199660	132201076
chr1	132298303	132299650
chr1	132333568	132334401
chr1	132335298	132336005
chr1	132346180	132347226
chr1	132354719	132356088
chr1	132364210	132365442
chr1	132373111	132373488
chr1	132387905	132392077
chr1	132476896	132477832
chr1	132542538	132543295
chr1	132601085	132601526
chr1	132766040	132766773
chr1	132880177	132881626
chr1	133033325	133034042
chr1	133045463	133047467
chr1	133071600	133072460
chr1	133076978	133078318
chr1	133119810	133120674
chr1	133130611	133132226
chr1	133163742	133164829
chr1	133181138	133182899
chr1	133188443	133189355
chr1	133199886	133201832
chr1	133209909	133210813
chr1	133216270	133218153
chr1	133226050	133227325
chr1	133229146	133229605
chr1	133236644	133238306
chr1	133250562	133253823
chr1	133295498	133296784
chr1	133311399	133312332
chr1	133323164	133323730
chr1	133363319	133364155
chr1	133397885	133398249
chr1	133412839	133413390
chr1	133418224	133418745
chr1	133422609	133424625
chr1	133434256	133435230
chr1	133452196	133453322
chr1	133470492	133471818
chr1	133492405	133493747
chr1	133660411	133661730
chr1	133679356	133680026
chr1	133685524	133687084
chr1	133695336	133696357
chr1	133710501	133710946
chr1	133744544	133745459
chr1	133766412	133768054
chr1	133776940	133778042
chr1	133798440	133801194
chr1	133833448	133834786
chr1	133854251	133854926
chr1	133891400	133893717
chr1	133908088	133909540
chr1	133916129	133916674
chr1	133917075	133918348
chr1	133920063	133921758
chr1	133932939	133935642
chr1	133940798	133942272
chr1	133952743	133953986
chr1	133988755	133989311
chr1	134060768	134061505
chr1	134062927	134063978
chr1	134077391	134080046
chr1	134086564	134087302
chr1	134092377	134094222
chr1	134232363	134233580
chr1	134234550	134235275
chr1	134244314	134245692
chr1	134297188	134297571
chr1	134298623	134299486
chr1	134302544	134303704
chr1	134381747	134382585
chr1	134415013	134416079
chr1	134513360	134513962
chr1	134560054	134561622
chr1	134650959	134652323
chr1	134753821	134754348
chr1	134757275	134758453
chr1	134764422	134765546
chr1	134803064	134804503
chr1	134858540	134859038
chr1	134891795	134892347
chr1	134909472	134910372
chr1	134932419	134932897
chr1	134949819	134950298
chr1	134961703	134963102
chr1	134987721	134988213
chr1	135169737	135170409
chr1	135209994	135211229
chr1	135258965	135259260
chr1	135324648	135325116
chr1	135368351	135369305
chr1	135380265	135381356
chr1	135429825	135430853
chr1	135462070	135463350
chr1	135484798	135486054
chr1	135490720	135491315
chr1	135492147	135492704
chr1	135510058	135510501
chr1	135523940	135524708
chr1	135530507	135531644
chr1	135535297	135536438
chr1	135542221	135543550
chr1	135548134	135549277
chr1	135554799	135555479
chr1	135563254	135566013
chr1	135574578	135576322
chr1	135583139	135585340
chr1	135590679	135592267
chr1	135619285	135620456
chr1	135635756	135637554
chr1	135643850	135644540
chr1	135659108	135660682
chr1	135661937	135662265
chr1	135669921	135670660
chr1	135681040	135681524
chr1	135686788	135688583
chr1	135698324	135699784
chr1	135728585	135729648
chr1	135734164	135734580
chr1	135739544	135740073
chr1	135740877	135741612
chr1	135752861	135753183
chr1	135755104	135755953
chr1	135765577	135767492
chr1	135770394	135771489
chr1	135818709	135819851
chr1	135861888	135862769
chr1	136007352	136008209
chr1	136042389	136042896
chr1	136066309	136067186
chr1	136131047	136131930
chr1	136140117	136140746
chr1	136259988	136260899
chr1	136325907	136326398
chr1	136380982	136381939
chr1	136414902	136415701
chr1	136466073	136466714
chr1	136513018	136513571
chr1	136588783	136589654
chr1	136612812	136613944
chr1	136683584	136686058
chr1	136704166	136704867
chr1	136781550	136782459
chr1	136948689	136948999
chr1	137221043	137222080
chr1	137446414	137447084
chr1	137644551	137645099
chr1	137653502	137653780
chr1	137751493	137752007
chr1	137952822	137953595
chr1	138010972	138011353
chr1	138040446	138040888
chr1	138348428	138348764
chr1	138385214	138385672
chr1	138499553	138500581
chr1	138501528	138501814
chr1	138506663	138507671
chr1	138549981	138550890
chr1	138576937	138577920
chr1	138594963	138596530
chr1	138606747	138607129
chr1	138841522	138842060
chr1	138843431	138843953
chr1	138848168	138849169
chr1	138876584	138877043
chr1	138901814	138902138
chr1	138912167	138913377
chr1	138928682	138929312
chr1	138982044	138983669
chr1	139000647	139001523
chr1	139070810	139071140
chr1	139346049	139347155
chr1	139454316	139455542
chr1	140183193	140183578
chr1	140188063	140188928
chr1	140294176	140295150
chr1	140378944	140379777
chr1	140415392	140416209
chr1	140426223	140427018
chr1	143640715	143641359
chr1	143916749	143918368
chr1	143941466	143941778
chr1	143961641	143962088
chr1	144003356	144005078
chr1	144085174	144086235
chr1	144544565	144545187
chr1	150536231	150536693
chr1	150545536	150546426
chr1	150770977	150771710
chr1	150873051	150873623
chr1	150976120	150976761
chr1	151011197	151011455
chr1	151118519	151118953
chr1	151177459	151178156
chr1	151235889	151237034
chr1	151239275	151239647
chr1	151250655	151251699
chr1	151299524	151299976
chr1	151344114	151345448
chr1	151570765	151573128
chr1	151604410	151604914
chr1	151607750	151608326
chr1	151614482	151615250
chr1	151638094	151638832
chr1	151643729	151644193
chr1	151661910	151663262
chr1	151665216	151665589
chr1	151685766	151687324
chr1	151692821	151693466
chr1	151710461	151711458
chr1	151719886	151720600
chr1	151736807	151737508
chr1	151824674	151825362
chr1	151863350	151864150
chr1	151998820	151999906
chr1	152084640	152085422
chr1	152165292	152165817
chr1	152239555	152239926
chr1	152399667	152401333
chr1	152414414	152414972
chr1	152417572	152418013
chr1	152436953	152437919
chr1	152506114	152507023
chr1	152514324	152515242
chr1	152531054	152532265
chr1	152555979	152556949
chr1	152578246	152578524
chr1	152640181	152641059
chr1	152668902	152670820
chr1	152677503	152678297
chr1	152687246	152687785
chr1	152717891	152718478
chr1	152817813	152818498
chr1	152954758	152955558
chr1	153014353	153015296
chr1	153040061	153040594
chr1	153048044	153048733
chr1	153049700	153050306
chr1	153064719	153065980
chr1	153071685	153071994
chr1	153073544	153073982
chr1	153084234	153085597
chr1	153091572	153093136
chr1	153126297	153126809
chr1	153139766	153140852
chr1	153153738	153154775
chr1	153156652	153157522
chr1	153168114	153168930
chr1	153174861	153175201
chr1	153180243	153181182
chr1	153185571	153186391
chr1	153200709	153202595
chr1	153211239	153211747
chr1	153219471	153219888
chr1	153225722	153227208
chr1	153259894	153260214
chr1	153265544	153266086
chr1	153266949	153267380
chr1	153292337	153293162
chr1	153300442	153301518
chr1	153307428	153309623
chr1	153321441	153321640
chr1	153330779	153333777
chr1	153353813	153354345
chr1	153424388	153425521
chr1	153486468	153487818
chr1	153501656	153501938
chr1	153549351	153550000
chr1	153555864	153556592
chr1	153641412	153642630
chr1	153652799	153653466
chr1	153665124	153665702
chr1	153678908	153679856
chr1	153703043	153704582
chr1	153730737	153731030
chr1	153748440	153749707
chr1	153751782	153752628
chr1	153802155	153803481
chr1	154016106	154017047
chr1	154032468	154033155
chr1	154065557	154066302
chr1	154085935	154086904
chr1	154115799	154118816
chr1	154174871	154175866
chr1	154726044	154727335
chr1	154785650	154786568
chr1	154982985	154983681
chr1	155051106	155052200
chr1	155074884	155075251
chr1	155082763	155084251
chr1	155091516	155092648
chr1	155093507	155093785
chr1	155108366	155108833
chr1	155109744	155110316
chr1	155122218	155123078
chr1	155138522	155139204
chr1	155192723	155193450
chr1	155210099	155210654
chr1	155212989	155213285
chr1	155229596	155230158
chr1	155232666	155234407
chr1	155239834	155240367
chr1	155348532	155349437
chr1	155383803	155384338
chr1	155416553	155417592
chr1	155493460	155494143
chr1	155502774	155503179
chr1	155504677	155505501
chr1	155530416	155531317
chr1	155532732	155533771
chr1	155617546	155618539
chr1	155742785	155743160
chr1	155797399	155798180
chr1	156035429	156037415
chr1	156040749	156041781
chr1	156056895	156057597
chr1	156065156	156066800
chr1	156074531	156074914
chr1	156078945	156079297
chr1	156179840	156180321
chr1	156204188	156205163
chr1	156222329	156223675
chr1	156230443	156231291
chr1	156310509	156311119
chr1	156420535	156421524
chr1	156467652	156468091
chr1	156494933	156496420
chr1	156558352	156559670
chr1	156629753	156630660
chr1	156639575	156640161
chr1	156644559	156645924
chr1	156709990	156711196
chr1	156752157	156752611
chr1	156754512	156755415
chr1	156769553	156770456
chr1	156779137	156780320
chr1	156781061	156782413
chr1	156812753	156813651
chr1	156838194	156839656
chr1	156931151	156932040
chr1	156995221	156995769
chr1	156997488	156998214
chr1	157003097	157004703
chr1	157013105	157014412
chr1	157039043	157039767
chr1	157046764	157048498
chr1	157086101	157087007
chr1	157153372	157153666
chr1	157179147	157179676
chr1	157243733	157244717
chr1	157256138	157257560
chr1	157380630	157381019
chr1	157443387	157444329
chr1	157449770	157450296
chr1	157475842	157476517
chr1	157506626	157508269
chr1	157709181	157709484
chr1	158039902	158040678
chr1	158489653	158490641
chr1	158510836	158511255
chr1	158527474	158527838
chr1	158554062	158554451
chr1	159231476	159233629
chr1	159392924	159394149
chr1	159517284	159518311
chr1	159657881	159659145
chr1	159670948	159671565
chr1	159977842	159978130
chr1	160595876	160597163
chr1	160673323	160673760
chr1	160692449	160693292
chr1	160856058	160856536
chr1	161195319	161196482
chr1	161268484	161269713
chr1	161734743	161735450
chr1	161983322	161984670
chr1	162004184	162005365
chr1	162038039	162040047
chr1	162053083	162053887
chr1	162075339	162077096
chr1	162100174	162100990
chr1	162108293	162109784
chr1	162184099	162184727
chr1	162187690	162188037
chr1	162208898	162210178
chr1	162225015	162226254
chr1	162243362	162244043
chr1	162281909	162282709
chr1	162294332	162294774
chr1	162299624	162301745
chr1	162312930	162314198
chr1	162322658	162323741
chr1	162334150	162335308
chr1	162555515	162555870
chr1	162587663	162589758
chr1	162609028	162610180
chr1	162636167	162636769
chr1	162639219	162639915
chr1	162643798	162644339
chr1	162813460	162814022
chr1	162882724	162883075
chr1	162938042	162939207
chr1	163221585	163222696
chr1	163251949	163253085
chr1	163269995	163271115
chr1	163280223	163281810
chr1	163285284	163285785
chr1	163379584	163380995
chr1	163390546	163391749
chr1	163505524	163505957
chr1	163517800	163518225
chr1	163574500	163575210
chr1	163898114	163898795
chr1	164158545	164160298
chr1	164198868	164200034
chr1	164217741	164218241
chr1	164457475	164458837
chr1	164606267	164606592
chr1	164631096	164632430
chr1	164770219	164771640
chr1	164780354	164781646
chr1	164787003	164788584
chr1	164809336	164809776
chr1	164811287	164811603
chr1	164813934	164815668
chr1	164859675	164860557
chr1	164862384	164863910
chr1	164888489	164889003
chr1	164955439	164956452
chr1	164997660	164998429
chr1	164998879	164999095
chr1	165018784	165019252
chr1	165036787	165037416
chr1	165046028	165047633
chr1	165083940	165084881
chr1	165104738	165105168
chr1	165110366	165111453
chr1	165113940	165114741
chr1	165119108	165120209
chr1	165252239	165252672
chr1	165316271	165316896
chr1	165432575	165433402
chr1	165592505	165592979
chr1	165616909	165618701
chr1	165662774	165663308
chr1	165707709	165708409
chr1	165771509	165771927
chr1	165780099	165780917
chr1	165814039	165815318
chr1	165836688	165837894
chr1	165976727	165977772
chr1	166003149	166003531
chr1	166253866	166254865
chr1	166279947	166280841
chr1	166297492	166298482
chr1	166308762	166309552
chr1	166408999	166410143
chr1	166793221	166794540
chr1	166811172	166812162
chr1	166819164	166819847
chr1	166843400	166843754
chr1	166923031	166924764
chr1	166939900	166940422
chr1	167000530	167002844
chr1	167010784	167011861
chr1	167065951	167067747
chr1	167075393	167076218
chr1	167098733	167099275
chr1	167231011	167232841
chr1	167239761	167241133
chr1	167269329	167271034
chr1	167292451	167292834
chr1	167339964	167340803
chr1	167551602	167551928
chr1	167645082	167645352
chr1	167660620	167661474
chr1	167688490	167689461
chr1	167802594	167804013
chr1	167914800	167915490
chr1	167929578	167930600
chr1	168163534	168163992
chr1	168197533	168198492
chr1	168247144	168247595
chr1	168291293	168292017
chr1	168318958	168319267
chr1	168380216	168381075
chr1	168393919	168395105
chr1	168475760	168477002
chr1	168597835	168599081
chr1	168708650	168710115
chr1	169386513	169387113
chr1	169531303	169532135
chr1	169554606	169554859
chr1	169555717	169556573
chr1	169637493	169637803
chr1	169654754	169655669
chr1	169671275	169672067
chr1	169680616	169680844
chr1	169870005	169870991
chr1	169883198	169883621
chr1	169928514	169928938
chr1	169934100	169934661
chr1	169986337	169986573
chr1	170006337	170006944
chr1	170010746	170011955
chr1	170042741	170043523
chr1	170048219	170048883
chr1	170057569	170058306
chr1	170059244	170059693
chr1	170136352	170137011
chr1	170188540	170189122
chr1	170255038	170255814
chr1	170655431	170658226
chr1	170678758	170679961
chr1	170694730	170695773
chr1	170706007	170706878
chr1	170741569	170742331
chr1	170802149	170803021
chr1	170804749	170805308
chr1	170834173	170835149
chr1	170866978	170868967
chr1	170907509	170908098
chr1	170998207	170999071
chr1	171032594	171033948
chr1	171038175	171039030
chr1	171044276	171044817
chr1	171070756	171071260
chr1	171077851	171079056
chr1	171101980	171102978
chr1	171111156	171112265
chr1	171113689	171114395
chr1	171192919	171193365
chr1	171195593	171196192
chr1	171250347	171253155
chr1	171262383	171263713
chr1	171287373	171288273
chr1	171345268	171346449
chr1	171360305	171361092
chr1	171437221	171438141
chr1	172132970	172134817
chr1	172140308	172141545
chr1	172177521	172178627
chr1	172220295	172222039
chr1	172229569	172229838
chr1	172242382	172243961
chr1	172282390	172283531
chr1	172309787	172310269
chr1	172311482	172312962
chr1	172340831	172341237
chr1	172364749	172365797
chr1	172370037	172370770
chr1	172431904	172432706
chr1	172455734	172456482
chr1	172468313	172468848
chr1	172481620	172482360
chr1	172490325	172490810
chr1	172499959	172502701
chr1	172524888	172525630
chr1	172549836	172550775
chr1	172616661	172617156
chr1	172638864	172639385
chr1	173366829	173368193
chr1	173912753	173913749
chr1	174171962	174172872
chr1	174501725	174503388
chr1	175491773	175493002
chr1	175673818	175674530
chr1	175712413	175712832
chr1	176223322	176224527
chr1	176426994	176428204
chr1	176724355	176724642
chr1	176774768	176775623
chr1	176818708	176818993
chr1	176849116	176850441
chr1	176928958	176930084
chr1	177150393	177151114
chr1	177443112	177443700
chr1	177479284	177480470
chr1	177572885	177573918
chr1	177633598	177634540
chr1	177639728	177640648
chr1	177642757	177643687
chr1	177702394	177703363
chr1	177708423	177709037
chr1	178146727	178147684
chr1	178205761	178206090
chr1	178275771	178276808
chr1	178336819	178338685
chr1	178527347	178529689
chr1	178600657	178601399
chr1	178626619	178627077
chr1	178896978	178897972
chr1	178917130	178918137
chr1	178952706	178953494
chr1	178999806	179000272
chr1	179012380	179012860
chr1	179041277	179042568
chr1	179059221	179060846
chr1	179212431	179212815
chr1	179220645	179221524
chr1	179281548	179283084
chr1	179477245	179477847
chr1	179585838	179588462
chr1	179645410	179646088
chr1	179667719	179668914
chr1	179847829	179848496
chr1	179854264	179854825
chr1	179862808	179863808
chr1	179923711	179924262
chr1	179959013	179961872
chr1	180021450	180022075
chr1	180171860	180173154
chr1	180194966	180196379
chr1	180210022	180212134
chr1	180225272	180226651
chr1	180283857	180284914
chr1	180285962	180286518
chr1	180312802	180314242
chr1	180344081	180345070
chr1	180365200	180365706
chr1	180387228	180387870
chr1	180390499	180391133
chr1	180422354	180422801
chr1	180427480	180428575
chr1	180434048	180434420
chr1	180458208	180459028
chr1	180467701	180468551
chr1	180702627	180704030
chr1	180793640	180794530
chr1	180812562	180814616
chr1	180848045	180850012
chr1	180850587	180851362
chr1	180888706	180889138
chr1	180941663	180943804
chr1	181000593	181001850
chr1	181009294	181010460
chr1	181015128	181017610
chr1	181246865	181247472
chr1	181332613	181332883
chr1	181352218	181353799
chr1	181476409	181476748
chr1	181552138	181553523
chr1	181851791	181852981
chr1	181860665	181861136
chr1	181881208	181881974
chr1	181915918	181916611
chr1	182019213	182021450
chr1	182088160	182090110
chr1	182101673	182102282
chr1	182108362	182108851
chr1	182340971	182341934
chr1	182368151	182369072
chr1	182382657	182383495
chr1	182388565	182389275
chr1	182420667	182421581
chr1	182427190	182427807
chr1	182439539	182440109
chr1	182460926	182462093
chr1	182489863	182490324
chr1	182494435	182495233
chr1	182506112	182506908
chr1	182516653	182517903
chr1	182519397	182520909
chr1	182539193	182539534
chr1	182663000	182664105
chr1	182670580	182672027
chr1	182763589	182765277
chr1	182908392	182909414
chr1	182954487	182955289
chr1	182959388	182960368
chr1	183071715	183073029
chr1	183084440	183084886
chr1	183113149	183114793
chr1	183120468	183121274
chr1	183146276	183147747
chr1	183150398	183150792
chr1	183154435	183155875
chr1	183159182	183159454
chr1	183167590	183169274
chr1	183188183	183189661
chr1	183193815	183195207
chr1	183220688	183221725
chr1	183230258	183230689
chr1	183236025	183237555
chr1	183272685	183273370
chr1	183388709	183389604
chr1	183438307	183439556
chr1	183669675	183670566
chr1	183679841	183680273
chr1	183803406	183804807
chr1	183982076	183982463
chr1	184041661	184042951
chr1	184051792	184052566
chr1	184065800	184067340
chr1	184170925	184171897
chr1	184244313	184245412
chr1	184260518	184261611
chr1	184289379	184290589
chr1	184290775	184291470
chr1	184394544	184395339
chr1	184441029	184441603
chr1	184446889	184448063
chr1	184470848	184471601
chr1	184499132	184499804
chr1	184621927	184622266
chr1	184663357	184664689
chr1	184675464	184675902
chr1	184707787	184708782
chr1	184748615	184749064
chr1	184810876	184811590
chr1	184823951	184824995
chr1	184851938	184852683
chr1	184853389	184853745
chr1	184882464	184883188
chr1	184908637	184909056
chr1	184911661	184912529
chr1	184965360	184966334
chr1	184978010	184978880
chr1	184983614	184983916
chr1	185111355	185112229
chr1	185150828	185151826
chr1	185183649	185184462
chr1	185203192	185204773
chr1	185362584	185364369
chr1	185535081	185536166
chr1	185587417	185588465
chr1	185632440	185633218
chr1	185666358	185667116
chr1	185741166	185741972
chr1	185773399	185773876
chr1	185822403	185823219
chr1	185869888	185870336
chr1	185898484	185898980
chr1	185969263	185969645
chr1	186145178	186146194
chr1	186182444	186183846
chr1	186189219	186190224
chr1	186197017	186197548
chr1	186249741	186251633
chr1	186257511	186257915
chr1	186297434	186297646
chr1	186341714	186342688
chr1	186358147	186358750
chr1	186399706	186400083
chr1	186408630	186409573
chr1	186413751	186414653
chr1	186433157	186434190
chr1	186448934	186449207
chr1	186460379	186461487
chr1	186478474	186478830
chr1	186481441	186482733
chr1	186528593	186529902
chr1	186550450	186550901
chr1	186567175	186568781
chr1	186586855	186587676
chr1	186610098	186610723
chr1	186622203	186622900
chr1	186627346	186627950
chr1	186635082	186636411
chr1	186658803	186659047
chr1	186695239	186696584
chr1	186703829	186706426
chr1	186739898	186740982
chr1	186748615	186750024
chr1	186833443	186834275
chr1	187237803	187238256
chr1	187293812	187295234
chr1	187303279	187303539
chr1	187649938	187650290
chr1	187651207	187652771
chr1	187662092	187663249
chr1	187666032	187667069
chr1	187740600	187741070
chr1	187836561	187837260
chr1	187904493	187905109
chr1	187910780	187911321
chr1	187918491	187919341
chr1	187938433	187939394
chr1	187950030	187950630
chr1	187974494	187976136
chr1	187997625	187998334
chr1	188055849	188056537
chr1	188077414	188078408
chr1	188198462	188199468
chr1	188207029	188207802
chr1	189006984	189008007
chr1	189076049	189076699
chr1	189080910	189081995
chr1	189213774	189214324
chr1	189342844	189344505
chr1	189405336	189406161
chr1	189550294	189550696
chr1	189619069	189619661
chr1	189633804	189634164
chr1	189708894	189710052
chr1	189715821	189716835
chr1	189727228	189729659
chr1	189756019	189757486
chr1	189786625	189788014
chr1	189806918	189807686
chr1	189817872	189818689
chr1	189821756	189822577
chr1	189866856	189867801
chr1	189881935	189883341
chr1	189898749	189899451
chr1	189910894	189911664
chr1	189921298	189922621
chr1	190017905	190018715
chr1	190127507	190128861
chr1	190137855	190138425
chr1	190160856	190162203
chr1	190174308	190175692
chr1	190181627	190182357
chr1	190208251	190209828
chr1	190219474	190221117
chr1	190242327	190242804
chr1	190250228	190251920
chr1	190263675	190264253
chr1	190265233	190265713
chr1	190270368	190271432
chr1	190419478	190420030
chr1	190655849	190656724
chr1	190681991	190683489
chr1	190690494	190691629
chr1	190761790	190762482
chr1	190971893	190973069
chr1	190990806	190991844
chr1	191062418	191063395
chr1	191097753	191099008
chr1	191182409	191185057
chr1	191216120	191216683
chr1	191223852	191225629
chr1	191254365	191254795
chr1	191292381	191292835
chr1	191296339	191296804
chr1	191299108	191299466
chr1	191312623	191312967
chr1	191352983	191353564
chr1	191470000	191470948
chr1	191484861	191485316
chr1	191494215	191495213
chr1	191527256	191528598
chr1	191661410	191663428
chr1	191792714	191793482
chr1	191808736	191809540
chr1	191820700	191821894
chr1	191894217	191894878
chr1	191906050	191907647
chr1	191989779	191990341
chr1	192061565	192062140
chr1	192070056	192071090
chr1	192090833	192092780
chr1	192166466	192167267
chr1	192454446	192455567
chr1	192696378	192697804
chr1	192736074	192736943
chr1	192789080	192790326
chr1	192798312	192799544
chr1	192806140	192807315
[truncated: 37,220 more rows]

## Sheet: H3K4me1_consensus_peaks
chromosome	start	end
chr1	3514087	3515320
chr1	3552246	3553747
chr1	3670486	3672643
chr1	4496303	4497854
chr1	4570840	4572290
chr1	4653216	4654918
chr1	4785314	4786182
chr1	4807466	4809217
chr1	4857423	4858567
chr1	5018213	5021158
chr1	5082911	5083592
chr1	5228846	5230138
chr1	5915782	5917950
chr1	6225200	6227066
chr1	6282510	6283091
chr1	6287467	6288811
chr1	6358821	6359634
chr1	6382323	6383259
chr1	6819452	6821615
chr1	6866188	6867553
chr1	7054914	7056051
chr1	7088032	7090602
chr1	7105056	7105481
chr1	7121877	7122767
chr1	7138282	7139824
chr1	7205996	7207421
chr1	7309006	7309765
chr1	7382274	7384323
chr1	7397397	7398757
chr1	9236878	9238594
chr1	9298486	9300271
chr1	9548025	9548996
chr1	9627166	9627911
chr1	9630150	9630880
chr1	9648668	9649880
chr1	9699338	9701279
chr1	9745467	9748889
chr1	9797862	9800042
chr1	9847549	9849497
chr1	9942344	9944632
chr1	9966900	9968573
chr1	10008741	10009671
chr1	10037421	10038233
chr1	10039439	10040286
chr1	10231562	10233368
chr1	10681044	10682683
chr1	10693775	10696135
chr1	10719511	10721229
chr1	10826533	10827650
chr1	10836117	10837466
chr1	10877399	10878444
chr1	10942622	10943441
chr1	10956574	10957284
chr1	10993267	10994545
chr1	11025820	11028151
chr1	11033269	11033841
chr1	11044529	11047092
chr1	11089573	11090105
chr1	11177631	11178956
chr1	11229191	11231610
chr1	11328891	11330456
chr1	11413546	11414695
chr1	11433974	11435619
chr1	11457811	11458955
chr1	11795178	11796261
chr1	11981829	11983581
chr1	12029585	12030877
chr1	12333711	12334512
chr1	12478457	12479845
chr1	12500106	12501059
chr1	12507821	12511074
chr1	12567044	12567874
chr1	12611864	12612915
chr1	12640686	12642058
chr1	12670780	12672241
chr1	12805731	12807182
chr1	12831946	12833797
chr1	12835376	12836403
chr1	12850348	12852242
chr1	12864410	12865671
chr1	12877644	12878147
chr1	12942251	12944224
chr1	12990202	12992907
chr1	13103339	13104466
chr1	13125111	13128735
chr1	13192106	13193488
chr1	13214017	13215565
chr1	13240110	13241506
chr1	13245867	13246961
chr1	13294351	13296580
chr1	13314583	13317342
chr1	13329512	13330242
chr1	13331837	13332815
chr1	13366567	13367993
chr1	13373865	13374812
chr1	13391181	13392693
chr1	13426528	13428525
chr1	13658853	13660751
chr1	13664289	13665420
chr1	13682797	13683548
chr1	13774932	13775916
chr1	13834964	13835705
chr1	13855049	13855901
chr1	13911052	13912753
chr1	13927939	13930168
chr1	14000775	14002748
chr1	14010793	14012939
chr1	14052573	14053325
chr1	14097887	14099388
chr1	14108247	14109561
chr1	14161883	14164038
chr1	14181321	14182905
chr1	14188616	14190292
chr1	14211428	14213458
chr1	14218667	14219158
chr1	14231863	14233008
chr1	14244766	14245113
chr1	14309678	14310090
chr1	14355206	14356704
chr1	14418655	14420059
chr1	14464332	14465473
chr1	14506234	14507589
chr1	14579806	14580206
chr1	14589725	14591160
chr1	14715834	14716816
chr1	14762286	14763098
chr1	14768780	14770554
chr1	14815888	14816403
chr1	14918019	14920045
chr1	15286219	15287823
chr1	15446236	15447655
chr1	15538436	15539608
chr1	15570909	15572414
chr1	15605262	15606346
chr1	15636876	15638395
chr1	15649851	15652715
chr1	15805154	15806802
chr1	15892199	15893480
chr1	15908652	15910693
chr1	15993522	15994520
chr1	16092595	16093777
chr1	16105402	16106596
chr1	16127474	16128411
chr1	16177598	16178047
chr1	16179859	16180486
chr1	16186127	16187898
chr1	16201906	16202781
chr1	16248828	16250311
chr1	16293373	16295293
chr1	16518579	16520164
chr1	16587013	16588249
chr1	16606561	16607461
chr1	16656496	16657457
chr1	16664978	16665922
chr1	16687397	16688995
chr1	16821048	16822117
chr1	16986185	16987686
chr1	17008172	17011151
chr1	17033635	17034789
chr1	17041208	17042311
chr1	17059296	17061062
chr1	17096611	17098230
chr1	17123016	17124008
chr1	17145303	17145805
chr1	17727060	17727887
chr1	18057470	18059006
chr1	19095374	19097298
chr1	19209124	19210885
chr1	19241018	19242256
chr1	19672678	19674895
chr1	19767288	19768689
chr1	19849462	19850982
chr1	19899572	19901033
chr1	19951247	19952064
chr1	20057901	20058707
chr1	20067074	20069127
chr1	20131594	20132447
chr1	20139004	20141389
chr1	20179566	20181218
chr1	20216378	20218491
chr1	20224049	20225102
chr1	20301532	20303603
chr1	20428273	20428798
chr1	20449535	20450673
chr1	20477418	20478762
chr1	20497981	20499750
chr1	20519240	20520497
chr1	20550532	20551895
chr1	20557714	20559449
chr1	20565540	20566776
chr1	20589949	20591077
chr1	20604445	20606720
chr1	20619122	20620831
chr1	20633017	20633841
chr1	20691090	20691936
chr1	20890013	20892086
chr1	20922499	20923940
chr1	20951119	20952310
chr1	20996682	20998221
chr1	21002392	21003377
chr1	21008041	21009617
chr1	21013935	21015563
chr1	21040527	21042739
chr1	21051490	21054192
chr1	21145849	21148147
chr1	21166110	21167715
chr1	21218369	21221225
chr1	21252678	21253543
chr1	21271404	21272569
chr1	21304669	21306768
chr1	21411165	21412580
chr1	21458672	21459237
chr1	21460828	21461605
chr1	21486003	21487465
chr1	21780123	21781789
chr1	21960343	21962727
chr1	22305181	22308056
chr1	22377180	22378392
chr1	22533091	22534236
chr1	22639918	22640975
chr1	22804640	22806999
chr1	23187095	23189174
chr1	23255891	23256882
chr1	23270981	23272363
chr1	23320100	23321798
chr1	23489970	23491529
chr1	23761531	23763349
chr1	23834510	23835841
chr1	23921423	23922508
chr1	23958470	23960008
chr1	24004323	24005823
chr1	24099421	24101179
chr1	24107365	24108490
chr1	24285702	24287144
chr1	24304306	24305381
chr1	24550168	24552127
chr1	24699370	24700555
chr1	24758309	24759640
chr1	25057384	25058475
chr1	25829379	25831450
chr1	26686051	26688322
chr1	30719493	30721410
chr1	30829805	30830460
chr1	31019285	31020073
chr1	31050132	31052518
chr1	31092900	31094886
chr1	31101199	31103608
chr1	32172244	32173238
chr1	33669388	33670747
chr1	33719735	33720485
chr1	33756580	33758780
chr1	33787623	33789348
chr1	33812881	33814817
chr1	33906964	33909271
chr1	34010948	34012238
chr1	34060386	34061380
chr1	34127490	34128579
chr1	34139068	34140951
chr1	34211172	34212598
chr1	34236192	34237622
chr1	34310359	34311823
chr1	34325721	34327743
chr1	34375203	34377007
chr1	34387223	34389996
chr1	34458629	34460655
chr1	34472038	34473644
chr1	34485323	34486213
chr1	34510209	34511345
chr1	34536376	34537608
chr1	34578890	34580162
chr1	34677587	34679650
chr1	34749129	34751850
chr1	34801510	34802614
chr1	34813729	34815258
chr1	34849754	34852415
chr1	34858890	34860775
chr1	34893232	34894795
chr1	35095582	35096584
chr1	35206453	35207550
chr1	35216130	35216818
chr1	35264804	35266611
chr1	35348051	35348698
chr1	35380245	35382346
chr1	35414924	35416952
chr1	35435874	35437079
chr1	35453247	35455327
chr1	35624218	35625938
chr1	35630221	35631153
chr1	35652755	35653919
chr1	35682306	35682999
chr1	35729123	35730649
chr1	35748924	35750582
chr1	35803505	35805361
chr1	35869179	35870931
chr1	35877853	35880162
chr1	35919599	35920995
chr1	35926100	35927412
chr1	35933481	35934080
chr1	35973246	35974343
chr1	36016837	36018726
chr1	36030120	36031380
chr1	36069331	36070805
chr1	36081660	36083756
chr1	36087966	36090409
chr1	36243396	36244410
chr1	36444499	36445536
chr1	36497181	36498232
chr1	36547016	36549127
chr1	36579877	36581297
chr1	36587873	36589932
chr1	36595438	36596587
chr1	36603003	36604403
chr1	36611809	36613115
chr1	36636157	36637630
chr1	36691193	36692816
chr1	36784845	36785751
chr1	36796514	36798718
chr1	36860642	36862034
chr1	36874501	36876501
chr1	36934236	36935504
chr1	36949008	36950541
chr1	36988142	36988998
chr1	36996274	36997766
chr1	37059904	37062309
chr1	37081285	37082483
chr1	37116336	37117500
chr1	37121856	37122670
chr1	37167375	37169210
chr1	37299649	37301437
chr1	37331682	37333763
chr1	37429754	37430691
chr1	37512074	37513457
chr1	37533317	37533766
chr1	37540414	37541544
chr1	37585679	37586548
chr1	37638723	37639594
chr1	37719292	37720618
chr1	37864417	37865644
chr1	37871533	37872843
chr1	37996972	37998499
chr1	38199575	38201321
chr1	38218100	38218770
chr1	38232400	38233569
chr1	38240704	38242789
chr1	38262465	38264019
chr1	38333834	38334938
chr1	38357871	38359443
chr1	38393559	38393947
chr1	38398142	38399400
chr1	38409919	38411641
chr1	38435985	38438050
chr1	38449798	38452203
chr1	38477620	38479174
chr1	38501566	38502523
chr1	38526183	38527418
chr1	38626458	38628671
chr1	38695938	38696686
chr1	38835536	38836919
chr1	38882941	38884312
chr1	38897109	38898898
chr1	38979966	38980285
chr1	39023898	39025959
chr1	39068581	39070459
chr1	39105215	39107409
chr1	39158880	39160569
chr1	39192059	39193502
chr1	39317592	39318666
chr1	39330887	39331648
chr1	39341282	39342986
chr1	39417633	39418876
chr1	39476766	39479123
chr1	39511809	39512154
chr1	39535464	39536208
chr1	39635962	39637286
chr1	39649829	39651381
chr1	39700411	39701788
chr1	39720575	39721686
chr1	39740911	39741549
chr1	39771612	39773008
chr1	39819282	39820420
chr1	40058897	40059747
chr1	40060946	40061751
chr1	40084811	40086606
chr1	40106531	40108561
chr1	40117180	40118143
chr1	40139338	40141263
chr1	40324967	40326649
chr1	40375082	40377125
chr1	40585920	40587189
chr1	40650326	40651785
chr1	40659119	40660436
chr1	40665345	40668091
chr1	40680415	40682440
chr1	40714342	40716081
chr1	40765195	40768599
chr1	40789753	40791260
chr1	40815170	40815947
chr1	40840443	40842879
chr1	40867166	40868454
chr1	40873701	40875225
chr1	40889641	40890883
chr1	41026193	41027891
chr1	41157122	41158589
chr1	41270523	41271548
chr1	41327333	41329736
chr1	41360381	41361810
chr1	41379368	41381372
chr1	41389781	41391361
chr1	41420201	41421146
chr1	41438826	41439576
chr1	41554977	41556462
chr1	41651796	41653377
chr1	41887769	41888566
chr1	42410406	42411488
chr1	42684295	42687169
chr1	42693861	42696820
chr1	42697528	42698876
chr1	42713006	42714912
chr1	42780182	42782203
chr1	42850763	42852252
chr1	42917867	42918802
chr1	42951874	42953877
chr1	43090531	43093338
chr1	43098363	43100177
chr1	43140927	43142300
chr1	43162591	43164371
chr1	43259884	43260916
chr1	43302087	43303162
chr1	43357926	43358899
chr1	43360893	43362034
chr1	43394047	43395889
chr1	43422623	43423568
chr1	43491601	43493244
chr1	43497263	43498342
chr1	43694319	43695523
chr1	43698417	43699135
chr1	43717688	43718924
chr1	43730185	43731237
chr1	43754022	43755399
chr1	43775647	43776959
chr1	43781228	43782864
chr1	43826528	43828294
chr1	43912617	43913740
chr1	43933522	43934490
chr1	44022671	44023483
chr1	44041941	44043051
chr1	44101366	44102797
chr1	44118365	44120304
chr1	44147204	44148837
chr1	44198145	44199713
chr1	44216124	44217033
chr1	44218826	44219469
chr1	44551417	44552843
chr1	44567261	44568446
chr1	44584861	44585777
chr1	44634210	44635511
chr1	44784936	44786968
chr1	44957504	44958754
chr1	45033348	45033806
chr1	45043097	45043853
chr1	45315650	45316116
chr1	45575379	45577406
chr1	45586903	45588331
chr1	45663606	45664834
chr1	45672834	45673228
chr1	45700865	45701565
chr1	45723044	45724089
chr1	45731269	45733296
chr1	45765855	45767896
chr1	45794503	45796732
chr1	45837733	45838087
chr1	45864093	45866128
chr1	45881377	45882555
chr1	45904325	45906022
chr1	45924696	45926549
chr1	46031549	46032942
chr1	46066196	46067954
chr1	46296433	46297337
chr1	46425084	46426062
chr1	47026547	47027321
chr1	47056660	47057681
chr1	47096834	47097410
chr1	47119535	47121009
chr1	47129794	47130665
chr1	47301587	47303684
chr1	50925959	50929150
chr1	50934473	50935796
chr1	50979558	50982091
chr1	50993320	50993710
chr1	51076097	51076672
chr1	51096240	51097556
chr1	51114630	51115283
chr1	51125583	51127152
chr1	51148493	51149720
chr1	51216273	51217219
chr1	51224467	51226184
chr1	51245306	51245887
chr1	51332989	51334640
chr1	51477514	51478855
chr1	51493034	51494233
chr1	51514431	51515890
chr1	51529781	51530651
chr1	51566001	51567973
chr1	51589829	51591648
chr1	51594136	51594567
chr1	51606891	51608440
chr1	51609130	51609611
chr1	51647474	51648516
chr1	51671161	51671832
chr1	51696533	51697855
chr1	51739840	51741999
chr1	51746744	51748481
chr1	51788758	51790260
chr1	51820903	51822904
chr1	51828789	51829991
chr1	51837794	51838694
chr1	51848552	51849242
chr1	51851872	51853476
chr1	51861698	51863964
chr1	51878207	51880368
chr1	51915160	51916180
chr1	51996455	51997594
chr1	52008293	52009315
chr1	52039193	52040676
chr1	52113499	52114002
chr1	52148883	52151094
chr1	52225650	52226068
chr1	52232148	52233825
chr1	52265382	52266743
chr1	52271144	52272292
chr1	52287895	52289343
chr1	52302532	52304141
chr1	52470133	52472145
chr1	52501740	52502477
chr1	52595423	52599101
chr1	52630418	52631618
chr1	52713092	52714676
chr1	52757743	52759118
chr1	52763970	52767028
chr1	52799206	52800876
chr1	52816411	52817989
chr1	52844745	52846785
chr1	52883970	52884925
chr1	52951310	52953870
chr1	53060418	53060843
chr1	53061929	53064186
chr1	53069395	53070889
chr1	53085150	53086267
chr1	53224398	53226845
chr1	53296086	53297406
chr1	53313265	53314037
chr1	53351040	53352879
chr1	53357619	53359012
chr1	53706298	53707294
chr1	53784260	53785398
chr1	53823430	53824247
chr1	53828918	53829416
chr1	53845412	53847270
chr1	53856043	53857102
chr1	53870636	53872481
chr1	53939648	53940869
chr1	53985856	53987415
chr1	54013993	54016051
chr1	54073792	54075099
chr1	54110333	54111187
chr1	54187136	54188121
chr1	54193965	54195388
chr1	54250381	54251406
chr1	54377525	54378522
chr1	54438438	54439399
chr1	54556894	54558268
chr1	54728475	54730181
chr1	54749569	54750273
chr1	54765481	54767712
chr1	54777064	54778450
chr1	54802761	54803414
chr1	54826254	54827373
chr1	54830277	54830960
chr1	54850892	54851897
chr1	54896250	54898030
chr1	54925337	54926712
chr1	55027086	55027785
chr1	55130970	55131972
chr1	55201501	55203229
chr1	55223547	55224747
chr1	55237032	55238935
chr1	55362178	55364025
chr1	55405131	55407564
chr1	55453520	55454764
chr1	55462358	55464083
chr1	55528844	55530492
chr1	55553276	55554330
chr1	55575800	55576758
chr1	55617768	55619765
chr1	55629458	55630523
chr1	55658866	55660445
chr1	55665221	55666643
chr1	55741826	55743064
chr1	55758602	55759810
chr1	55766506	55767733
chr1	55806650	55807621
chr1	55888150	55889660
chr1	55897134	55899064
chr1	56089028	56090479
chr1	56799037	56801262
chr1	56832801	56835166
chr1	56870792	56872493
chr1	56927685	56929348
chr1	56969578	56972583
chr1	56977098	56977906
chr1	57032183	57033181
chr1	57039937	57040706
chr1	57058785	57059966
chr1	57075121	57077160
chr1	57112302	57113528
chr1	57119548	57122734
chr1	57201173	57202373
chr1	57377307	57378532
chr1	57405750	57407249
chr1	57478999	57480197
chr1	57509964	57512683
chr1	57545479	57547310
chr1	57564359	57565655
chr1	57573434	57574747
chr1	57628932	57630025
chr1	57634136	57635056
chr1	57706969	57708167
chr1	57735466	57736281
chr1	57825474	57826589
chr1	57857793	57858764
chr1	57884550	57885320
chr1	57889910	57891453
chr1	57905781	57907012
chr1	57968897	57970293
chr1	57995671	57996712
chr1	58029687	58030843
chr1	58089182	58090867
chr1	58164576	58167094
chr1	58220425	58221982
chr1	58274215	58274763
chr1	58278209	58279975
chr1	58303364	58304687
chr1	58391351	58393183
chr1	58444756	58446779
chr1	58503848	58505323
chr1	58585494	58586809
chr1	58652198	58654916
chr1	58710614	58711859
chr1	58744669	58746089
chr1	58794950	58796361
chr1	58859305	58860340
chr1	58950882	58952983
chr1	58972933	58974171
chr1	59119387	59120751
chr1	59235911	59238082
chr1	59256263	59257435
chr1	59269877	59271077
chr1	59315043	59316671
chr1	59380989	59381973
chr1	59382271	59383703
chr1	59422255	59423821
chr1	59458708	59459509
chr1	59508450	59509040
chr1	59515930	59517279
chr1	59591752	59592786
chr1	59925877	59927466
chr1	60042421	60043490
chr1	60179581	60180871
chr1	60342928	60344352
chr1	60409020	60410226
chr1	60564886	60567398
chr1	60572292	60573172
chr1	60598918	60599569
chr1	60627061	60628879
chr1	60655404	60656493
chr1	60667861	60669411
chr1	60715091	60717242
chr1	60734609	60736454
chr1	60745523	60746586
chr1	60804110	60805054
chr1	60862518	60863874
chr1	60915942	60917356
chr1	60936029	60936838
chr1	60997606	60999395
chr1	61003984	61005350
chr1	61151442	61152503
chr1	61156885	61157673
chr1	61203074	61204006
chr1	61233086	61234778
chr1	61256925	61258123
chr1	61309412	61310296
chr1	61354605	61355478
chr1	61359204	61359883
chr1	61386530	61388488
chr1	61402335	61402974
chr1	61415483	61415958
chr1	61417712	61418719
chr1	61638203	61640157
chr1	61651056	61652253
chr1	61683126	61684688
chr1	61687095	61688514
chr1	61784279	61785353
chr1	61903384	61904934
chr1	62016564	62017230
chr1	62098097	62099730
chr1	62209350	62210151
chr1	62243974	62244965
chr1	62404528	62405467
chr1	62445382	62446408
chr1	62516025	62516433
chr1	62591195	62592510
chr1	62702743	62703691
chr1	62706113	62707816
chr1	62721472	62722093
chr1	62728129	62730211
chr1	62750524	62752102
chr1	62753976	62754596
chr1	62773718	62775182
chr1	62810630	62811654
chr1	62822938	62824130
chr1	62858878	62861822
chr1	62883901	62886066
chr1	62901404	62903049
chr1	62933262	62934572
chr1	62951144	62951965
chr1	63190590	63191650
chr1	63239340	63240063
chr1	63252405	63253288
chr1	63400993	63402437
chr1	63445588	63446895
chr1	63517675	63519147
chr1	63534062	63535341
chr1	63552471	63553922
chr1	63586548	63587910
chr1	63638468	63639816
chr1	63645005	63645383
chr1	63655835	63656140
chr1	63668035	63669058
chr1	63820059	63821888
chr1	63901893	63903848
chr1	63917831	63919307
chr1	63976644	63977261
chr1	63987303	63988620
chr1	63993502	63995196
chr1	63998804	64000139
chr1	64020672	64022104
chr1	64096737	64098671
chr1	64173436	64174532
chr1	64195990	64196841
chr1	64225908	64226990
chr1	64253583	64254972
chr1	64294738	64295939
chr1	64305238	64306004
chr1	64341120	64342084
chr1	64379770	64381741
chr1	64412287	64413317
chr1	64445464	64446986
chr1	64531700	64532927
chr1	64649610	64650340
chr1	64690298	64693235
chr1	64735800	64737489
chr1	64737778	64739138
chr1	64755991	64758120
chr1	64791353	64793397
chr1	64802245	64803747
chr1	64835568	64837336
chr1	64956469	64957681
chr1	64992814	64993627
chr1	65112168	65113887
chr1	65122641	65123797
chr1	65178078	65179444
chr1	65185587	65187574
chr1	65311109	65311898
chr1	66174852	66176466
chr1	66226406	66228449
chr1	66279004	66281118
chr1	66320124	66321235
chr1	66362610	66363677
chr1	66467599	66468941
chr1	66700686	66702268
chr1	66871377	66872078
chr1	66897212	66898481
chr1	66944689	66945600
chr1	66985056	66986074
chr1	67036986	67039189
chr1	67397422	67398570
chr1	67925645	67927230
chr1	69105279	69108312
chr1	69488478	69489341
chr1	69591274	69592214
chr1	69637907	69638737
chr1	69826436	69827557
chr1	69853481	69854112
chr1	70257007	70258449
chr1	71099824	71100444
chr1	71101675	71103268
chr1	71556860	71558500
chr1	71652584	71654217
chr1	71683130	71684665
chr1	71723530	71726312
chr1	71735623	71736799
chr1	71844562	71845893
chr1	71896206	71898715
chr1	71912659	71913920
chr1	72002105	72002866
chr1	72032270	72032896
chr1	72186906	72188400
chr1	72210999	72213036
chr1	72236222	72237311
chr1	72243669	72244205
chr1	72254255	72256061
chr1	72283959	72284768
chr1	72307274	72307828
chr1	72400007	72401790
chr1	72413914	72415642
chr1	72450898	72451902
chr1	72462449	72463203
chr1	72535884	72537376
chr1	72582712	72584393
chr1	72592803	72593992
chr1	72599116	72601342
chr1	72738988	72739903
chr1	72751296	72752393
chr1	72823831	72825654
chr1	72885127	72886198
chr1	72929390	72931816
chr1	72944695	72946263
chr1	73004770	73006464
chr1	73036506	73039863
chr1	73055151	73057099
chr1	73125508	73126291
chr1	73153210	73154447
chr1	73183944	73186696
chr1	73264402	73265784
chr1	73361175	73363842
chr1	73541068	73542091
chr1	73594083	73595342
chr1	73724714	73725863
chr1	73743186	73745158
chr1	73764164	73765675
chr1	73828614	73829699
chr1	73942544	73944674
chr1	74007976	74009341
chr1	74068189	74070254
chr1	74083915	74085306
chr1	74098065	74099251
chr1	74111079	74112083
chr1	74121161	74122290
chr1	74128795	74129734
chr1	74331242	74333276
chr1	74367867	74368994
chr1	74542404	74543095
chr1	74586995	74588542
chr1	74600399	74601988
chr1	74712898	74714633
chr1	74748635	74749638
chr1	74771030	74772738
chr1	74783636	74784698
chr1	74816431	74817528
chr1	74854960	74857025
chr1	74881977	74883046
chr1	74884465	74885769
chr1	74892604	74893703
chr1	74899645	74901315
chr1	74948033	74951939
chr1	75023698	75025311
chr1	75040283	75041640
chr1	75140756	75143528
chr1	75178944	75180592
chr1	75191405	75192704
chr1	75218731	75220029
chr1	75236073	75237475
chr1	75247686	75248498
chr1	75316222	75318140
chr1	75343752	75345895
chr1	75374834	75375923
chr1	75381841	75383055
chr1	75392951	75394225
chr1	75398704	75400698
chr1	75422026	75423522
chr1	75435681	75437184
chr1	75458028	75459400
chr1	75477282	75477845
chr1	75478872	75480114
chr1	75486705	75488295
chr1	75505084	75507499
chr1	75545548	75547245
chr1	75555823	75557009
chr1	75653498	75654147
chr1	75669743	75671079
chr1	75704859	75706696
chr1	75785890	75787812
chr1	75798021	75799507
chr1	75925095	75926369
chr1	75935960	75936950
chr1	76009537	76011184
chr1	76030428	76032384
chr1	76039007	76039946
chr1	76084055	76085082
chr1	76276123	76277442
chr1	76282826	76284424
chr1	76373981	76374622
chr1	76391360	76393505
chr1	76489047	76491002
chr1	76534643	76535997
chr1	76550839	76551801
chr1	76642680	76643210
chr1	76735338	76738268
chr1	76866071	76866877
chr1	76895667	76897581
chr1	76942578	76944090
chr1	77009852	77011370
chr1	77064025	77064962
chr1	77073164	77075782
chr1	77101808	77103058
chr1	77126932	77128752
chr1	77140595	77141177
chr1	77167033	77168796
chr1	77213035	77213966
chr1	77226714	77227532
chr1	77258905	77260625
chr1	77346808	77349007
chr1	77364652	77365175
chr1	77370608	77371686
chr1	77412314	77413747
chr1	77428833	77430175
chr1	77444483	77445526
chr1	77460637	77462399
chr1	77470277	77472253
chr1	77495964	77497689
chr1	77502548	77503439
chr1	77513421	77514479
chr1	77515000	77516540
chr1	77946669	77947974
chr1	78007637	78009364
chr1	78016107	78017834
chr1	78181842	78182399
chr1	78189150	78190224
chr1	78196375	78197761
chr1	78203029	78204248
chr1	78215865	78218674
chr1	78299465	78300327
chr1	78309188	78311792
chr1	78337595	78339250
chr1	78346716	78348720
chr1	78371432	78372813
chr1	78395141	78396740
chr1	78412285	78413554
chr1	78487608	78489713
chr1	78537613	78539839
chr1	78548654	78549890
chr1	78567439	78568782
chr1	78609223	78609816
chr1	78610824	78612198
chr1	78657513	78658067
chr1	78701972	78702529
chr1	78725154	78727629
chr1	78734156	78735089
chr1	78744635	78745796
chr1	78851594	78853355
chr1	78863406	78864825
chr1	78993243	78994463
chr1	79055311	79058152
chr1	79316638	79318070
chr1	79334977	79337015
chr1	79450282	79450890
chr1	79590023	79590786
chr1	79647499	79649226
chr1	79670968	79672334
chr1	79714045	79715161
chr1	79760651	79761768
chr1	79775958	79776849
chr1	79817855	79819048
chr1	79822946	79825365
chr1	79832696	79833622
chr1	79858103	79859704
chr1	79916932	79918223
chr1	80008635	80010515
chr1	80017839	80019600
chr1	80038803	80039741
chr1	80082419	80083437
chr1	80167312	80169878
chr1	80224389	80225829
chr1	80249367	80250497
chr1	80383544	80384738
chr1	80636795	80637781
chr1	80677002	80677583
chr1	80709194	80711582
chr1	80736518	80738068
chr1	80756841	80758910
chr1	80802028	80802882
chr1	80854196	80855454
chr1	80916161	80916609
chr1	81520839	81522269
chr1	81544604	81546069
chr1	81593460	81595185
chr1	81631809	81632878
chr1	81794907	81795882
chr1	81855614	81856732
chr1	81896855	81897985
chr1	81962346	81963545
chr1	82027248	82029214
chr1	82065167	82066174
chr1	82112181	82113778
chr1	82150407	82151920
chr1	82183151	82184464
chr1	82220041	82222021
chr1	82232130	82232903
chr1	82316069	82317053
chr1	82338813	82341447
chr1	82352077	82353267
chr1	82358824	82359206
chr1	82374736	82375709
chr1	82384259	82386299
chr1	82416712	82417850
chr1	82427475	82429733
chr1	82460782	82461674
chr1	82474497	82477140
chr1	82554462	82556253
chr1	82585890	82587561
chr1	82617224	82619094
chr1	82634077	82635386
chr1	82724850	82726002
chr1	82798142	82799107
chr1	83038004	83038881
chr1	83066592	83067574
chr1	83158913	83160275
chr1	83275603	83277495
chr1	83314531	83315944
chr1	83388971	83390517
chr1	83395550	83396534
chr1	83407293	83408577
chr1	83431828	83433812
chr1	83468115	83469041
chr1	83482825	83483754
chr1	83722563	83723841
chr1	83796830	83797409
chr1	83830442	83832159
chr1	83884029	83885720
chr1	83937543	83939779
chr1	84025471	84027150
chr1	84105892	84107624
chr1	84172776	84173202
chr1	84188351	84189769
chr1	84192341	84193738
chr1	84253674	84255577
chr1	84284139	84285154
chr1	84359574	84360719
chr1	84380875	84382130
chr1	84409200	84409829
chr1	84417635	84418801
chr1	84506668	84507795
chr1	84621006	84621944
chr1	84694789	84696384
chr1	84709473	84710703
chr1	84933688	84935974
chr1	84992211	84994710
chr1	85090408	85091131
chr1	85105414	85106268
chr1	85269900	85270434
chr1	85329374	85330498
chr1	85591236	85593365
chr1	85598372	85599526
chr1	85600112	85601299
chr1	85604246	85604951
chr1	85617576	85617993
chr1	85624486	85625554
chr1	85702771	85704087
chr1	85720240	85721142
chr1	85749279	85752306
chr1	85900534	85902555
chr1	85916540	85917589
chr1	85922053	85923552
chr1	85927934	85929090
chr1	85974299	85975316
chr1	85981848	85982792
chr1	86017974	86019539
chr1	86045823	86047478
chr1	86153945	86155810
chr1	86303084	86303923
chr1	86358873	86360666
chr1	86487144	86488457
chr1	86522247	86523014
chr1	86581777	86582972
chr1	86586807	86587675
chr1	86718784	86719835
chr1	86740398	86741018
chr1	86757909	86758492
chr1	86833988	86835074
chr1	86858770	86860307
chr1	86954450	86955788
chr1	87035234	87036754
chr1	87050200	87053369
chr1	87190412	87191504
chr1	87263952	87265562
chr1	87270362	87271245
chr1	87509284	87510781
chr1	87574353	87575681
chr1	87582836	87584235
chr1	87802752	87803345
chr1	87879709	87880512
chr1	88205317	88206201
chr1	88213712	88215115
chr1	88254664	88256428
chr1	88259209	88260441
chr1	88275821	88278516
chr1	88342457	88343764
chr1	88504786	88506105
chr1	88575364	88576511
chr1	88639445	88640395
chr1	88654418	88655110
chr1	88690021	88691327
chr1	88700319	88702675
chr1	88908160	88909486
chr1	88923702	88925119
chr1	89069516	89071848
chr1	89080501	89082508
chr1	89086572	89087221
chr1	89116693	89117573
chr1	89171193	89171951
chr1	89251080	89252888
chr1	89400475	89401286
chr1	89480628	89481700
chr1	89547424	89549371
chr1	89622002	89623223
chr1	89763418	89764527
chr1	89845318	89846515
chr1	89859612	89861197
chr1	89876805	89877489
chr1	89968024	89969336
chr1	90029108	90031305
chr1	90152938	90154196
chr1	90267987	90269134
chr1	90288603	90290618
chr1	90331611	90333034
chr1	90566243	90567378
chr1	90696657	90698169
chr1	90732984	90734722
chr1	90757919	90758718
chr1	90909033	90910520
chr1	90914735	90915880
chr1	90967338	90968720
chr1	90974540	90975702
chr1	90998251	90999531
chr1	91016704	91017831
chr1	91030997	91033175
chr1	91209409	91210931
chr1	91216112	91217686
chr1	91226169	91228363
chr1	91286165	91288484
chr1	91320790	91322391
chr1	91337082	91338430
chr1	91404310	91406163
chr1	91412247	91414663
chr1	91435511	91437349
chr1	91445443	91446932
chr1	91494179	91496406
chr1	91539689	91541405
chr1	91618637	91619752
chr1	91707800	91709773
chr1	91800044	91802903
chr1	91903060	91904357
chr1	92004460	92005887
chr1	92200816	92201452
chr1	92269319	92270822
chr1	92323869	92326601
chr1	92358641	92360414
chr1	92371090	92372546
chr1	92378545	92379934
chr1	92436690	92438794
chr1	92472890	92474561
chr1	92640372	92642406
chr1	92658877	92659794
chr1	92676236	92677293
chr1	92708651	92711061
chr1	92754762	92755601
chr1	92774327	92775579
chr1	92782581	92783623
chr1	92786970	92787660
chr1	92831488	92833020
chr1	92911401	92913250
chr1	92933602	92935432
chr1	93100281	93102568
chr1	93114925	93115776
chr1	93176113	93177397
chr1	93183432	93185222
chr1	93227173	93227867
chr1	93245115	93246861
chr1	93304791	93306072
chr1	93342550	93344750
chr1	93401351	93402211
chr1	93511351	93513556
chr1	93633872	93636185
chr1	93667709	93669519
chr1	93678483	93679753
chr1	93685479	93688721
chr1	93694119	93695702
chr1	93803573	93804292
chr1	93824766	93826034
chr1	94002767	94004315
chr1	94034874	94036190
chr1	94712752	94713984
chr1	95267823	95269439
chr1	95313333	95314968
chr1	95332238	95333153
chr1	95399749	95400640
chr1	95451941	95452218
chr1	95666810	95668739
chr1	96871066	96872631
chr1	97660060	97662656
chr1	97768895	97771385
chr1	97976801	97977391
chr1	98070871	98071668
chr1	98079726	98080829
chr1	98094567	98096304
chr1	98191353	98192892
chr1	98260707	98261669
chr1	98267141	98267688
chr1	100180097	100180392
chr1	104449361	104451003
chr1	104746715	104747926
chr1	104753953	104755555
chr1	104768473	104771223
chr1	104838316	104839499
chr1	104911343	104913102
chr1	104924494	104925847
chr1	104993723	104994544
chr1	105168080	105170333
chr1	105179111	105180120
chr1	105223092	105224713
chr1	105311365	105312991
chr1	105354884	105357543
chr1	105663069	105664808
chr1	105780124	105782000
chr1	105813068	105814823
chr1	105818887	105820015
chr1	105828765	105829795
chr1	105843303	105845074
chr1	105880402	105881487
chr1	105906197	105907046
chr1	105946290	105948175
chr1	105971355	105972690
chr1	106013285	106014146
chr1	106038860	106039731
chr1	106043112	106043835
chr1	106109038	106109811
chr1	106155099	106155622
chr1	106172448	106173995
chr1	106191587	106194089
chr1	106201442	106202681
chr1	106226027	106226911
chr1	106242851	106243551
chr1	106261070	106262424
chr1	106279501	106280860
chr1	106316411	106318020
chr1	106402320	106403723
chr1	106427303	106428928
chr1	106526343	106527562
chr1	106602243	106603992
chr1	106618986	106620561
chr1	106627033	106627621
chr1	106651225	106653933
chr1	106665840	106667209
chr1	106677130	106678914
chr1	106758143	106760443
chr1	106870006	106870740
chr1	106875249	106876348
chr1	106957248	106958743
chr1	107000423	107000849
chr1	107349949	107351513
chr1	107365564	107366585
chr1	107412227	107414294
chr1	107488008	107490022
chr1	107536554	107537801
chr1	107589852	107590889
chr1	109982275	109983517
chr1	111864019	111865209
chr1	112416143	112417463
chr1	114163935	114166166
chr1	114638317	114639593
chr1	114725468	114726419
chr1	118358749	118360136
chr1	118437976	118439008
chr1	118444498	118446577
chr1	118459572	118459979
chr1	118484703	118486308
chr1	118627532	118628587
chr1	118649014	118651102
chr1	118699025	118699980
chr1	118755984	118757684
chr1	118825174	118826549
chr1	118874945	118875739
chr1	118895061	118896087
chr1	118916525	118917824
chr1	118926130	118928203
chr1	118953774	118955686
chr1	118967778	118969858
chr1	118994472	118996038
chr1	119016625	119018082
chr1	119025648	119026333
chr1	119033233	119034330
chr1	119064092	119065482
chr1	119163297	119165467
chr1	119189452	119190053
chr1	119209321	119210927
chr1	119244807	119245715
chr1	119256195	119257263
chr1	119279362	119280609
chr1	119289832	119290848
chr1	119308213	119309704
chr1	119328801	119329970
chr1	119351311	119352219
chr1	119492019	119492781
chr1	119503456	119505110
chr1	119517964	119519649
chr1	119524704	119526898
chr1	119558106	119558847
chr1	119624057	119625553
chr1	119819765	119820961
chr1	119837126	119837931
chr1	119878473	119879987
chr1	119889189	119890163
chr1	119901983	119903460
chr1	119912141	119913664
chr1	119996936	119997976
chr1	120006884	120008521
chr1	120037129	120037660
chr1	120044214	120045350
chr1	120055608	120058235
chr1	120072950	120074966
chr1	120115274	120116447
chr1	120142153	120143474
chr1	120195746	120197980
chr1	120220969	120221913
chr1	120229574	120230851
chr1	120245579	120247413
chr1	120247455	120248899
chr1	120253587	120254214
chr1	120264220	120265657
chr1	120307055	120307997
chr1	120340330	120342916
chr1	120558376	120559175
chr1	120613746	120615708
chr1	120644400	120645675
chr1	120649700	120650498
chr1	120654905	120655803
chr1	120748828	120750187
chr1	120762061	120764135
chr1	120787426	120788423
chr1	120813894	120815174
chr1	120830393	120833038
chr1	120921553	120922036
chr1	120974208	120976018
chr1	121060434	121061066
chr1	121074446	121075746
chr1	121082344	121083273
chr1	121111702	121113491
chr1	121152941	121154044
chr1	121166122	121167469
chr1	121177666	121178866
chr1	121228130	121228655
chr1	121340887	121342008
chr1	121366967	121367903
chr1	121398046	121399391
chr1	121430950	121432728
chr1	121527523	121529027
chr1	121566985	121568328
chr1	123310286	123311874
chr1	124044943	124046292
chr1	125559577	125562108
chr1	125760024	125761593
chr1	125910406	125913229
chr1	125996204	125997595
chr1	126483652	126485242
chr1	126492162	126493591
chr1	126518816	126520209
chr1	126625864	126627101
chr1	126676404	126677455
chr1	126683429	126684837
chr1	126736744	126738620
chr1	126800962	126801991
chr1	126817106	126818577
chr1	126828857	126830913
chr1	126865304	126866793
chr1	126924606	126926276
chr1	126957922	126959802
chr1	127000959	127002783
chr1	127078438	127079705
chr1	127098159	127100259
chr1	127107319	127108211
chr1	127204334	127206795
chr1	127219223	127220782
chr1	127328061	127330539
chr1	127338588	127340577
chr1	127347761	127349264
chr1	127379035	127381339
chr1	127387260	127388654
chr1	127414211	127415180
chr1	127423005	127425355
chr1	127432323	127433666
chr1	127442892	127445433
chr1	127458252	127459428
chr1	127536675	127537912
chr1	127618635	127619898
chr1	127676246	127678700
chr1	127829624	127831374
chr1	127989609	127990729
chr1	128102641	128104581
chr1	128243899	128245213
chr1	128359259	128360204
chr1	128455052	128458423
chr1	128472081	128473203
chr1	128560320	128562193
chr1	128613119	128615860
chr1	128659573	128660821
chr1	128686610	128688220
chr1	128721717	128723673
chr1	128803247	128804311
chr1	128897899	128898774
chr1	129145582	129147308
chr1	129207675	129208853
chr1	129250419	129251897
chr1	129837374	129839144
chr1	130422430	130423197
chr1	130462035	130463314
chr1	130511332	130513346
chr1	130740222	130741585
chr1	130766525	130767566
chr1	130802558	130803904
chr1	130877880	130879582
chr1	130941559	130942163
chr1	130949956	130951080
chr1	130963590	130964604
chr1	131062590	131063772
chr1	131120030	131121208
chr1	131137706	131139515
chr1	131152572	131154038
chr1	131195678	131196350
chr1	131209923	131210708
chr1	131238618	131239969
chr1	131244729	131246084
chr1	131278267	131279791
chr1	131299241	131301787
chr1	131345552	131347644
chr1	131416848	131417529
chr1	131524820	131525886
chr1	131602377	131603558
chr1	131714113	131715110
chr1	131739553	131740482
chr1	131750965	131752160
chr1	131769184	131771627
chr1	131797180	131798053
chr1	131816191	131817329
chr1	131867181	131868391
chr1	131962578	131964271
chr1	132067140	132068811
chr1	132158858	132160254
chr1	132167840	132168501
chr1	132189915	132192372
chr1	132199887	132201603
chr1	132290768	132292483
chr1	132298224	132299619
chr1	132315830	132316906
chr1	132333579	132334991
chr1	132345933	132347526
chr1	132354304	132355987
chr1	132364213	132365454
chr1	132416753	132418515
chr1	132542511	132544127
chr1	132557523	132559339
chr1	132600579	132601962
chr1	132629727	132630779
chr1	132637368	132638550
chr1	132740930	132742073
chr1	132765461	132767660
chr1	132819965	132821379
chr1	132853096	132854406
chr1	132879591	132881796
chr1	133033391	133033926
chr1	133045551	133047836
chr1	133068584	133069941
chr1	133071189	133072533
chr1	133076811	133078412
chr1	133163683	133164989
chr1	133182003	133183703
chr1	133209439	133211151
chr1	133295491	133296902
chr1	133311747	133313350
chr1	133323089	133324154
chr1	133363083	133364413
chr1	133397478	133398367
chr1	133434112	133435371
chr1	133470619	133471840
chr1	133491989	133493729
chr1	133678773	133680485
chr1	133766524	133768182
chr1	133777379	133778016
chr1	133797948	133799280
chr1	133854237	133855519
chr1	133933228	133935814
chr1	133940617	133942201
chr1	133961497	133962337
chr1	133977412	133979326
chr1	134060849	134061478
chr1	134062955	134064082
chr1	134086021	134087317
chr1	134195184	134196827
chr1	134243723	134245758
chr1	134320615	134321435
chr1	134381711	134382632
chr1	134405809	134407085
chr1	134494453	134495253
chr1	134513123	134514148
chr1	134555899	134557322
chr1	134646193	134647239
chr1	134651304	134652561
chr1	134708810	134709826
chr1	134764055	134766366
chr1	134803497	134804645
chr1	134815892	134817491
chr1	134891432	134892578
chr1	134914865	134916020
chr1	134932510	134933024
chr1	134954979	134956169
chr1	134987220	134988232
chr1	135125838	135126690
chr1	135147321	135149249
chr1	135169462	135170655
chr1	135195522	135196432
chr1	135237066	135237799
chr1	135283226	135284277
chr1	135312611	135314443
chr1	135346990	135348411
chr1	135374081	135375616
chr1	135380189	135380926
chr1	135461984	135463742
chr1	135523422	135524804
chr1	135530474	135531543
chr1	135554687	135555684
chr1	135619014	135620407
chr1	135643934	135644897
chr1	135659122	135660647
chr1	135680951	135681978
chr1	135697538	135699619
chr1	135778351	135779498
chr1	135818492	135819769
chr1	135861889	135863169
chr1	136007206	136008368
chr1	136017368	136019335
chr1	136040881	136043101
chr1	136050481	136051812
chr1	136065943	136067207
chr1	136102653	136103834
chr1	136227964	136229034
chr1	136233574	136234658
chr1	136259730	136261214
chr1	136325859	136326442
chr1	136343495	136343999
chr1	136362486	136362928
chr1	136380837	136382365
chr1	136466071	136466766
chr1	136512877	136514021
chr1	136540445	136542290
chr1	136559432	136560072
chr1	136588771	136589666
chr1	136624266	136626430
chr1	136669596	136671228
chr1	136698062	136699207
chr1	136704084	136704964
chr1	136768449	136769784
chr1	136781370	136782703
chr1	136793025	136794074
chr1	136858425	136860063
chr1	136926803	136927837
chr1	136948120	136949446
chr1	136952239	136953695
chr1	137194323	137195391
chr1	137221102	137222177
chr1	137312212	137313874
chr1	137355885	137356961
chr1	137373653	137376515
chr1	137473460	137475177
chr1	137560317	137561085
chr1	137575591	137576886
chr1	137644121	137645527
chr1	137653160	137654015
chr1	137669134	137671248
chr1	137751401	137752317
chr1	137839258	137839865
chr1	137873947	137876080
chr1	137927963	137930024
chr1	137952832	137953650
chr1	137972873	137973984
chr1	138010474	138012031
chr1	138022125	138023211
chr1	138028898	138030279
chr1	138037499	138037994
chr1	138040376	138040915
chr1	138244049	138245341
chr1	138384980	138386761
chr1	138499496	138500515
chr1	138506924	138507911
chr1	138540871	138542201
chr1	138567405	138569132
chr1	138594212	138596472
chr1	138606581	138607238
chr1	138617425	138618363
chr1	138720440	138721590
chr1	138737613	138739009
chr1	138841307	138842003
chr1	138847975	138849160
chr1	138856477	138857081
chr1	138901510	138902324
chr1	138911786	138913317
chr1	138928554	138930068
chr1	138962721	138964063
chr1	138982081	138983998
chr1	138995798	138996967
chr1	139000605	139001567
chr1	139070571	139071645
chr1	139209796	139211345
chr1	139345938	139347719
chr1	139352195	139353142
chr1	139376827	139377200
chr1	139378350	139379848
chr1	139454096	139455695
chr1	140187953	140189920
chr1	140237171	140237736
chr1	140244933	140246536
chr1	140294105	140295212
chr1	140377632	140379778
chr1	140385159	140385878
chr1	143171304	143171771
chr1	143640609	143641493
chr1	143739227	143741074
chr1	143776582	143778678
chr1	143813940	143814400
chr1	143909204	143910764
chr1	143916719	143918363
chr1	143941385	143942305
chr1	143952205	143953857
chr1	143961140	143962166
chr1	143997934	143998298
chr1	144003349	144005137
chr1	144083795	144086402
chr1	144544447	144545390
chr1	144912679	144914217
chr1	146497375	146498943
chr1	150099591	150100397
chr1	150392560	150393874
chr1	150535283	150536821
chr1	150544816	150546849
chr1	150551078	150552344
chr1	150711019	150711903
chr1	150769599	150771742
chr1	150897703	150898598
chr1	150932815	150934204
chr1	150944725	150945222
chr1	150949936	150951953
chr1	150991797	150993993
chr1	151000058	151001955
chr1	151018777	151019761
chr1	151035899	151037324
chr1	151045325	151047003
chr1	151062090	151063963
chr1	151066358	151066768
chr1	151102221	151104026
chr1	151171566	151172267
chr1	151176737	151178193
chr1	151250494	151251833
chr1	151299321	151300810
chr1	151307215	151308557
chr1	151427308	151429256
chr1	151551116	151552367
chr1	151607723	151608549
chr1	151698334	151700367
chr1	151710461	151711535
chr1	151719802	151721160
chr1	151736942	151737851
chr1	151754804	151756467
chr1	151823539	151825438
chr1	151863182	151864252
chr1	151925375	151927646
chr1	151952898	151953864
chr1	151998749	151999955
chr1	152008460	152009671
chr1	152084680	152085961
chr1	152089607	152091491
chr1	152129996	152130891
chr1	152164617	152166375
chr1	152176851	152178164
chr1	152202966	152204670
chr1	152228927	152230491
chr1	152239283	152239992
chr1	152384716	152386912
chr1	152399715	152401121
chr1	152414401	152415766
chr1	152417418	152418706
chr1	152454524	152455448
chr1	152459014	152459715
chr1	152496680	152498060
chr1	152514199	152515338
chr1	152531444	152532369
chr1	152555962	152556942
chr1	152576411	152577170
chr1	152622326	152624163
chr1	152639977	152641088
chr1	152668446	152670744
chr1	152677389	152678578
chr1	152682277	152683370
chr1	152766015	152767005
chr1	152795406	152797040
chr1	152954758	152956412
chr1	153014316	153015472
chr1	153064719	153066477
chr1	153083867	153085591
chr1	153153937	153154749
chr1	153185091	153186608
chr1	153225676	153226526
chr1	153307480	153309644
chr1	153353806	153354306
chr1	153424246	153425628
chr1	153501578	153502204
chr1	153549492	153549993
chr1	153641283	153642727
chr1	153652765	153653942
chr1	153665146	153668060
chr1	153672608	153673249
chr1	153678950	153680058
chr1	153703035	153705139
chr1	153730081	153731467
chr1	153802138	153803619
chr1	153963116	153964396
chr1	153974226	153975074
chr1	153990574	153991407
chr1	154016047	154017232
chr1	154032471	154033073
chr1	154065488	154066570
chr1	154102447	154104473
chr1	154149515	154150659
chr1	154174702	154175753
chr1	154608164	154609647
chr1	154646296	154647214
chr1	154686438	154687820
chr1	154702521	154703682
chr1	154705392	154706795
chr1	154718135	154719381
chr1	154725657	154727431
chr1	154784642	154786674
chr1	154888064	154889709
chr1	154981087	154984101
chr1	155051169	155052864
chr1	155074095	155075218
chr1	155082961	155084206
chr1	155158113	155159399
chr1	155192381	155193593
chr1	155209731	155210831
chr1	155211939	155213796
chr1	155223875	155224566
chr1	155243986	155245187
chr1	155388725	155390053
chr1	155452964	155453579
chr1	155502702	155503844
chr1	155504677	155505584
chr1	155650270	155651231
chr1	155662451	155664226
chr1	155698306	155699594
chr1	155736578	155738014
chr1	155740734	155743236
chr1	155757762	155759356
chr1	155797231	155798287
chr1	155811960	155813475
chr1	156056576	156058151
chr1	156078787	156079306
chr1	156179591	156180927
chr1	156203289	156205466
chr1	156217437	156218299
chr1	156222201	156223388
chr1	156229439	156229828
chr1	156230443	156231403
chr1	156302727	156304212
chr1	156309694	156311267
chr1	156467598	156468202
chr1	156472964	156474961
chr1	156494741	156496699
chr1	156558351	156559915
chr1	156604737	156605665
chr1	156629270	156630333
chr1	156672785	156674853
chr1	156709729	156711293
chr1	156748190	156748764
chr1	156754423	156755530
chr1	156762789	156764032
chr1	156769377	156770693
chr1	156795650	156797014
chr1	156812109	156814079
chr1	156841530	156843156
chr1	156930556	156931972
chr1	156938573	156940518
chr1	156963587	156964884
chr1	157013172	157014897
chr1	157046798	157048867
chr1	157080794	157081891
chr1	157086145	157087105
chr1	157100709	157101911
chr1	157153320	157153690
chr1	157180983	157181490
chr1	157243664	157244696
chr1	157275784	157276476
chr1	157327324	157327925
chr1	157425703	157428189
chr1	157443344	157444178
chr1	157449503	157450831
chr1	157458254	157459200
chr1	157475768	157477091
chr1	157554164	157554781
chr1	157569210	157570053
chr1	157585719	157587741
chr1	157708173	157709860
chr1	157715081	157716329
chr1	157721263	157722153
chr1	157724080	157724760
chr1	157748391	157749607
chr1	157798578	157800073
chr1	158039797	158041084
chr1	158192820	158194532
chr1	158310344	158311213
chr1	158342653	158344073
chr1	158355332	158357156
chr1	158362439	158363314
chr1	158489089	158490916
chr1	158509497	158511342
chr1	158553797	158554763
chr1	158596451	158597608
chr1	158713496	158714856
chr1	158733016	158734013
chr1	158748182	158749132
chr1	159035775	159037643
chr1	159127907	159129061
chr1	159392298	159394171
chr1	159517049	159519241
chr1	159614014	159616048
chr1	159656809	159658989
chr1	159670175	159671587
chr1	159678113	159678780
chr1	159685895	159687137
chr1	160024633	160027920
chr1	160043615	160045676
chr1	160194604	160195784
chr1	160212662	160213437
chr1	160350985	160352583
chr1	160402988	160403980
chr1	160518260	160518904
chr1	160531460	160531794
chr1	160692075	160693362
chr1	160791855	160793455
chr1	160848156	160849787
chr1	160855672	160856600
chr1	160905842	160907041
chr1	160916764	160918668
chr1	161070259	161072934
chr1	161130443	161131643
chr1	161142606	161143082
chr1	161170571	161171197
chr1	161194994	161196502
chr1	161224792	161225871
chr1	161232999	161233936
chr1	161249214	161251480
chr1	161268470	161269684
chr1	161379987	161380732
chr1	161442893	161444885
chr1	161462871	161465149
chr1	161493952	161494859
chr1	161703914	161705352
chr1	161712297	161713739
chr1	161750491	161751857
chr1	161875596	161876964
chr1	161968887	161970281
chr1	161983337	161984668
chr1	162051862	162054493
chr1	162093146	162094984
chr1	162108161	162110134
chr1	162183551	162184858
chr1	162216735	162218140
chr1	162243104	162244634
chr1	162281874	162282398
chr1	162333494	162335316
chr1	162412133	162414037
chr1	162453134	162454040
chr1	162476783	162478431
chr1	162508710	162510204
chr1	162588320	162589817
chr1	162635795	162636851
chr1	162638702	162639991
chr1	162643814	162644299
chr1	162659894	162660922
chr1	162774442	162775953
chr1	162792344	162793061
chr1	162857832	162860895
chr1	162882278	162883075
chr1	162938033	162939490
chr1	163280276	163282095
chr1	163290737	163292290
chr1	163310522	163312533
chr1	163337920	163339190
chr1	163403086	163404196
chr1	163504802	163506290
chr1	163538660	163540440
chr1	163574532	163576616
chr1	163607309	163608347
chr1	163724678	163726056
chr1	163779232	163780423
chr1	163821432	163822586
chr1	163929821	163932242
chr1	163994236	163995646
chr1	164114419	164116030
chr1	164158051	164160386
chr1	164178395	164180124
chr1	164198867	164200247
chr1	164217493	164218946
chr1	164236118	164237194
chr1	164247860	164250102
chr1	164275498	164276001
chr1	164306840	164308554
chr1	164397120	164398174
chr1	164457295	164459000
chr1	164460755	164462184
chr1	164482968	164484441
chr1	164492693	164494993
chr1	164501834	164503613
chr1	164527629	164528465
chr1	164570955	164572460
chr1	164605885	164606635
chr1	164628575	164629227
chr1	164663363	164663921
chr1	164681461	164682599
chr1	164714112	164715433
chr1	164770102	164771659
chr1	164780155	164781629
chr1	164787096	164788564
chr1	164796863	164798907
chr1	164842797	164844063
chr1	164879464	164880452
chr1	164888101	164889459
chr1	164895805	164897278
chr1	164898911	164900996
chr1	164954843	164956389
chr1	164988250	164989683
chr1	164997634	164998092
chr1	165009352	165010516
chr1	165018759	165019583
chr1	165035687	165037540
chr1	165046029	165047139
chr1	165064345	165065750
chr1	165073380	165076189
chr1	165083908	165085005
chr1	165113796	165114735
chr1	165119081	165120180
chr1	165193044	165194522
chr1	165236269	165237361
chr1	165281248	165284052
chr1	165302674	165303337
chr1	165315884	165317272
chr1	165440796	165442086
chr1	165459417	165460086
chr1	165460289	165462034
chr1	165503464	165504237
chr1	165592405	165592970
chr1	165616766	165618687
chr1	165633978	165635421
chr1	165642445	165643295
chr1	165662550	165663681
chr1	165702172	165703154
chr1	165707227	165708836
chr1	165763616	165765274
chr1	165775378	165776260
chr1	165780208	165781262
chr1	165814014	165815583
chr1	165836613	165837875
chr1	165976584	165978120
chr1	166000455	166001967
chr1	166047632	166049803
chr1	166060461	166062114
chr1	166253883	166256463
chr1	166279793	166283265
chr1	166297176	166298448
chr1	166303957	166305197
chr1	166308529	166309950
chr1	166339153	166340915
chr1	166378720	166381652
chr1	166408496	166410134
chr1	166793217	166794950
chr1	166800751	166801539
chr1	166811272	166812459
chr1	166843464	166844524
chr1	166898815	166900980
chr1	166907503	166909008
chr1	166944104	166945407
chr1	167001696	167002869
[truncated: 31,294 more rows]

## Sheet: H3K27ac_enhancers
REGION_ID	CHROM	START	STOP	Young_H3K27ac_merged.bam	Old_H3K27ac_merged.bam	Geriatric_H3K27ac_merged.bam	O/Y	G/Y	G/O
1_1_lociStitched	chr18	34887006	34888118	349.946	523.752	1804	1.49666	5.15507	3.44437
1_10001_lociStitched	chr12	25034161	25035080	975.794	969.637	1454.13	0.99369	1.49021	1.49967
1_10002_lociStitched	chr12	25012857	25013302	195.711	153.881	566.797	0.786266	2.89609	3.68334
1_10003_lociStitched	chr2	49040700	49041415	322.966	600.1	492.707	1.85809	1.52557	0.821041
1_10004_lociStitched	chr2	48978431	48979630	781.628	911.72	1029.1	1.16644	1.31661	1.12875
1_10009_lociStitched	chr11	96996757	96997948	866.095	976.501	2334.96	1.12748	2.69596	2.39115
1_10016_lociStitched	chr2	128178973	128180142	866.58	963.607	1781.44	1.11197	2.05571	1.84872
1_10021_lociStitched	chr2	128312507	128313884	881.968	950.543	1381.82	1.07775	1.56674	1.45372
1_10026_lociStitched	chr11	107285231	107286419	700.682	529.254	968.933	0.755341	1.38284	1.83075
1_10027_lociStitched	chr11	107261702	107262073	146.693	179.564	233.062	1.22408	1.58877	1.29793
1_10029_lociStitched	chr6	22911666	22912075	146.095	283.151	367.527	1.93813	2.51568	1.29799
1_10031_lociStitched	chr6	22653996	22654581	384.579	530.419	658.944	1.37922	1.71342	1.24231
1_10033_lociStitched	chr6	22865894	22866552	385.72	520.346	434.083	1.34903	1.12538	0.834219
1_10034_lociStitched	chr6	22761327	22762342	513.793	611.74	548.607	1.19064	1.06776	0.896798
1_10035_lociStitched	chr6	22794166	22795539	1284.03	1454.97	2094.37	1.13313	1.63109	1.43946
1_10036_lociStitched	chr18	38296547	38297675	1069.12	1346.27	3889.8	1.25923	3.63832	2.88932
1_10039_lociStitched	chr9	55454884	55456178	565.607	525.364	920.422	0.928849	1.62732	1.75197
1_1004_lociStitched	chr5	31950620	31951033	227.315	223.97	355.18	0.985283	1.5625	1.58584
1_10042_lociStitched	chr11	80711441	80711698	94.576	99.1763	277.226	1.04864	2.93125	2.79528
1_10043_lociStitched	chr8	76248828	76249654	584.725	621.235	645.684	1.06244	1.10425	1.03936
1_10045_lociStitched	chr8	76585224	76586968	1198.83	1258.3	1543.27	1.04961	1.28731	1.22647
1_10046_lociStitched	chr8	76754002	76754548	607.643	614.687	1195.25	1.01159	1.96702	1.94448
1_10048_lociStitched	chr8	76346146	76346455	234.994	325.006	420.364	1.38304	1.78882	1.2934
1_1005_lociStitched	chr5	31982533	31983460	352.353	299.236	527.834	0.84925	1.49803	1.76394
1_10050_lociStitched	chr8	76505566	76506349	606.355	764.678	546.299	1.26111	0.900956	0.714417
1_10051_lociStitched	chr8	76688536	76689269	781.891	952.68	1490.34	1.21843	1.90607	1.56436
1_10053_lociStitched	chr11	51755539	51756932	1151.87	1168.87	3229.25	1.01475	2.80348	2.76272
1_10054_lociStitched	chr6	127181316	127181981	326.582	501.543	570.171	1.53574	1.74588	1.13683
1_10057_lociStitched	chr14	30405508	30406178	297.145	676.03	679.246	2.27508	2.28591	1.00476
1_10059_lociStitched	chr14	30255707	30256418	316.893	469.615	723.869	1.48194	2.28427	1.54141
1_1006_lociStitched	chr5	32064139	32065309	759.213	710.424	1271.32	0.935737	1.67453	1.78953
1_10060_lociStitched	chr14	30329077	30329594	377.565	567.252	848.914	1.5024	2.24839	1.49654
1_10061_lociStitched	chr14	30428852	30430347	416.358	584.545	553.898	1.40395	1.33034	0.94757
1_10062_lociStitched	chr14	30352147	30353104	728.277	1069.54	2463.41	1.46859	3.38252	2.30324
1_10082_lociStitched	chr8	104348989	104349255	125.978	71.0752	273.342	0.564189	2.16976	3.84581
1_10085_lociStitched	chr5	144827842	144829690	1259.41	1403	3389.97	1.11401	2.69171	2.41623
1_10088_lociStitched	chr16	31740394	31740784	174.876	96.408	233.103	0.551293	1.33296	2.41788
1_1009_lociStitched	chr12	40327175	40327539	199.763	171.116	319.01	0.856596	1.59694	1.86428
1_10092_lociStitched	chr1	60157981	60158548	293.876	471.064	669.797	1.60293	2.27918	1.42188
1_10096_lociStitched	chr4	40936216	40937037	421.83	342.439	669.033	0.811794	1.58603	1.95373
1_10098_lociStitched	chr19	57713135	57713664	203.929	349.246	419.709	1.71258	2.05811	1.20176
1_1010_lociStitched	chr12	40303677	40304027	203.735	211.295	221.375	1.03711	1.08658	1.04771
1_10100_lociStitched	chr6	92987405	92988232	302.02	449.392	539.617	1.48795	1.78669	1.20077
1_10101_lociStitched	chr6	93089704	93090288	365.876	390.287	277.166	1.06672	0.757542	0.71016
1_10105_lociStitched	chr6	93443943	93445987	1310	1780.53	2861.4	1.35918	2.18427	1.60705
1_10107_lociStitched	chr6	93026112	93026980	543.194	786.321	1112.52	1.44759	2.0481	1.41484
1_1011_lociStitched	chr12	40243778	40244232	231.495	396.841	509.933	1.71426	2.20278	1.28498
1_10111_lociStitched	chr6	92968317	92969180	139.633	354.607	424.682	2.53956	3.04141	1.19761
1_10115_lociStitched	chr9	92466445	92468896	1510.06	1689.23	1682.37	1.11865	1.1141	0.995937
1_1012_lociStitched	chr12	40282669	40283215	233.251	215.561	301.774	0.924157	1.29377	1.39995
1_10121_lociStitched	chr10	96075235	96076626	791.618	1119.48	1414.51	1.41416	1.78686	1.26354
1_10123_lociStitched	chr10	95894454	95894880	449.345	481.337	482.232	1.0712	1.07319	1.00186
1_10125_lociStitched	chr10	95957546	95958092	282.5	543.816	376.631	1.92501	1.3332	0.69257
1_10129_lociStitched	chr17	71129097	71130407	713.819	893.42	1473.88	1.25161	2.06478	1.64971
1_10130_lociStitched	chr17	71164892	71165348	168.629	162.701	369.998	0.964846	2.19416	2.2741
1_10132_lociStitched	chr17	71102559	71103162	339.127	381.759	609.03	1.12571	1.79587	1.59532
1_10134_lociStitched	chr12	101777580	101778417	360.245	766.274	578.534	2.12709	1.60595	0.754997
1_10136_lociStitched	chr12	101852063	101852579	36.2748	91.9512	234.058	2.53485	6.45235	2.54545
1_10138_lociStitched	chr3	104359615	104360794	682.877	735.106	1185.13	1.07648	1.7355	1.61219
1_10145_lociStitched	chr4	130389108	130390585	630.827	590.505	1224.88	0.936081	1.9417	2.07429
1_10146_lociStitched	chr6	87233026	87233648	507.428	511.906	489.016	1.00883	0.963717	0.955286
1_10147_lociStitched	chr6	87258033	87259335	571.057	828.983	1019.47	1.45166	1.78523	1.22978
1_10148_lociStitched	chr6	87316463	87317307	451.962	962.498	2013.02	2.1296	4.45397	2.09146
1_10149_lociStitched	chr6	87276850	87278671	1406.72	1632.34	3064.56	1.16039	2.17851	1.8774
1_1015_lociStitched	chr15	12518190	12519218	625.024	763.907	1580.76	1.2222	2.52911	2.0693
1_10163_lociStitched	chr1	57634127	57634734	400.741	408.268	765.973	1.01878	1.91139	1.87615
1_10167_lociStitched	chr1	57868377	57868951	310.477	433.829	937.916	1.3973	3.02089	2.16195
1_10168_lociStitched	chr1	57825743	57826550	621.39	809.098	1090.26	1.30208	1.75455	1.3475
1_10173_lociStitched	chr16	38186741	38187517	622.274	478.326	628.638	0.768674	1.01023	1.31424
1_10174_lociStitched	chr4	123676738	123677348	245.83	339.587	547.17	1.38139	2.22581	1.61128
1_10177_lociStitched	chrX	48452417	48454604	955.719	894.92	2918.55	0.936384	3.05378	3.26124
1_10178_lociStitched	chrX	48423794	48425260	415.758	595.636	1106.98	1.43265	2.66255	1.85848
1_10179_lociStitched	chrX	48409718	48410546	182.243	296.093	808.542	1.62472	4.43662	2.7307
1_1018_lociStitched	chr15	12375628	12376209	486.529	428.604	1014.89	0.880941	2.08598	2.3679
1_10180_lociStitched	chr17	79702610	79703629	250.98	321.393	635.245	1.28055	2.53106	1.97654
1_10181_lociStitched	chr17	79745679	79746790	244.753	528.614	597.385	2.15978	2.44076	1.1301
1_10188_lociStitched	chr5	121330510	121331227	189.36	186.42	736.072	0.984476	3.88716	3.94846
1_1019_lociStitched	chr15	12394762	12395363	271.772	311.198	291.665	1.14507	1.0732	0.937234
1_10192_lociStitched	chr2	166729689	166730858	699.179	691.463	1966.26	0.988965	2.81224	2.84362
1_10205_lociStitched	chr17	69120554	69121847	580.298	810.323	925.012	1.39639	1.59403	1.14154
1_10206_lociStitched	chr17	68996207	68996757	372.13	506.44	714.23	1.36092	1.9193	1.4103
1_10207_lociStitched	chr17	68959717	68961271	607.303	626.728	789.898	1.03199	1.30067	1.26035
1_10208_lociStitched	chr17	69156379	69158005	1136.25	1855.59	2914.44	1.63309	2.56497	1.57063
1_1021_lociStitched	chr15	12456626	12457533	364.07	576.489	535.856	1.58346	1.47185	0.929515
1_10211_lociStitched	chr2	110393059	110393498	296.632	411.387	473.769	1.38686	1.59716	1.15164
1_10212_lociStitched	chr2	110351730	110352026	251.511	342.531	384.09	1.36189	1.52713	1.12133
1_10213_lociStitched	chr2	110426841	110427542	467.637	715.37	688.172	1.52976	1.47159	0.961979
1_10217_lociStitched	chr5	64810975	64813064	1709.01	2403.19	4918.76	1.40619	2.87813	2.04677
1_10220_lociStitched	chr5	64861048	64862474	1427	2102.49	2849.01	1.47337	1.9965	1.35506
1_10222_lociStitched	chr5	64839252	64841066	1480.22	1170.57	1623.53	0.790809	1.09681	1.38695
1_10224_lociStitched	chr10	22745996	22747251	928.198	740.701	961.079	0.797999	1.03542	1.29753
1_10227_lociStitched	chr3	130714948	130715471	267.044	276.301	495.019	1.03467	1.8537	1.7916
1_10230_lociStitched	chr18	5932013	5932835	222.187	404.753	537.506	1.82168	2.41916	1.32799
1_10232_lociStitched	chr18	5964826	5965443	336.203	282.524	364.709	0.840338	1.08479	1.29089
1_10233_lociStitched	chr18	5891440	5892910	729.12	706.482	752.199	0.968952	1.03165	1.06471
1_1024_lociStitched	chr15	12334441	12334777	140.246	126.739	214.771	0.90369	1.53138	1.69459
1_10241_lociStitched	chr18	6111657	6112286	284.182	290.598	500.621	1.02258	1.76162	1.72273
1_10246_lociStitched	chr11	4691135	4691560	181.73	284.92	334.56	1.56782	1.84097	1.17422
1_10247_lociStitched	chr11	4677202	4677583	117.577	111.29	407.441	0.946533	3.46533	3.66107
1_10254_lociStitched	chr10	79945146	79946488	436.418	424.475	785.741	0.972632	1.80043	1.85109
1_10256_lociStitched	chr9	66933663	66934747	279.672	343.845	759.559	1.22946	2.71589	2.20902
1_10258_lociStitched	chr9	103241398	103242199	356.926	523.614	634.712	1.46701	1.77828	1.21218
1_1026_lociStitched	chr17	31873863	31874776	415.141	448.374	1349.87	1.08005	3.25159	3.01059
1_10264_lociStitched	chr9	44129961	44130355	355.703	269.063	903.836	0.756424	2.54098	3.3592
1_10267_lociStitched	chr3	19216258	19216899	170.698	267.361	487.481	1.56628	2.8558	1.8233
1_10274_lociStitched	chrX	152336156	152337132	444.08	574.962	1055.06	1.29473	2.37582	1.835
1_10276_lociStitched	chr7	64839813	64840644	448.408	620.508	1330.43	1.3838	2.96701	2.1441
1_10277_lociStitched	chr7	64855975	64857071	817.835	1060.49	1614.3	1.2967	1.97387	1.52222
1_10280_lociStitched	chr3	115815145	115816209	1424.7	1359.15	1448.74	0.953996	1.01688	1.06592
1_10281_lociStitched	chr3	115875180	115875943	288.033	258.199	532.116	0.896424	1.84742	2.06087
1_10286_lociStitched	chr2	6478427	6479451	677.888	929.997	1281.54	1.3719	1.89048	1.378
1_10288_lociStitched	chr2	6523304	6524100	582.831	751.265	898.286	1.28899	1.54125	1.1957
1_10291_lociStitched	chr2	6896824	6897138	191.854	157.879	250.038	0.822913	1.30327	1.58373
1_10292_lociStitched	chr2	6463855	6464664	340.993	463.719	513.715	1.35991	1.50652	1.10782
1_10294_lociStitched	chr2	6646456	6646660	50.1636	114.056	186.374	2.27369	3.71533	1.63405
1_1030_lociStitched	chr17	31825724	31828274	1111.8	1060.29	2395.98	0.95367	2.15505	2.25974
1_10300_lociStitched	chr2	6794889	6796375	687.721	916.862	1135.16	1.33319	1.65061	1.23809
1_10302_lociStitched	chr9	107307555	107308775	747.738	945.744	2116.7	1.26481	2.8308	2.23813
1_10308_lociStitched	chr9	24393385	24394317	544.195	709.625	509.711	1.30399	0.936633	0.718282
1_10309_lociStitched	chr9	24379439	24379790	239.558	159.038	307.16	0.663883	1.2822	1.93136
1_10310_lociStitched	chr9	24414348	24414772	190.037	184.44	300.743	0.970549	1.58255	1.63057
1_10319_lociStitched	chr18	44766081	44766660	482.307	445.888	292.627	0.92449	0.606723	0.656278
1_1032_lociStitched	chr17	31842644	31843327	247.724	194.655	656.636	0.785773	2.65068	3.37333
1_10323_lociStitched	chr4	101607529	101608142	324.216	399.492	392.872	1.23218	1.21176	0.983428
1_10332_lociStitched	chr19	27599880	27600494	310.93	169.955	309.333	0.546603	0.994866	1.82009
1_10336_lociStitched	chr1	66896592	66898139	1566.18	1619.4	1920.14	1.03398	1.226	1.18571
1_10338_lociStitched	chr16	15806999	15807752	319.046	322.585	318.896	1.01109	0.999528	0.988562
1_10339_lociStitched	chr19	21798707	21800230	879.228	773.075	1265.16	0.879266	1.43894	1.63652
1_10341_lociStitched	chr19	21942324	21943496	766.722	1036.52	917.793	1.35188	1.19703	0.885459
1_10342_lociStitched	chr19	21738093	21739215	1223.32	1131.99	2125.85	0.925342	1.73778	1.87799
1_10343_lociStitched	chr19	21882117	21882870	364.527	508.727	399.768	1.39558	1.09667	0.78582
1_10345_lociStitched	chr7	48965521	48966528	388.4	576.306	399.276	1.4838	1.028	0.692818
1_10348_lociStitched	chr6	54655564	54656555	598.96	789.133	1474.71	1.3175	2.46211	1.86877
1_10356_lociStitched	chr6	116071890	116073802	1598.24	2068.98	3209.29	1.29453	2.00802	1.55115
1_10357_lociStitched	chr6	115971737	115972649	688.834	499.32	1629.74	0.724878	2.36595	3.26393
1_10361_lociStitched	chr6	116005055	116007187	961.106	948.1	2087.23	0.986469	2.17169	2.20148
1_10364_lociStitched	chr3	7398597	7399879	1466.1	1848.52	2116.97	1.26084	1.44395	1.14523
1_10366_lociStitched	chr9	59096756	59097838	440.158	580.493	814.854	1.31883	1.85128	1.40373
1_10368_lociStitched	chr9	59133642	59135021	906.83	1139.33	1869.37	1.25639	2.06144	1.64076
1_10369_lociStitched	chr9	59056012	59057268	1576.78	1680.03	3318.48	1.06548	2.10459	1.97525
1_10371_lociStitched	chr15	27937048	27937819	597.91	467.92	1166.29	0.782592	1.95061	2.4925
1_10374_lociStitched	chr15	27919758	27920675	385.232	384.865	869.316	0.999048	2.25661	2.25876
1_10376_lociStitched	chr15	28012219	28012808	162.741	373.779	394.748	2.29678	2.42562	1.0561
1_10379_lociStitched	chr15	27996948	27999187	1263.92	1861.95	3906.83	1.47316	3.09105	2.09824
1_10381_lociStitched	chr12	80549403	80550096	295.01	329.314	690.644	1.11628	2.34109	2.09722
1_10382_lociStitched	chr12	80526442	80526830	203.04	302.174	540.678	1.48825	2.66291	1.78929
1_10392_lociStitched	chr5	66503707	66504560	153.455	341.712	680.438	2.22679	4.43413	1.99126
1_10397_lociStitched	chr5	66469542	66469963	181.956	215.468	398.982	1.18417	2.19273	1.8517
1_10399_lociStitched	chr5	66582327	66583839	1142.77	1650.05	2520.66	1.4439	2.20574	1.52763
1_1040_lociStitched	chr3	108013440	108014226	510.743	763.678	1947.39	1.49523	3.81287	2.55002
1_10401_lociStitched	chr14	65871555	65872413	415.015	245.302	773.916	0.591069	1.86479	3.15495
1_10402_lociStitched	chr14	65889739	65891177	915.575	1185.49	2792.6	1.2948	3.0501	2.35565
1_10404_lociStitched	chr5	32785058	32786028	928.193	941.482	2585.63	1.01432	2.78566	2.74634
1_10416_lociStitched	chr6	22096776	22097038	104.957	214.316	138.677	2.04194	1.32127	0.647066
1_10418_lociStitched	chr6	22049106	22049580	300.184	493.955	574.915	1.64551	1.91521	1.1639
1_10424_lociStitched	chr1	165616910	165618701	1122.42	1666.7	2979.33	1.48492	2.65438	1.78756
1_10426_lociStitched	chr1	165641901	165643286	1420.87	1269.08	4219.54	0.893167	2.96969	3.32489
1_10427_lociStitched	chr1	165662775	165663308	218.423	316.602	485.137	1.44949	2.22108	1.53232
1_10428_lociStitched	chr1	165592506	165592979	301.679	410.28	590.966	1.35999	1.95892	1.4404
1_10429_lociStitched	chr5	124444756	124446916	1155.82	914.76	2653.13	0.791441	2.29546	2.90035
1_10444_lociStitched	chr11	105078978	105079905	363.384	477.868	579.375	1.31505	1.59439	1.21242
1_10446_lociStitched	chr11	104970306	104971645	944.664	985.504	1247.55	1.04323	1.32062	1.2659
1_10448_lociStitched	chr11	107011784	107012863	797.057	788.102	1994.86	0.988764	2.50278	2.53122
1_10449_lociStitched	chr11	106967412	106968290	331.269	326.265	751.656	0.984893	2.26902	2.30382
1_10452_lociStitched	chr1	14244810	14245150	318.002	457.334	503.88	1.43815	1.58452	1.10178
1_10453_lociStitched	chr1	14464471	14465416	657.153	901.813	599.319	1.3723	0.911993	0.664571
1_10454_lociStitched	chr1	14218617	14219112	324.572	501.88	526.828	1.54629	1.62315	1.04971
1_10455_lociStitched	chr1	14162380	14162918	251.623	570.818	404.199	2.26855	1.60637	0.708106
1_10457_lociStitched	chr1	14506326	14507171	525.674	511.563	1111.26	0.973155	2.11397	2.17228
1_10460_lociStitched	chr1	14285186	14285807	297.211	778.796	815.994	2.62035	2.74551	1.04776
1_10465_lociStitched	chr12	98714257	98715899	1815.56	2213.58	3763.63	1.21923	2.07299	1.70024
1_10467_lociStitched	chr4	48414876	48416522	661.692	1308.08	1420.66	1.97687	2.14701	1.08607
1_10468_lociStitched	chr11	87595189	87595891	720.814	680.378	2176.69	0.943903	3.01977	3.19924
1_10471_lociStitched	chr6	22390561	22392057	845.539	1047.95	1156.41	1.23938	1.36766	1.1035
1_10473_lociStitched	chr6	22567777	22568204	268.071	224.09	462.185	0.835935	1.72412	2.0625
1_10474_lociStitched	chr6	22523410	22524489	553.959	633.481	602.514	1.14355	1.08765	0.951116
1_10477_lociStitched	chr17	78253627	78254602	353.535	390.195	698.197	1.1037	1.9749	1.78936
1_10479_lociStitched	chr17	78216531	78217721	426.853	894.88	1063.74	2.09646	2.49205	1.1887
1_1049_lociStitched	chr15	101246002	101247427	789.165	607.192	2232.12	0.769411	2.82846	3.67613
1_10491_lociStitched	chrX	12251987	12253397	492.09	616.734	926.229	1.2533	1.88223	1.50183
1_10493_lociStitched	chrX	11895528	11896320	289.872	218.909	484.625	0.755191	1.67186	2.21382
1_10497_lociStitched	chrX	11747165	11748594	332.814	819.246	1498.02	2.46157	4.50107	1.82854
1_10500_lociStitched	chrX	11916217	11916657	117.524	198.968	307.472	1.693	2.61625	1.54533
1_10505_lociStitched	chrX	11929306	11930163	621.496	545.738	1319.27	0.878103	2.12272	2.4174
1_10511_lociStitched	chrX	12155770	12156244	245.153	257.145	896.808	1.04892	3.65816	3.48756
1_10514_lociStitched	chr14	93599828	93600463	463.804	371.729	323.088	0.801479	0.696605	0.869149
1_10515_lociStitched	chr14	93350903	93351331	415.545	337.778	493.998	0.812854	1.18879	1.46249
1_10516_lociStitched	chr14	93701383	93701948	298.038	553.7	395.613	1.85782	1.32739	0.71449
1_10518_lociStitched	chr14	93499045	93499608	557.877	572.177	435.706	1.02563	0.781007	0.761488
1_1052_lociStitched	chr3	135673925	135675587	1009.5	947.506	2451.28	0.938591	2.42822	2.58709
1_10520_lociStitched	chr4	106330044	106331354	488.237	573.256	796.873	1.17413	1.63214	1.39008
1_10526_lociStitched	chr12	110769301	110770191	268.157	376.737	882.791	1.40491	3.29207	2.34326
1_10529_lociStitched	chr3	94821038	94822129	472.839	780.829	1484.85	1.65136	3.14029	1.90163
1_1053_lociStitched	chr3	135635818	135636697	574.778	292.18	654.855	0.508335	1.13932	2.24128
1_10532_lociStitched	chr14	47472310	47473416	735.822	868.652	2045.55	1.18052	2.77995	2.35485
1_10535_lociStitched	chr19	56555924	56556427	159.552	300.442	230.324	1.88304	1.44357	0.766616
1_10537_lociStitched	chr19	56630894	56632443	746.463	960.225	1475.42	1.28637	1.97655	1.53654
1_10538_lociStitched	chr7	25076345	25077724	1547.24	1527.79	5366.79	0.987433	3.46863	3.51277
1_10549_lociStitched	chr11	98577465	98578744	721.995	518.251	1063.49	0.717803	1.47298	2.05207
1_10552_lociStitched	chr14	65942099	65943802	1173.37	1430.69	1751.19	1.2193	1.49245	1.22402
1_10553_lociStitched	chr14	65922050	65924069	1905.53	2000.63	3097.75	1.0499	1.62566	1.54839
1_10556_lociStitched	chr12	108903043	108903266	68.8401	26.6039	147.002	0.386459	2.13541	5.52557
1_10557_lociStitched	chr12	108959944	108960765	372.57	424.539	587.179	1.13949	1.57602	1.3831
1_10562_lociStitched	chr3	57753291	57754519	292.141	407.819	732.748	1.39596	2.5082	1.79675
1_10566_lociStitched	chr12	55398202	55399318	1334.29	1764.73	4591.11	1.3226	3.44087	2.60159
1_10568_lociStitched	chr2	181437095	181438500	495.262	769.519	756.171	1.55376	1.52681	0.982655
1_10570_lociStitched	chr18	12294965	12295169	71.706	134.579	276.379	1.87681	3.85434	2.05366
1_10578_lociStitched	chr19	29754293	29754715	209.607	265.944	275.904	1.26877	1.31629	1.03745
1_10581_lociStitched	chr2	84831900	84832510	432.917	477.081	1576.48	1.10201	3.64154	3.30444
1_10583_lociStitched	chr4	95001466	95001828	192.91	173	286.668	0.896791	1.48602	1.65704
1_10586_lociStitched	chr12	111686657	111688324	767.32	1041.04	2738.71	1.35672	3.56919	2.63074
1_10587_lociStitched	chr10	127420070	127421154	367.368	451.811	956.522	1.22986	2.60372	2.11708
1_10596_lociStitched	chr4	98902102	98902850	454.41	605.955	821.304	1.3335	1.80741	1.35539
1_106_lociStitched	chr15	59665103	59665879	391.104	585.725	1152.44	1.49762	2.94663	1.96754
1_10608_lociStitched	chr9	103153014	103154184	435.474	949.221	870.012	2.17974	1.99785	0.916554
1_10611_lociStitched	chr10	61442932	61444289	721.381	975.412	1438.28	1.35214	1.99379	1.47454
1_10617_lociStitched	chr1	45864571	45866117	637.261	1217.01	1318.58	1.90975	2.06914	1.08346
1_10621_lociStitched	chr18	32361139	32361897	176.387	242.333	363.234	1.37387	2.0593	1.49891
1_10623_lociStitched	chr14	54893307	54895161	1309.29	1503.78	4099.75	1.14854	3.13127	2.7263
1_10628_lociStitched	chrX	161723382	161724136	572.738	545.217	1035.09	0.951948	1.80727	1.89849
1_10629_lociStitched	chrX	161487553	161488457	224.644	342.526	478.758	1.52475	2.13119	1.39773
1_10630_lociStitched	chrX	161908074	161909351	368.414	613.726	1360.26	1.66586	3.6922	2.2164
1_10646_lociStitched	chr17	64676706	64677832	838.082	1112.94	1414.59	1.32796	1.68789	1.27104
1_10647_lociStitched	chr17	64643497	64644052	556.165	499.223	475.913	0.897615	0.855703	0.953307
1_10648_lociStitched	chr17	64592655	64593714	466.807	616.762	519.334	1.32123	1.11252	0.842033
1_1065_lociStitched	chr13	110642540	110644142	2128.42	2620.23	1781.74	1.23107	0.837122	0.679995
1_10653_lociStitched	chr5	147812090	147813091	693.293	633.233	813.713	0.91337	1.17369	1.28501
1_10658_lociStitched	chr5	129454752	129455738	486.591	667.719	1333.27	1.37224	2.74002	1.99675
1_10659_lociStitched	chr5	129415128	129416216	636.915	577.402	1381.76	0.90656	2.16946	2.39307
1_10660_lociStitched	chr5	129533632	129535001	836.048	921.2	1659.91	1.10185	1.98543	1.8019
1_10663_lociStitched	chr9	119334239	119334859	300.328	259.222	831.048	0.86313	2.76713	3.20593
1_10673_lociStitched	chr10	123186772	123187706	525.188	469.335	503.986	0.893651	0.95963	1.07383
1_10675_lociStitched	chr10	123147090	123148603	505.039	690.079	1036.71	1.36639	2.05273	1.5023
1_10676_lociStitched	chr1	13366553	13367365	659.506	698.807	1080.93	1.05959	1.63901	1.54683
1_10677_lociStitched	chr1	13426006	13427723	872.751	1049.77	2072.76	1.20283	2.37498	1.97448
1_10679_lociStitched	chr1	13314708	13315264	129.437	399.764	557.668	3.08849	4.30842	1.39499
1_1068_lociStitched	chr13	110445230	110445651	309.182	418.011	431.651	1.35199	1.39611	1.03263
1_10680_lociStitched	chr1	13294802	13295890	1030.12	1587.72	2110.5	1.5413	2.0488	1.32927
1_10682_lociStitched	chr1	183272686	183273370	153.968	241.794	366.214	1.57041	2.3785	1.51457
1_10683_lociStitched	chr4	72182951	72183751	697.12	528	708.72	0.757402	1.01664	1.34227
1_10684_lociStitched	chr4	71838303	71839710	1665.89	2494.75	1686.43	1.49755	1.01233	0.675991
1_10686_lociStitched	chr4	71968863	71970115	530.097	680.086	526.466	1.28295	0.993151	0.774116
1_10687_lociStitched	chr4	72379098	72380371	728.92	793.206	854.31	1.08819	1.17202	1.07703
1_10688_lociStitched	chr4	72105416	72106006	162.781	305.915	358.779	1.8793	2.20406	1.17281
1_10691_lociStitched	chr1	165252240	165252672	253.67	298.08	418.608	1.17507	1.6502	1.40435
1_10694_lociStitched	chr12	71747878	71749217	745.957	921.5	1279.68	1.23533	1.71549	1.3887
1_10695_lociStitched	chr12	71821668	71822753	529.914	887.53	1121.35	1.67486	2.11609	1.26345
1_10696_lociStitched	chr12	71910109	71910789	633.08	658.444	1191.02	1.04006	1.88131	1.80884
1_10699_lociStitched	chr12	71784712	71785167	204.25	266.63	335.881	1.30541	1.64446	1.25973
1_107_lociStitched	chr15	59549072	59550670	921.567	1236.21	2642.45	1.34143	2.86735	2.13754
1_10702_lociStitched	chr12	71933774	71934214	117.172	229.284	437.404	1.95682	3.73301	1.9077
1_10705_lociStitched	chr6	24967349	24968132	615.751	1026.2	908.123	1.66658	1.47482	0.884938
1_10707_lociStitched	chr6	24910818	24911040	79.8312	200.932	228.86	2.51696	2.8668	1.13899
1_10712_lociStitched	chr8	36051654	36052916	516.032	796.574	697.76	1.54365	1.35216	0.875951
1_10713_lociStitched	chr8	36121968	36123401	927.008	1344.3	1598.51	1.45015	1.72438	1.18911
1_10720_lociStitched	chr5	115040730	115040989	158.741	78.2439	214.452	0.492903	1.35095	2.74081
1_10721_lociStitched	chr5	114993316	114994140	517.142	348.14	816.337	0.673199	1.57855	2.34485
1_10725_lociStitched	chr7	89178122	89179025	614.762	762.493	1410.58	1.24031	2.29451	1.84995
1_10726_lociStitched	chr7	89337452	89339207	2291.15	2424.36	4998.06	1.05814	2.18146	2.0616
1_10727_lociStitched	chr7	88944863	88945684	816.731	974.527	883.724	1.1932	1.08203	0.906824
1_10728_lociStitched	chr7	89155161	89155909	411.55	617.1	749.646	1.49945	1.82152	1.21479
1_10729_lociStitched	chr7	89282711	89283168	196.967	330.822	328.492	1.67958	1.66775	0.992955
1_10731_lociStitched	chr7	89367725	89368090	287.803	492.421	420.079	1.71097	1.45961	0.853087
1_10732_lociStitched	chr7	88959201	88960335	1089.77	1702.47	1693.74	1.56223	1.55421	0.994871
1_10733_lociStitched	chr7	89201770	89203700	1030.43	1130.79	1774.44	1.0974	1.72205	1.56921
1_10735_lociStitched	chr7	89134254	89135073	295.495	512.284	395.741	1.73365	1.33925	0.772502
1_10736_lociStitched	chr7	89257738	89258042	123.606	254.478	306.31	2.05878	2.47811	1.20368
1_10737_lociStitched	chr7	89308770	89309317	500.396	416.869	480.43	0.833078	0.960101	1.15247
1_10747_lociStitched	chr5	105301505	105302379	546.774	785.376	673.155	1.43638	1.23114	0.857111
1_10749_lociStitched	chr19	8892760	8893426	671.062	793.139	2081.78	1.18192	3.10222	2.62474
1_1075_lociStitched	chr2	153712745	153713553	420.322	339.602	412.322	0.807958	0.980969	1.21413
1_10753_lociStitched	chr13	113914494	113915357	480.432	911.587	816.139	1.89743	1.69876	0.895295
1_10754_lociStitched	chr13	113897963	113898889	782.377	902.387	973.504	1.15339	1.24429	1.07881
1_10755_lociStitched	chr13	113729603	113731146	853.588	979.188	1228.07	1.14714	1.43872	1.25418
1_10760_lociStitched	chr10	128659103	128659842	577.455	373.491	570.878	0.646788	0.98861	1.52849
1_10767_lociStitched	chr9	14574754	14575745	354.679	436.635	584.987	1.23107	1.64934	1.33976
1_10769_lociStitched	chr2	152636308	152637558	699.5	995.625	2702.88	1.42334	3.86401	2.71475
1_1077_lociStitched	chr6	120443436	120444318	793.976	659.736	1206.84	0.830926	1.52	1.82928
1_10771_lociStitched	chr11	78115234	78115982	587.778	537.513	1254.7	0.914482	2.13464	2.33426
1_10773_lociStitched	chr5	21246338	21247111	311.596	148.261	432.339	0.475812	1.3875	2.91606
1_10776_lociStitched	chr5	21210307	21211465	810.947	798.557	1758.77	0.984721	2.16878	2.20244
1_10780_lociStitched	chr5	21171104	21172033	727.593	570.034	1356.43	0.783453	1.86427	2.37956
1_10782_lociStitched	chr18	64430077	64430636	89.6077	160.433	259.264	1.79039	2.89333	1.61603
1_10784_lociStitched	chr2	65227369	65228498	771.107	657.981	1327.37	0.853294	1.72138	2.01733
1_10785_lociStitched	chr2	65293421	65294749	675.554	1136.24	1092.55	1.68193	1.61726	0.961547
1_10788_lociStitched	chr3	69289997	69290687	547.86	597.333	981.939	1.0903	1.79232	1.64387
1_10789_lociStitched	chr3	69271823	69272190	221.888	151.461	283.361	0.6826	1.27704	1.87085
1_10791_lociStitched	chr16	26596484	26597991	879.033	1720.24	1613.54	1.95697	1.83559	0.937976
1_10795_lociStitched	chr8	68673980	68674812	304.845	535.059	464.922	1.75519	1.52511	0.868916
1_10796_lociStitched	chr8	68608048	68608625	604.292	884.83	752.235	1.46424	1.24482	0.850147
1_10797_lociStitched	chr8	68720033	68721383	1369.71	1580.98	2295.14	1.15425	1.67564	1.45171
1_10798_lociStitched	chr8	68706675	68707502	459.068	367.353	629.182	0.800216	1.37056	1.71274
1_10799_lociStitched	chr8	68556851	68558846	1534.55	1645.48	2409.76	1.07228	1.57033	1.46448
1_108_lociStitched	chr15	59525345	59526149	431.828	359.549	678.576	0.83262	1.5714	1.8873
1_1080_lociStitched	chr6	120426961	120427271	261.082	187.891	349.37	0.719663	1.33816	1.85943
1_10803_lociStitched	chr8	105544252	105546961	1472.07	1748.93	3505.72	1.18808	2.38149	2.00449
1_10806_lociStitched	chr10	27063150	27064159	453.546	473.524	861.888	1.04405	1.90033	1.82016
1_10807_lociStitched	chr10	26772207	26773273	1169.19	1694.83	3712.03	1.44958	3.17487	2.1902
1_10808_lociStitched	chr10	26797118	26797765	350.868	383.218	482.144	1.0922	1.37415	1.25815
1_10809_lociStitched	chr10	26995728	26996455	185.894	282.149	529.183	1.51779	2.8467	1.87555
1_10816_lociStitched	chr10	127652860	127653525	123.225	173.299	473.413	1.40637	3.84188	2.73177
1_10818_lociStitched	chr7	100074031	100076628	1599.75	1329.4	3863.04	0.831006	2.41477	2.90584
1_10821_lociStitched	chr11	43795991	43796701	384.039	425.645	805.282	1.10834	2.09688	1.89191
1_10822_lociStitched	chr11	43766995	43767404	240.737	189.122	397.63	0.785593	1.65172	2.10251
1_10823_lociStitched	chr8	22564821	22566214	604.98	1008.81	1923.45	1.66751	3.17937	1.90666
1_10825_lociStitched	chr4	139154316	139155225	670.388	602.94	1358.41	0.89939	2.02631	2.25298
1_10831_lociStitched	chr19	29501079	29501383	129.413	86.64	253.597	0.669486	1.9596	2.92702
1_10832_lociStitched	chr13	82129968	82131091	689.073	837.87	455.489	1.21594	0.661017	0.543627
1_10833_lociStitched	chr13	81885613	81886197	405.004	659.745	516.256	1.62898	1.27469	0.782509
1_10835_lociStitched	chr13	82058213	82059296	720.953	1136.61	937.878	1.57654	1.30089	0.825155
1_10836_lociStitched	chr13	81937119	81937578	566.498	738.669	532.807	1.30392	0.940528	0.721307
1_10838_lociStitched	chr4	48253414	48253790	176.908	351.372	250.679	1.98618	1.417	0.71343
1_10840_lociStitched	chr4	11454441	11455590	451.327	677.221	652.402	1.50051	1.44552	0.963353
1_10843_lociStitched	chr4	108708252	108708805	239.173	382.012	477.184	1.59723	1.99514	1.24913
1_10845_lociStitched	chr10	45104055	45104505	135.855	281.16	263.43	2.06956	1.93905	0.93694
1_10848_lociStitched	chr10	45048153	45049253	619.85	650.1	1055.67	1.0488	1.70311	1.62386
1_10849_lociStitched	chr10	45017650	45018561	524.28	513.348	790.93	0.979149	1.5086	1.54073
1_1085_lociStitched	chr10	17674090	17674864	296.519	589.014	547.141	1.98643	1.84521	0.928909
1_10851_lociStitched	chr7	110318864	110319531	387.06	362.248	906.253	0.935895	2.34138	2.50175
1_10853_lociStitched	chr7	110236945	110238121	366.442	527.906	691.135	1.44063	1.88607	1.3092
1_10858_lociStitched	chr12	77297780	77298331	385.259	273.296	470.058	0.709382	1.22011	1.71996
1_10859_lociStitched	chr12	77177115	77178618	1050.9	1363.82	1544.33	1.29777	1.46954	1.13236
1_1086_lociStitched	chr10	17752662	17753372	333.771	428.911	285.562	1.28505	0.855563	0.665784
1_10860_lociStitched	chr12	77139934	77141021	643.178	797.314	1124.72	1.23965	1.74869	1.41063
1_10861_lociStitched	chr12	77119222	77120151	364.818	379.404	457.811	1.03998	1.2549	1.20666
1_10865_lociStitched	chr12	104386862	104387440	13.5252	234.726	359.516	17.3547	26.5812	1.53164
1_10866_lociStitched	chr12	104414786	104416091	378.841	705.091	1010.72	1.86118	2.66793	1.43346
1_10867_lociStitched	chr15	83555030	83556331	1048.61	1264.83	3564.87	1.2062	3.39963	2.81845
1_1087_lociStitched	chr10	17655631	17657300	921.288	1905.83	2043.52	2.06866	2.21812	1.07225
1_10870_lociStitched	chr6	90359438	90360788	947.025	1257.12	1551.69	1.32744	1.63849	1.23432
1_10872_lociStitched	chr11	117676672	117677382	252.689	411.303	522.063	1.6277	2.06603	1.26929
1_10876_lociStitched	chr4	53115273	53117302	1306.47	1780.04	2689.85	1.36248	2.05886	1.51111
1_10877_lociStitched	chr4	53146818	53147602	572.555	615.283	877.218	1.07463	1.53211	1.42571
1_1088_lociStitched	chr10	17631974	17633830	1401.84	1810.34	2330.02	1.29141	1.66212	1.28706
1_10880_lociStitched	chr7	89499511	89500855	818.227	922.118	1044.83	1.12697	1.27694	1.13307
1_10881_lociStitched	chr7	89516993	89518443	1324.87	1565.71	3265.4	1.18179	2.4647	2.08557
1_10882_lociStitched	chr7	89481652	89482305	328.524	234.819	454.553	0.714768	1.38362	1.93576
1_10886_lociStitched	chr16	33833805	33834214	227.404	353.171	1001.76	1.55306	4.40522	2.83648
1_10891_lociStitched	chr5	125465129	125466005	338.837	302.395	766.763	0.892451	2.26293	2.53563
1_10892_lociStitched	chr5	125495654	125496282	345.651	463.15	864.505	1.33993	2.50109	1.86658
1_10895_lociStitched	chr2	161090826	161092079	429.027	586.279	735.636	1.36653	1.71466	1.25476
1_10896_lociStitched	chr2	161341211	161342339	859.198	790.39	817.01	0.919916	0.950899	1.03368
1_10899_lociStitched	chr2	161053617	161054566	307.286	686.696	609.353	2.23471	1.98301	0.887369
1_109_lociStitched	chr15	59633705	59635898	1121.28	1750.67	3191.47	1.56131	2.84627	1.823
1_10905_lociStitched	chr2	125696024	125696565	138.658	137.36	247.075	0.990636	1.7819	1.79874
1_10907_lociStitched	chr17	56360161	56360860	538.09	571.572	1639.85	1.06222	3.04754	2.86902
1_10908_lociStitched	chr10	80921916	80922394	213.953	230.587	590.521	1.07775	2.76005	2.56095
1_10919_lociStitched	chr14	20936454	20936906	110.695	189.207	288.918	1.70927	2.61004	1.52699
1_1092_lociStitched	chr10	17599374	17600671	728.006	832.804	751.871	1.14395	1.03278	0.902819
1_10921_lociStitched	chr18	7120236	7121535	452.702	711.462	802.522	1.57159	1.77274	1.12799
1_10922_lociStitched	chr18	7087825	7088096	171.028	143.766	208.724	0.840596	1.22041	1.45184
1_10926_lociStitched	chr18	3444910	3446111	860.276	1301.52	1187.31	1.51291	1.38015	0.912245
1_10935_lociStitched	chr6	119387958	119389424	1597.21	1086.75	2422.71	0.680404	1.51684	2.22933
1_10938_lociStitched	chr8	84965676	84966248	606.148	532.818	1785.67	0.879022	2.94593	3.35137
1_10939_lociStitched	chr2	156982862	156983382	212.004	233.844	456.664	1.10302	2.15403	1.95286
1_1094_lociStitched	chr10	17542560	17543137	386.821	453.926	499.163	1.17348	1.29042	1.09966
1_10942_lociStitched	chr14	99578371	99578961	490.408	577.492	365.151	1.17757	0.744586	0.632305
1_10949_lociStitched	chr1	159977843	159978130	49.6797	77.3752	156.243	1.55748	3.145	2.01929
1_10952_lociStitched	chr10	121533164	121534086	218.791	333.119	729.671	1.52255	3.33502	2.19042
1_10953_lociStitched	chr11	80289884	80290358	124.615	161.444	448.309	1.29555	3.59757	2.77686
1_10955_lociStitched	chr11	80335645	80337084	518.76	521.638	1158.97	1.00555	2.23412	2.22179
1_1096_lociStitched	chr10	17739339	17739893	257.222	264.203	306.085	1.02714	1.18996	1.15852
1_10967_lociStitched	chr5	8310366	8312562	1033	1457.7	1997.04	1.41114	1.93325	1.36999
1_10968_lociStitched	chr5	8215698	8216322	159.494	407.41	452.525	2.55438	2.83725	1.11074
1_10969_lociStitched	chr5	8242811	8243544	208.245	327.065	477.843	1.57057	2.29461	1.461
1_10970_lociStitched	chr5	8356380	8357905	673.898	881.145	1339.1	1.30754	1.9871	1.51973
1_10973_lociStitched	chr3	138861105	138861867	578.968	551.536	620.878	0.952619	1.07239	1.12573
1_10975_lociStitched	chr3	138800470	138801441	538.614	806.124	1007.02	1.49666	1.86966	1.24922
1_10977_lociStitched	chr3	138889261	138889984	222.25	348.125	359.476	1.56636	1.61744	1.03261
1_10979_lociStitched	chr3	138905576	138906779	504.779	637.229	889.619	1.26239	1.76239	1.39607
1_1098_lociStitched	chr1	31019252	31020665	603.775	976.524	2087.71	1.61736	3.45776	2.1379
1_10980_lociStitched	chr3	138783590	138784957	880.211	901.4	1690.57	1.02407	1.92064	1.87549
1_10981_lociStitched	chr6	38925895	38927394	1044.8	1032.21	1880.35	0.987948	1.79971	1.82167
1_10985_lociStitched	chr18	47098168	47099544	591.818	543.107	930.176	0.917694	1.57173	1.71269
1_10988_lociStitched	chr18	47151052	47152356	1120.27	1254.97	2716.1	1.12024	2.42451	2.16428
1_10989_lociStitched	chr18	47009224	47009833	292.564	331.113	380.869	1.13177	1.30183	1.15027
1_10990_lociStitched	chr18	46947807	46949676	582.38	825.724	1339.7	1.41784	2.30039	1.62245
1_10992_lociStitched	chr18	47035530	47036364	556.028	691.386	843.341	1.24344	1.51672	1.21978
1_10995_lociStitched	chr13	70654196	70655818	1031.59	1230.45	1048.3	1.19277	1.01619	0.851964
1_10997_lociStitched	chr13	70718618	70719367	313.307	282.073	325.44	0.900311	1.03873	1.15374
1_1100_lociStitched	chr5	29893809	29895900	1298.3	2178.61	3013.13	1.67805	2.32082	1.38305
1_11002_lociStitched	chr1	134513361	134513962	313.902	374.243	642.529	1.19223	2.04691	1.71688
1_1101_lociStitched	chr5	29925129	29925787	392.168	487.644	484.42	1.24346	1.23523	0.993388
1_11019_lociStitched	chr9	35464822	35465395	505.959	338.93	703.243	0.669875	1.38992	2.07489
1_11020_lociStitched	chr6	115694339	115695372	151.954	292.132	567.117	1.9225	3.73215	1.9413
1_11021_lociStitched	chr6	115716799	115718500	1635.51	1646.74	2792.53	1.00686	1.70744	1.6958
1_11026_lociStitched	chr12	104765252	104768128	1479.41	1448.35	2934.38	0.979005	1.98348	2.02601
1_11027_lociStitched	chr12	104738631	104739570	289.306	535.324	552.789	1.85037	1.91074	1.03263
1_11029_lociStitched	chr12	104793135	104794429	628.108	776.141	1316.26	1.23568	2.09559	1.6959
1_11031_lociStitched	chr14	27402041	27403818	641.852	1118.98	1232.35	1.74336	1.91999	1.10132
1_11033_lociStitched	chr14	27335459	27336927	1321.64	1299.77	3040.37	0.98345	2.30046	2.33917
1_11039_lociStitched	chr17	36825975	36826278	58.1457	92.3847	387.901	1.58885	6.67118	4.19875
1_1104_lociStitched	chr13	92751203	92752001	309.863	316.407	632.495	1.02112	2.04121	1.99899
1_11044_lociStitched	chr13	93940894	93941859	647.611	1192.55	1804.45	1.84145	2.78632	1.51311
1_11045_lociStitched	chr13	93996225	93997682	558.905	889.499	1114.17	1.5915	1.99348	1.25258
1_11047_lociStitched	chr13	93967143	93967607	245.317	394.493	519.355	1.6081	2.11708	1.31651
1_11048_lociStitched	chr13	94076777	94077938	822.801	1018.31	1205.23	1.23762	1.46479	1.18356
1_1105_lociStitched	chr13	92733126	92734301	1692.82	1543.83	3087.9	0.911987	1.82411	2.00015
1_11054_lociStitched	chr13	94050026	94051116	393.926	549.251	707.083	1.3943	1.79496	1.28736
1_11056_lociStitched	chr5	31022634	31024180	601.085	709.923	1015.1	1.18107	1.68879	1.42988
1_1106_lociStitched	chr13	92703162	92703578	144.144	224.432	422.032	1.557	2.92785	1.88044
1_11061_lociStitched	chr2	109559156	109559951	787.765	1217.94	992.399	1.54607	1.25976	0.814817
1_11062_lociStitched	chr2	109693286	109695020	1548.29	1285.59	2656.83	0.830328	1.71598	2.06663
1_11063_lociStitched	chr2	109510384	109510797	451.244	404.492	269.317	0.896394	0.596833	0.665816
1_11065_lociStitched	chr11	50108554	50109109	169.886	132.534	375.791	0.780137	2.21202	2.83543
1_11073_lociStitched	chr2	158121433	158122977	625.166	990.013	1540.6	1.5836	2.46431	1.55614
1_11075_lociStitched	chr2	158138840	158140259	991.03	1012.88	1960.63	1.02205	1.97838	1.9357
1_11078_lociStitched	chr13	9289611	9290254	282.727	442.577	458.33	1.56539	1.62111	1.03559
1_11079_lociStitched	chr13	9239068	9240316	604.656	668.054	1225.04	1.10485	2.02601	1.83374
1_11082_lociStitched	chr13	9445992	9446952	487.68	756.48	1113.02	1.55118	2.28228	1.47132
1_11083_lociStitched	chr13	9494399	9495376	498.27	1127.36	1076.95	2.26255	2.16137	0.955282
1_11084_lociStitched	chr13	9349697	9351231	749.512	717.298	1131.33	0.95702	1.50941	1.5772
1_11085_lociStitched	chr13	9429334	9430326	346.307	525.76	671.187	1.51819	1.93813	1.2766
1_11088_lociStitched	chr17	83545666	83546766	580.69	830.39	853.6	1.43001	1.46998	1.02795
1_11090_lociStitched	chr17	83527246	83528245	668.93	435.364	744.954	0.650836	1.11365	1.71111
1_11092_lociStitched	chr6	11593529	11594492	465.225	577.896	541.976	1.24219	1.16498	0.937844
1_11095_lociStitched	chr12	3759282	3759652	233.285	185.185	380.841	0.793814	1.63251	2.05654
1_111_lociStitched	chr15	59566595	59568533	2001.37	2289.94	3999.64	1.14419	1.99845	1.74661
1_1110_lociStitched	chr14	120241959	120242878	633.007	502.601	691.456	0.79399	1.09233	1.37575
1_11103_lociStitched	chr2	27637042	27637737	212.184	338.118	519.721	1.59351	2.44939	1.5371
1_11104_lociStitched	chr2	27739275	27740896	1311.39	1256.76	4092.21	0.958344	3.12052	3.25616
1_11107_lociStitched	chr2	27773721	27776147	1298.64	1441.77	5677.08	1.11022	4.37157	3.93757
1_11108_lociStitched	chr2	27758238	27759243	332.353	455.164	1715.74	1.36952	5.16238	3.76949
1_11109_lociStitched	chr2	27666599	27668116	460.106	632.437	1036.41	1.37455	2.25256	1.63876
1_11113_lociStitched	chr5	137759210	137760354	301.444	295.038	1029.37	0.978748	3.4148	3.48895
1_11114_lociStitched	chr13	8829823	8830374	297.705	467.468	442.453	1.57024	1.48621	0.946488
1_11118_lociStitched	chr3	115765982	115766539	324.23	456.963	518.623	1.40938	1.59955	1.13493
1_11119_lociStitched	chr3	115554248	115554612	203.913	318.828	367.167	1.56355	1.80061	1.15162
1_1112_lociStitched	chr14	120223577	120225327	1646.05	1160.6	3672.9	0.705082	2.23134	3.16466
1_11123_lociStitched	chr16	14258618	14259240	343.406	508.796	825.705	1.48162	2.40446	1.62286
1_11124_lociStitched	chr16	14241713	14242699	499.31	591.699	872.511	1.18503	1.74743	1.47459
1_11126_lociStitched	chr9	96669692	96670317	367.125	435.188	1087.88	1.18539	2.96323	2.49978
1_11127_lociStitched	chr9	96687576	96689129	696.055	920.463	1781.45	1.3224	2.55935	1.93538
1_11129_lociStitched	chr17	7010053	7010313	91.598	94.822	201.032	1.0352	2.19472	2.1201
1_11130_lociStitched	chr17	6978619	6979608	580.345	495.093	1430.79	0.853102	2.46541	2.88993
1_11131_lociStitched	chr17	7030220	7031440	197.152	244.122	700.89	1.23824	3.55507	2.87106
1_11134_lociStitched	chr2	145801205	145802127	992.072	1190.76	906.418	1.20028	0.913662	0.761208
1_11137_lociStitched	chr2	145832205	145832790	173.16	671.404	704.574	3.87736	4.06892	1.0494
1_11140_lociStitched	chr1	52713023	52714664	2321.69	2668.27	3484.66	1.14928	1.50092	1.30597
1_11146_lociStitched	chr13	68968627	68969558	513.353	817.139	1233.95	1.59177	2.4037	1.51008
1_11148_lociStitched	chr13	69208661	69209881	381.494	342.698	888.892	0.898305	2.33003	2.59381
1_11149_lociStitched	chr13	69127198	69128369	642.879	600.138	764.78	0.933515	1.18962	1.27434
1_11150_lociStitched	chr13	69263288	69264211	272.839	625.24	946.721	2.29161	3.46989	1.51417
1_11152_lociStitched	chr13	68835330	68836670	779.612	693.048	1526.53	0.888965	1.95806	2.20263
1_1116_lociStitched	chr14	120336349	120336905	400.32	647.684	1430.09	1.61792	3.57236	2.208
1_11164_lociStitched	chr1	44101613	44102763	1186.68	1342.05	3616.52	1.13092	3.04758	2.69477
1_11167_lociStitched	chr2	79653433	79654111	427.208	722.884	1008.25	1.69211	2.3601	1.39477
1_11172_lociStitched	chr10	28113311	28114364	257.037	630.115	708.143	2.45145	2.75502	1.12383
1_11173_lociStitched	chr10	28185511	28187172	462.755	754.426	610.75	1.63029	1.31981	0.809555
1_11174_lociStitched	chr10	28087140	28087969	337.154	431.577	761.602	1.28006	2.25891	1.76469
1_11182_lociStitched	chr8	71205209	71206164	450.283	403.392	1055.18	0.895864	2.34337	2.61577
1_11188_lociStitched	chr16	33177650	33179209	971.725	1297.4	2630.03	1.33515	2.70656	2.02716
1_1119_lociStitched	chr14	120173887	120175021	321.262	529.918	389.756	1.64949	1.2132	0.735502
1_11192_lociStitched	chr3	142499081	142499334	141.579	330.089	718.09	2.33149	5.07202	2.17544
1_11197_lociStitched	chr13	6530100	6531477	1071.31	1383.2	1550.09	1.29113	1.44692	1.12066
1_11198_lociStitched	chr13	6307042	6307789	663.635	695.382	694.112	1.04784	1.04593	0.998174
1_11199_lociStitched	chr13	6504750	6505622	724.632	713.819	806.513	0.985078	1.113	1.12986
1_11200_lociStitched	chr13	6229788	6230726	480.913	733.422	815.966	1.52506	1.6967	1.11255
1_11201_lociStitched	chr13	6280169	6281325	414.773	590.716	448.181	1.42419	1.08055	0.758708
1_11203_lociStitched	chr2	52779368	52779841	182.341	232.29	275.333	1.27393	1.50999	1.1853
1_11205_lociStitched	chr2	52720236	52720940	517.51	579.885	637.12	1.12053	1.23113	1.0987
1_11208_lociStitched	chr15	51730740	51731756	880.059	1126.95	1890.57	1.28054	2.14823	1.67761
1_11209_lociStitched	chr15	51774706	51776112	1482.35	1654.72	2162.57	1.11629	1.45888	1.30691
1_1121_lociStitched	chr1	52302742	52303694	968.374	1002.46	1189.9	1.03519	1.22877	1.18699
1_11211_lociStitched	chr15	51810577	51811776	804.409	1382.45	1480.29	1.71859	1.84021	1.07077
1_11214_lociStitched	chr15	51709883	51710859	1018.16	1250.94	1418.91	1.22862	1.3936	1.13427
1_11218_lociStitched	chrX	47917731	47918348	263.397	438.317	660.19	1.66409	2.50644	1.50619
1_11225_lociStitched	chr8	78771116	78772178	744.674	904.93	981.925	1.2152	1.3186	1.08508
1_11227_lociStitched	chr8	78714227	78716278	1190.2	1572.5	1663.98	1.32121	1.39807	1.05817
1_11228_lociStitched	chr8	78812201	78813419	1476.7	1939.3	2181.8	1.31326	1.47748	1.12505
1_1123_lociStitched	chr1	52287976	52289257	847.638	1196.33	1071.81	1.41136	1.26447	0.89592
1_11231_lociStitched	chr8	78797207	78798403	556.14	683.275	1337.01	1.2286	2.40409	1.95677
1_11234_lociStitched	chr18	31749937	31750807	704.004	1010.42	1172.33	1.43524	1.66522	1.16024
1_11237_lociStitched	chr1	168393920	168395105	907.71	1326.96	1176.47	1.46188	1.29608	0.886587
1_11238_lociStitched	chr1	168291294	168292017	431.125	466.118	506.172	1.08117	1.17407	1.08593
1_11239_lociStitched	chr1	168247145	168247595	359.865	451.89	530.595	1.25572	1.47443	1.17417
1_1124_lociStitched	chr1	52265925	52266651	307.098	455.71	565.627	1.48392	1.84184	1.2412
1_11240_lociStitched	chr1	168197534	168198492	450.931	779.429	701.543	1.72849	1.55577	0.900074
1_11241_lociStitched	chr1	168163535	168163992	242.301	547.623	506.904	2.26009	2.09204	0.925645
1_11242_lociStitched	chr1	168318959	168319267	177.562	248.156	264.572	1.39757	1.49003	1.06615
1_1125_lociStitched	chr16	20672509	20674370	1104.32	1056.49	2977.6	0.95669	2.69633	2.81839
1_11254_lociStitched	chr9	113833492	113835001	932.109	922.301	1493.16	0.989477	1.60191	1.61895
1_11260_lociStitched	chr11	17460161	17461181	452.88	841.908	755.922	1.85901	1.66914	0.897868
1_11261_lociStitched	chr11	17527639	17528657	526.306	723.594	682.671	1.37485	1.2971	0.943444
1_11262_lociStitched	chr11	17305988	17307247	949.538	1086.27	923.351	1.14399	0.972421	0.850023
1_11263_lociStitched	chr11	17326612	17327252	264.384	357.312	271.168	1.35149	1.02566	0.758911
1_11264_lociStitched	chr2	157565994	157567570	1231.96	1445.98	4039.13	1.17372	3.27862	2.79335
1_11272_lociStitched	chr11	51469567	51470555	134.072	208.863	338.588	1.55785	2.52542	1.6211
1_11273_lociStitched	chr11	51493373	51494440	261.735	336.532	317.112	1.28577	1.21158	0.942295
1_11275_lociStitched	chr11	51449809	51450196	72.369	171.325	233.09	2.36738	3.22086	1.36052
1_11276_lociStitched	chr1	175673819	175674530	559.77	438.403	618.215	0.783183	1.10441	1.41015
1_11278_lociStitched	chr5	143561488	143562043	217.782	106.671	424.409	0.489806	1.94878	3.97867
1_11279_lociStitched	chr18	11351788	11352921	1007.35	1277.34	1789.57	1.26802	1.77652	1.40101
1_11282_lociStitched	chr14	54527328	54528811	449.942	602.691	964.098	1.33949	2.14272	1.59966
1_11291_lociStitched	chr16	8596592	8597910	829.813	914.033	1219.41	1.10149	1.4695	1.3341
1_11293_lociStitched	chrX	53356971	53358518	626.69	833.524	915.205	1.33004	1.46038	1.098
1_11297_lociStitched	chr7	37916605	37917533	271.069	363.034	497.408	1.33927	1.83499	1.37014
1_11298_lociStitched	chr7	38018573	38019726	866.941	1038.39	3606.58	1.19777	4.16013	3.47324
1_11299_lociStitched	chr7	38061004	38061862	902.359	659.03	1563.02	0.730341	1.73215	2.3717
1_11300_lociStitched	chr14	79486702	79487704	395.59	890.277	1587.77	2.25051	4.01368	1.78346
1_11302_lociStitched	chr4	147962770	147963850	346.788	249.588	566.136	0.719713	1.63251	2.26828
1_1131_lociStitched	chr1	12835330	12836367	768.936	1001.33	2089.24	1.30223	2.71706	2.08647
1_11314_lociStitched	chr6	15016654	15017580	364.288	675.702	596.437	1.85486	1.63726	0.882692
1_11315_lociStitched	chr6	15256852	15258076	994.378	1296.71	1128.77	1.30404	1.13516	0.870493
1_11319_lociStitched	chr15	71926327	71928361	1683.54	2162.14	1793.38	1.28428	1.06524	0.829445
1_1132_lociStitched	chr1	12734113	12734726	449.452	415.491	775.997	0.924441	1.72654	1.86766
1_11322_lociStitched	chr8	125335629	125336447	269.858	331.045	455.217	1.22674	1.68687	1.37509
1_11323_lociStitched	chr8	125532234	125533884	713.13	1294.26	1685.81	1.8149	2.36395	1.30252
1_11324_lociStitched	chr8	125317539	125318341	307.006	287.918	416.078	0.937827	1.35528	1.44513
1_11325_lociStitched	chr8	125558462	125558970	212.649	209.347	411.582	0.984472	1.9355	1.96603
1_11328_lociStitched	chr7	6146788	6147416	427.731	478.348	908.088	1.11834	2.12304	1.89839
1_11334_lociStitched	chr5	122166605	122167167	382.891	339.617	855.364	0.886981	2.23396	2.51862
1_11336_lociStitched	chr9	48594038	48594349	145.735	226.532	306.553	1.55442	2.1035	1.35324
1_11339_lociStitched	chr9	48648872	48649632	478.116	756.276	1470.52	1.58178	3.07566	1.94443
1_11340_lociStitched	chr9	48618124	48618968	558.475	907.216	1676.69	1.62445	3.00227	1.84817
1_11343_lociStitched	chr10	107341029	107341861	599.706	903.219	1261.89	1.5061	2.10419	1.39711
1_11344_lociStitched	chr10	107204973	107205689	310.529	548.17	753.16	1.76528	2.42541	1.37396
1_11346_lociStitched	chr10	107318400	107318905	324.109	431.623	505	1.33172	1.55812	1.17
1_11347_lociStitched	chr4	86019225	86020943	1040.42	974.793	1446.73	0.936922	1.39052	1.48414
1_11350_lociStitched	chr6	95674032	95675810	1281.94	1534.06	1545.97	1.19667	1.20596	1.00777
1_11351_lociStitched	chrX	57309644	57310675	346.725	603.444	812.016	1.74041	2.34196	1.34563
1_11353_lociStitched	chrX	57324974	57327147	1313.58	1765.56	3777.33	1.34409	2.8756	2.13945
1_11354_lociStitched	chr19	24762514	24763409	990.049	833.424	1155.09	0.841801	1.1667	1.38595
1_11357_lociStitched	chr19	24697961	24698912	325.147	345.784	566.511	1.06347	1.74232	1.63834
1_11361_lociStitched	chr2	118883118	118883611	161.458	192.171	433.889	1.19023	2.68733	2.25782
1_11362_lociStitched	chr2	118896345	118897151	427.905	467.399	1140.33	1.0923	2.66491	2.43973
1_11369_lociStitched	chr5	15985968	15986507	264.433	412.119	389.374	1.5585	1.47248	0.944808
1_11370_lociStitched	chr5	16121629	16122659	461.234	493.267	493.782	1.06945	1.07057	1.00104
1_11372_lociStitched	chr5	16166000	16166435	304.108	274.007	319.464	0.901016	1.05049	1.1659
1_11373_lociStitched	chr5	16187969	16188297	311.961	435.289	427.154	1.39533	1.36926	0.981313
1_11378_lociStitched	chr5	16047370	16047933	458.282	563.845	981.422	1.23034	2.14152	1.74059
1_11379_lociStitched	chr4	43038842	43040497	956.093	1477.58	3693.63	1.54544	3.86325	2.49978
1_11381_lociStitched	chr11	44866511	44867532	275.67	312.63	436.784	1.13407	1.58444	1.39713
1_11388_lociStitched	chr12	91266631	91267109	736.072	800.841	1431.32	1.08799	1.94454	1.78727
1_1139_lociStitched	chr17	14703626	14704190	275.063	270.607	445.278	0.983802	1.61882	1.64548
1_11392_lociStitched	chr17	65871591	65872842	754.478	905.849	1542.23	1.20063	2.04411	1.70253
1_11396_lociStitched	chr8	124926453	124926957	458.388	165.967	706.205	0.362067	1.54063	4.25509
1_11397_lociStitched	chr8	124969364	124970642	587.88	878.242	1645.94	1.49391	2.79978	1.87413
1_1140_lociStitched	chr17	14591419	14592282	526.085	535.75	710.939	1.01837	1.35138	1.327
1_11406_lociStitched	chr14	25377813	25379304	1389.46	1479.37	4340.9	1.06471	3.12415	2.93429
1_11407_lociStitched	chr14	25420561	25421817	481.425	556.785	1145.1	1.15654	2.37855	2.05662
1_11408_lociStitched	chr14	25304001	25305046	996.93	1049.7	2243.3	1.05294	2.25021	2.13708
1_1141_lociStitched	chr17	14720187	14721611	1169.1	1391.25	2282.81	1.19001	1.95262	1.64084
1_11413_lociStitched	chr1	52149288	52150450	921.117	862.436	1766.01	0.936294	1.91724	2.0477
1_11414_lociStitched	chr1	52039354	52040849	814.177	1254.31	848.413	1.54058	1.04205	0.6764
1_11417_lociStitched	chr18	4313845	4314555	63.19	393.269	436.934	6.2236	6.91461	1.11103
1_11418_lociStitched	chr18	4277720	4279091	691.807	1027.43	902.803	1.48514	1.30499	0.878703
1_1142_lociStitched	chr17	14570140	14571759	806.262	1047.82	1735.73	1.2996	2.15281	1.65652
1_11424_lociStitched	chr18	10532306	10533321	518.056	846.611	1402.12	1.63421	2.7065	1.65616
1_11425_lociStitched	chr15	12214831	12215712	404.643	406.141	485.783	1.0037	1.20052	1.1961
1_11428_lociStitched	chr2	154454586	154456245	1086.31	1237.61	2337.86	1.13928	2.15211	1.88901
1_11429_lociStitched	chr2	154426549	154426961	101.764	109.551	363.302	1.07652	3.57004	3.31628
1_11438_lociStitched	chr13	107922838	107923785	645.096	683.545	1440.86	1.0596	2.23356	2.10792
1_11439_lociStitched	chr13	107799216	107800292	602.022	742.44	898.998	1.23324	1.4933	1.21087
1_1144_lociStitched	chr17	14779278	14780363	437.363	426.188	703.948	0.974448	1.60953	1.65173
1_11441_lociStitched	chr13	107830294	107831514	477.142	631.106	1105.32	1.32268	2.31654	1.7514
1_11442_lociStitched	chr13	107846703	107847679	838.774	830.381	1104.25	0.989993	1.3165	1.32981
1_11444_lociStitched	chr9	45849283	45851082	1152.08	1816.63	2527.95	1.57683	2.19425	1.39156
1_11445_lociStitched	chr17	80471510	80472176	273.46	513.752	527.605	1.87871	1.92937	1.02696
1_1145_lociStitched	chr17	14618649	14619294	236.586	289.154	439.438	1.22219	1.85742	1.51974
1_11451_lociStitched	chr2	61655296	61657153	812.995	1361.92	2525.33	1.67519	3.10621	1.85424
1_11453_lociStitched	chr8	48511131	48512151	432.174	497.046	893.316	1.15011	2.06703	1.79725
1_11455_lociStitched	chr8	48755424	48756250	855.075	868.374	1117.25	1.01555	1.30661	1.2866
1_11456_lociStitched	chr8	49326455	49326872	311.082	409.244	366.334	1.31555	1.17761	0.89515
1_11457_lociStitched	chr8	48690424	48691190	457.915	555.503	657.381	1.21311	1.4356	1.1834
1_11459_lociStitched	chr8	48609459	48609999	179.55	151.794	290.088	0.845414	1.61564	1.91106
1_1146_lociStitched	chr17	14640224	14641278	814.953	1172.26	2002.81	1.43844	2.45758	1.70851
1_11466_lociStitched	chr8	48802436	48802927	294.06	358.135	365.844	1.2179	1.24411	1.02152
1_11467_lociStitched	chr8	48827640	48828231	154.783	255.194	324.932	1.64872	2.09927	1.27327
1_11468_lociStitched	chr9	57271162	57272545	718.054	585.701	1094.23	0.815678	1.52388	1.86824
1_1147_lociStitched	chr17	14735391	14736197	464.014	391.232	745.55	0.843147	1.60674	1.90564
1_11471_lociStitched	chr7	102360473	102361844	526.053	516.456	786.68	0.981757	1.49544	1.52323
1_11474_lociStitched	chr10	118820366	118821854	431.074	564.25	768.85	1.30894	1.78357	1.36261
1_11475_lociStitched	chr10	118839712	118840573	750.62	869.696	1077.54	1.15864	1.43554	1.23899
1_11479_lociStitched	chrX	56650970	56652288	684.174	1069.95	2495.11	1.56386	3.64689	2.33198
1_11480_lociStitched	chrX	56665429	56665998	455.2	488.486	804.225	1.07312	1.76675	1.64636
1_11483_lociStitched	chr6	54939057	54940697	863.952	658.132	1728.56	0.761769	2.00076	2.62646
1_11494_lociStitched	chr10	120303711	120304116	75.735	118.948	159.286	1.57059	2.10321	1.33912
1_11495_lociStitched	chr10	120272078	120272738	251.658	265.716	577.632	1.05586	2.29531	2.17387
1_11496_lociStitched	chr10	120233769	120234225	61.4232	175.879	308.256	2.8634	5.01856	1.75266
1_115_lociStitched	chr15	59705991	59706601	554.429	531.066	899.201	0.957861	1.62185	1.6932
1_11501_lociStitched	chr5	92599110	92599426	184.986	209.129	674.692	1.13051	3.64725	3.2262
1_11507_lociStitched	chr9	111163778	111165280	430.924	478.988	703.086	1.11154	1.63158	1.46786
1_11508_lociStitched	chr9	111184709	111185222	486.683	392.907	711.788	0.807315	1.46253	1.81159
1_11510_lociStitched	chr6	86885368	86886489	697.262	790.417	764.858	1.1336	1.09695	0.967664
1_11515_lociStitched	chr4	117599978	117600426	208.902	204.288	310.016	0.977911	1.48402	1.51754
1_11516_lociStitched	chr13	13889537	13889975	197.713	229.074	360.43	1.15862	1.823	1.57342
1_11518_lociStitched	chrX	101155889	101156551	346.888	333.251	416.861	0.960687	1.20172	1.25089
1_11523_lociStitched	chr11	95650988	95651643	170.431	267.633	611.573	1.57033	3.58839	2.28512
1_11524_lociStitched	chr11	95688354	95689051	96.4648	78.6913	344.876	0.815751	3.57514	4.38264
1_11527_lociStitched	chr16	70320522	70321297	387.113	486.312	937.595	1.25626	2.42202	1.92797
1_11528_lociStitched	chr16	70451734	70452442	329.786	388.409	602.65	1.17776	1.82739	1.55159
1_11529_lociStitched	chr16	70334986	70335901	627.507	748.104	912.895	1.19218	1.4548	1.22028
1_1153_lociStitched	chr10	79840501	79841292	213.886	224.802	723.923	1.05104	3.38462	3.22027
1_11536_lociStitched	chr2	121441990	121443037	401.315	520.15	926.072	1.29611	2.30759	1.78039
1_11539_lociStitched	chr10	70081007	70082071	1127.63	864.394	1731.23	0.76656	1.53529	2.00283
1_11547_lociStitched	chr10	69810589	69811417	232.751	443.808	1049.82	1.90679	4.51049	2.36549
1_11549_lociStitched	chr10	70060020	70061010	374.517	344.916	740.223	0.920962	1.97647	2.1461
1_1155_lociStitched	chr12	8928818	8929110	238.564	178.062	351.334	0.746389	1.47271	1.97311
1_11550_lociStitched	chr10	69963263	69964527	434.31	447.835	674.091	1.03114	1.5521	1.50522
1_11552_lociStitched	chr10	69831698	69833061	545.609	590.588	1037.65	1.08244	1.90182	1.75698
1_11553_lociStitched	chr10	70039674	70040436	306.095	522.58	896.493	1.70724	2.9288	1.71551
1_11555_lociStitched	chr10	69872091	69872491	166.56	227.12	524.28	1.36359	3.14769	2.30838
1_11572_lociStitched	chr6	50038076	50038731	245.167	367.389	463.019	1.49853	1.88859	1.2603
1_11577_lociStitched	chr9	72196895	72197810	293.99	275.781	544.883	0.938064	1.85341	1.97578
1_11578_lociStitched	chr9	72217405	72218146	266.76	373.019	434.967	1.39833	1.63056	1.16607
1_11583_lociStitched	chr15	85297779	85298542	400.193	646.414	836.935	1.61525	2.09133	1.29474
1_11584_lociStitched	chr15	85403313	85403715	207.874	302.264	560.71	1.45407	2.69735	1.85503
1_11586_lociStitched	chr15	85319980	85321371	743.211	715.113	1557.64	0.962194	2.09583	2.17818
1_11588_lociStitched	chr14	73474373	73475928	632.885	489.048	1089.28	0.772727	1.72113	2.22734
1_11589_lociStitched	chr14	73460481	73460893	344.514	250.372	361.324	0.72674	1.04879	1.44315
1_11592_lociStitched	chr7	97842710	97843626	607.125	884.032	1845.83	1.4561	3.04028	2.08797
1_11597_lociStitched	chr1	45837372	45838037	266.665	217.655	590.453	0.816209	2.21421	2.7128
1_11599_lociStitched	chr1	45765165	45767906	2094.12	1935.97	3380.2	0.924476	1.61414	1.746
1_116_lociStitched	chr15	59511509	59512129	226.238	319.424	708.102	1.41189	3.1299	2.21681
1_11603_lociStitched	chr1	39284239	39285088	537.926	790.334	1335.39	1.46922	2.48248	1.68966
1_11604_lociStitched	chr1	39340922	39342462	821.59	706.09	1245.86	0.859419	1.5164	1.76445
1_11607_lociStitched	chr1	39387594	39388069	286.995	215.127	308.655	0.749586	1.07547	1.43475
1_11616_lociStitched	chr2	91018236	91018684	113.075	233.632	544.23	2.06616	4.813	2.32943
1_11621_lociStitched	chr11	53931118	53931781	227.144	236.757	370.683	1.04232	1.63193	1.56567
1_11623_lociStitched	chr11	53879114	53880216	343.824	477.607	866.503	1.3891	2.52019	1.81426
1_11625_lociStitched	chr1	60627392	60628615	461.316	511.703	641.83	1.10923	1.3913	1.2543
1_11626_lociStitched	chr4	59747828	59748551	260.569	318.915	325.205	1.22392	1.24806	1.01972
1_11627_lociStitched	chr4	59782882	59784558	1447.06	1603.09	4032.46	1.10783	2.78666	2.51542
1_11628_lociStitched	chr4	59765037	59765409	141.137	176.03	386.359	1.24723	2.73748	2.19484
1_11631_lociStitched	chr19	10904953	10905902	590.658	657.088	1936.91	1.11247	3.27924	2.94772
1_11633_lociStitched	chr4	44012278	44013299	1350.17	1409.59	4113.71	1.04401	3.04681	2.91837
1_11635_lociStitched	chr5	143705287	143706919	892.214	966.797	1593	1.08359	1.78544	1.6477
1_11644_lociStitched	chr8	11575188	11576312	573.352	627.417	1027.67	1.0943	1.79239	1.63794
1_11645_lociStitched	chr8	11592091	11592797	425.577	247.171	700.352	0.58079	1.64565	2.83348
1_11648_lociStitched	chr9	59255183	59256448	427.443	424.154	420.233	0.992305	0.983131	0.990755
1_11655_lociStitched	chr15	25835271	25836355	381.243	318.696	917.498	0.83594	2.4066	2.87891
1_1166_lociStitched	chr7	46845269	46847239	1673.91	2348.04	6227.76	1.40273	3.72049	2.65232
1_11662_lociStitched	chr3	87960150	87961149	526.273	535.364	1353.55	1.01727	2.57194	2.52827
1_1167_lociStitched	chr7	46829939	46830432	248.176	342.586	654.457	1.38041	2.63707	1.91035
1_11670_lociStitched	chr2	127665790	127666860	350.746	338.762	504.933	0.965833	1.4396	1.49052
1_11671_lociStitched	chr2	127643502	127644808	832.444	844.982	1155.29	1.01506	1.38783	1.36723
1_11680_lociStitched	chr19	38657958	38659237	435.755	576.445	705.88	1.32286	1.6199	1.22454
1_11687_lociStitched	chr7	130670891	130672130	748.604	1167.51	2696.19	1.55958	3.60162	2.30935
1_11690_lociStitched	chr7	130645748	130647792	2082.84	2447.89	5385.94	1.17527	2.58587	2.20023
1_117_lociStitched	chr15	59614923	59615994	641.636	970.861	1836.23	1.5131	2.86179	1.89134
1_11705_lociStitched	chr8	26023657	26024130	114.75	157.745	282.523	1.37469	2.46208	1.791
1_11714_lociStitched	chr17	47908886	47910119	818.096	890.349	2122.49	1.08832	2.59442	2.38388
1_11723_lociStitched	chr12	73506236	73508321	697.641	1100.46	1812.28	1.57741	2.59773	1.64684
1_1173_lociStitched	chr2	45287213	45288824	901.999	1280.58	867.846	1.41972	0.962136	0.677695
1_11731_lociStitched	chr2	160741903	160742432	186.367	248.313	888.085	1.33239	4.76526	3.57648
1_11732_lociStitched	chr2	160765863	160766900	871.184	953.21	2415.48	1.09416	2.77265	2.53405
1_11735_lociStitched	chr9	37474596	37475670	282.14	414.779	654.71	1.47012	2.32052	1.57846
1_11737_lociStitched	chr9	37501805	37502387	271.91	307.762	360.142	1.13185	1.32449	1.1702
1_11740_lociStitched	chrX	56462282	56462811	242.388	417.751	562.38	1.72348	2.32017	1.34621
1_11747_lociStitched	chr11	76528874	76529918	209.531	243.252	627.026	1.16094	2.99253	2.57768
1_11748_lociStitched	chr11	76612739	76613527	83.4492	192.508	412.597	2.30689	4.94429	2.14327
1_11752_lociStitched	chr11	31663111	31663433	157.458	74.3498	330.018	0.472188	2.09591	4.43872
1_11756_lociStitched	chr11	31731283	31731969	339.776	631.12	762.42	1.85746	2.24389	1.20804
1_11759_lociStitched	chr11	31616922	31618741	968.981	991.173	1038.47	1.0229	1.07171	1.04772
1_1176_lociStitched	chr17	65956910	65958486	867.903	1062.22	1701.76	1.2239	1.96078	1.60208
1_11761_lociStitched	chr19	42539430	42540606	319.99	423.242	818.966	1.32268	2.55935	1.93498
1_11764_lociStitched	chr9	20971926	20973005	1056.23	1104.14	2283.92	1.04536	2.16233	2.0685
1_11765_lociStitched	chr1	153501657	153501938	110.77	247.196	313.034	2.23161	2.82598	1.26634
1_11767_lociStitched	chr5	114697933	114698798	689.059	442.62	1111.27	0.642355	1.61273	2.51065
1_1177_lociStitched	chr17	65930391	65931874	466.404	740.314	1755.28	1.58728	3.76343	2.37099
1_11772_lociStitched	chr12	111743355	111744281	435.868	384.475	864.977	0.882091	1.98449	2.24976
1_11773_lociStitched	chr12	111769837	111771076	479.741	701.77	1630.03	1.46281	3.39773	2.32274
1_11779_lociStitched	chr16	59594378	59595065	614.659	820.072	1030.91	1.33419	1.67721	1.2571
1_11780_lociStitched	chr16	67598806	67599174	209.024	266.8	412.712	1.27641	1.97447	1.5469
1_11783_lociStitched	chr2	71786687	71787975	540.831	437.276	1161.52	0.808526	2.14765	2.65626
1_11786_lociStitched	chr5	30622367	30623318	320.962	229.952	613.3	0.716444	1.91081	2.66708
1_1179_lociStitched	chr6	67102082	67103569	1049.67	1237.78	3259.8	1.1792	3.10554	2.63359
1_11793_lociStitched	chr8	69584009	69585230	715.14	1052.99	1834.8	1.47243	2.56565	1.74246
1_11799_lociStitched	chr3	101101817	101102515	256.864	412.029	714.892	1.60408	2.78315	1.73505
1_11800_lociStitched	chr3	101069889	101072135	1990.18	1997.82	3749.7	1.00384	1.8841	1.8769
1_11803_lociStitched	chr3	101161595	101162761	1149.33	1320.96	2309.03	1.14934	2.00903	1.74799
1_11817_lociStitched	chr1	24107407	24108559	658.022	635.558	1042.68	0.965861	1.58456	1.64057
1_11820_lociStitched	chr2	90666846	90667616	372.911	270.886	465.003	0.726409	1.24695	1.7166
1_11825_lociStitched	chr1	189756020	189757486	1417.04	1864.75	2910.89	1.31595	2.05421	1.56101
1_11830_lociStitched	chr1	189786626	189788014	1018.38	1450.32	2319.21	1.42415	2.27736	1.5991
1_11832_lociStitched	chr11	101230663	101232698	1366.71	1666.05	4360.6	1.21903	3.19059	2.61732
1_11842_lociStitched	chr3	97867326	97868433	589.035	774.789	1486.26	1.31535	2.52321	1.91827
1_11844_lociStitched	chr11	78972949	78974007	400.241	475.888	1012.08	1.189	2.52868	2.12672
1_11845_lociStitched	chr7	19011802	19012644	581.485	491.054	831.643	0.844483	1.43021	1.69359
1_11849_lociStitched	chr3	89688824	89689129	30.2255	80.276	321.988	2.6559	10.6529	4.01102
1_11853_lociStitched	chr3	89730456	89731281	596.805	1014.34	2578.04	1.69961	4.31974	2.5416
1_11855_lociStitched	chr14	31386167	31386487	165.984	286.976	377.248	1.72894	2.2728	1.31456
1_11858_lociStitched	chr9	30632406	30634138	1119.74	1368.28	2060.56	1.22196	1.84022	1.50595
1_1186_lociStitched	chr8	94362632	94364054	981.891	835.567	1844.33	0.850978	1.87835	2.20728
1_11868_lociStitched	chr12	4664454	4665585	599.204	615.716	1028.19	1.02756	1.71593	1.66991
1_11869_lociStitched	chr12	4558713	4559187	75.84	194.103	361.425	2.55938	4.76562	1.86203
1_11873_lociStitched	chr17	11846603	11847793	452.081	596.071	1154.06	1.3185	2.55278	1.93611
1_11874_lociStitched	chr17	11832755	11833604	406.841	469.157	490.043	1.15317	1.20451	1.04452
1_11876_lociStitched	chr17	11735096	11735922	313.797	418.204	659.148	1.33272	2.10055	1.57614
1_11877_lociStitched	chr17	11642195	11642631	72.2888	272.805	342.391	3.77382	4.73643	1.25507
1_11878_lociStitched	chr17	11664331	11665034	220.109	336.878	305.172	1.5305	1.38646	0.905885
1_1188_lociStitched	chr8	94377040	94379133	1331.36	1415.29	2616.04	1.06304	1.96494	1.84842
1_11880_lociStitched	chr17	12194838	12196150	899.507	942.278	1712.55	1.04755	1.90388	1.81746
1_11881_lociStitched	chr17	12209159	12210536	437.886	509.352	1131.62	1.16321	2.58428	2.22168
1_11882_lociStitched	chr17	12029893	12031481	535.632	661.561	1034.11	1.2351	1.93063	1.56313
1_11883_lociStitched	chr17	11509609	11510783	782.588	862.538	1254.77	1.10216	1.60336	1.45474
1_11884_lociStitched	chr17	12000174	12000901	203.342	297.925	428.421	1.46514	2.1069	1.43802
1_11887_lociStitched	chr15	56764381	56765536	914.298	695.426	776.044	0.760611	0.848787	1.11593
1_11889_lociStitched	chr2	77341723	77342659	592.582	654.358	1061.14	1.10425	1.79071	1.62166
1_1189_lociStitched	chr8	94396924	94397785	219.297	209.998	608.899	0.957597	2.7766	2.89955
1_11891_lociStitched	chr2	77245752	77246709	915.083	1094.14	1435.98	1.19567	1.56923	1.31243
1_11899_lociStitched	chr14	120514792	120515724	327.691	536.366	602.445	1.6368	1.83845	1.1232
1_11900_lociStitched	chr14	120416995	120417871	291.182	268.844	464.893	0.923285	1.59657	1.72923
1_11902_lociStitched	chr14	120532065	120533053	572.447	592.207	789.313	1.03452	1.37884	1.33283
1_11903_lociStitched	chr14	120434081	120434494	103.993	192.458	270.515	1.85068	2.60127	1.40558
1_11905_lociStitched	chr10	13022123	13023196	639.293	1018.28	1150.9	1.59282	1.80027	1.13024
1_11910_lociStitched	chr13	45242378	45243194	613.795	915.47	857.942	1.49149	1.39777	0.93716
1_11911_lociStitched	chr13	45418102	45419356	552.262	548.249	1209.11	0.992734	2.18937	2.2054
1_11912_lociStitched	chr13	45436750	45437747	430.305	614.65	1009.66	1.42841	2.34639	1.64266
1_11914_lociStitched	chr13	45345541	45346070	233.871	332.318	499.006	1.42095	2.13368	1.50159
1_11915_lociStitched	chr6	146513196	146514861	923.742	1078.09	1438.06	1.16709	1.55678	1.3339
1_11918_lociStitched	chr6	146409788	146410436	413.165	298.728	1202.88	0.723024	2.91139	4.02668
1_11921_lociStitched	chr6	146269508	146271462	1105.38	1054.18	1817.81	0.953686	1.64451	1.72437
1_11926_lociStitched	chr3	9173766	9174681	899.262	765.947	1610.22	0.85175	1.7906	2.10226
1_11928_lociStitched	chr4	83171997	83172547	304.645	363.99	397.155	1.1948	1.30366	1.09112
1_11929_lociStitched	chr4	83091034	83091351	246.721	193.719	147.151	0.785173	0.596428	0.759614
1_11935_lociStitched	chr11	50001822	50002850	454.684	653.191	761.028	1.43658	1.67375	1.16509
1_11937_lociStitched	chr14	31412577	31413045	224.406	292.266	590.476	1.3024	2.63128	2.02034
1_11940_lociStitched	chr1	182050065	182050886	761.97	882.329	1271.81	1.15796	1.66911	1.44143
1_11941_lociStitched	chr1	181960123	181960900	511.81	634.964	459.596	1.24063	0.897981	0.723813
1_11943_lociStitched	chr11	3573042	3573478	202.435	138.474	360.398	0.68404	1.78031	2.60264
1_11947_lociStitched	chr6	83473178	83473667	234.622	358.192	479.611	1.52668	2.04419	1.33898
1_11953_lociStitched	chr10	84885655	84887065	717.549	1044.53	2052.68	1.45569	2.86068	1.96517
1_11955_lociStitched	chr10	84871118	84871701	434.043	239.671	589.996	0.552183	1.3593	2.46169
1_11957_lociStitched	chr10	84852649	84853463	702.726	615.14	1338.62	0.875362	1.9049	2.17613
1_11959_lociStitched	chr10	85003737	85004987	631.625	759.125	1005.62	1.20186	1.59212	1.32472
1_1196_lociStitched	chr10	80939339	80941019	442.344	530.544	1887.98	1.19939	4.26814	3.55858
1_11966_lociStitched	chr1	24516812	24518529	747.238	984.184	1790.49	1.3171	2.39614	1.81926
1_11967_lociStitched	chr1	24470412	24471911	763.591	968.654	1401.27	1.26855	1.8351	1.44661
1_11970_lociStitched	chr3	30959204	30960610	588.692	886.905	1305.19	1.50657	2.2171	1.47162
1_11974_lociStitched	chr2	27496151	27497312	371.056	432.124	655.617	1.16458	1.7669	1.5172
1_11976_lociStitched	chr13	91505574	91506185	412.242	332.079	574.218	0.805543	1.39292	1.72916
1_11981_lociStitched	chr13	91562887	91563844	360.31	926.663	804.837	2.57185	2.23373	0.868532
1_11982_lociStitched	chr13	91492292	91492608	355.595	149.31	277.606	0.419888	0.780681	1.85926
1_11984_lociStitched	chr5	45534299	45534995	146.23	178.802	294.408	1.22275	2.01333	1.64656
1_11987_lociStitched	chr2	31938139	31938772	124.638	160.149	203.383	1.28492	1.63179	1.26996
1_11989_lociStitched	chr16	90196956	90198043	511.216	510.455	1176.89	0.998512	2.30215	2.30558
1_11993_lociStitched	chr13	44733182	44734567	853.576	1182.65	3598.37	1.38553	4.21564	3.04263
1_11994_lociStitched	chr13	44622756	44623635	298.86	279.698	530.389	0.935882	1.77471	1.89629
1_11995_lociStitched	chr13	44785827	44786653	330.978	402.427	624.373	1.21587	1.88645	1.55152
1_11996_lociStitched	chr13	44839950	44840873	461.777	750.122	1134.55	1.62443	2.45693	1.51249
1_11997_lociStitched	chr13	44673484	44674587	431.494	460.833	711.435	1.068	1.64877	1.5438
1_11998_lociStitched	chr13	44609024	44609336	126.422	61.5264	210.319	0.486673	1.66362	3.41836
1_12_lociStitched	chr4	150778456	150779004	396.204	530.026	1416.91	1.33776	3.57621	2.67328
1_120_lociStitched	chr7	46315257	46317241	1079.89	1324.92	3380.34	1.2269	3.13026	2.55136
1_12002_lociStitched	chr12	85227338	85228409	541.819	412.442	1161.39	0.761218	2.14351	2.81589
1_12007_lociStitched	chr10	100065551	100066211	476.982	609.114	552.024	1.27702	1.15733	0.906274
1_12015_lociStitched	chr4	149435651	149436289	296.351	171.175	647.889	0.57761	2.18622	3.78494
1_12019_lociStitched	chr4	99106631	99107233	258.077	357.227	578.943	1.38418	2.24329	1.62066
1_12022_lociStitched	chr5	117304252	117305171	125.444	208.981	460.143	1.66593	3.66813	2.20185
1_12026_lociStitched	chr8	46638897	46640201	601.666	864.943	1055.98	1.43758	1.75509	1.22087
1_12027_lociStitched	chr16	91405687	91407290	1526.7	1687.96	4554.44	1.10563	2.9832	2.6982
1_12028_lociStitched	chr16	91385430	91386183	344.573	400.144	635.155	1.16128	1.84331	1.58732
1_12035_lociStitched	chr8	41075518	41076554	679.512	1249.62	2093.24	1.839	3.0805	1.6751
1_12036_lociStitched	chr8	41153638	41154137	355.737	525.497	1050.59	1.47721	2.95329	1.99924
1_12037_lociStitched	chr8	41099409	41100021	413.712	596.027	993.031	1.44068	2.4003	1.66608
1_12038_lociStitched	chr8	41114962	41115357	186.282	400.017	628.129	2.14737	3.37193	1.57026
1_1204_lociStitched	chr13	64343650	64344593	1103.4	1254	1946.54	1.13648	1.76412	1.55226
1_12042_lociStitched	chr11	23210999	23211547	288.358	736.95	459.608	2.55568	1.59388	0.623662
1_12046_lociStitched	chr4	130036293	130037632	721.052	823.753	2473.67	1.14243	3.43064	3.00293
1_12051_lociStitched	chr3	89508090	89508528	218.781	287.503	398.974	1.31411	1.82362	1.38772
1_12060_lociStitched	chr11	98750385	98751198	577.23	740.562	2366.32	1.28296	4.09944	3.1953
1_12065_lociStitched	chr11	88620235	88620737	327.706	309.081	644.066	0.943168	1.96538	2.08381
1_12066_lociStitched	chr11	88709816	88710522	332.173	279.152	540.725	0.840383	1.62784	1.93703
1_12069_lociStitched	chr11	88550602	88551334	486.634	520.525	1087.61	1.06965	2.23496	2.08944
1_12071_lociStitched	chr11	88690803	88691346	192.222	220.241	468.772	1.14576	2.4387	2.12845
1_12072_lociStitched	chr7	35107090	35108278	325.987	306.148	280.012	0.93914	0.858965	0.914629
1_12073_lociStitched	chr7	35126887	35127758	462.849	486.105	1059.57	1.05024	2.28924	2.17972
1_12078_lociStitched	chr3	104523405	104524128	408.206	312.264	563.506	0.764966	1.38045	1.80458
1_1208_lociStitched	chr5	135674288	135675470	499.986	695.016	1199.02	1.39007	2.39811	1.72517
1_12080_lociStitched	chr3	104565476	104566444	625.909	719.611	729.388	1.14971	1.16533	1.01359
1_12082_lociStitched	chr3	104540614	104542712	1612.73	2193.88	3982	1.36035	2.4691	1.81505
1_12093_lociStitched	chr4	40773198	40774422	413.59	341.863	593.273	0.826576	1.43445	1.73541
1_12098_lociStitched	chr2	26308703	26310266	1240.87	1248.99	3177.11	1.00655	2.5604	2.54374
1_12099_lociStitched	chr5	117087718	117088294	195.552	245.952	387.821	1.25773	1.98321	1.57681
1_12101_lociStitched	chr15	82135228	82135833	367.538	355.195	680.443	0.96642	1.85136	1.91569
1_12103_lociStitched	chr16	36770171	36771127	184.03	133.649	409.359	0.726234	2.22442	3.06295
1_1211_lociStitched	chr5	135656054	135656592	177.863	253.506	687.941	1.42529	3.86782	2.71371
1_12112_lociStitched	chr2	131344439	131344801	352.081	345.638	382.996	0.981699	1.08781	1.10809
1_12114_lociStitched	chr2	131371834	131372909	443.223	601.033	911.707	1.35605	2.057	1.5169
1_12117_lociStitched	chr11	85323951	85324622	175.064	160.906	178.285	0.919126	1.0184	1.10801
1_12119_lociStitched	chr8	64880436	64881739	858.938	1781.33	2540.07	2.07388	2.95722	1.42594
1_12126_lociStitched	chr9	56870730	56871567	495.002	524.046	1275.76	1.05867	2.57727	2.43444
1_12128_lociStitched	chr12	59039938	59041076	438.358	485.243	839.844	1.10696	1.91589	1.73077
1_12135_lociStitched	chr9	110100306	110101206	795.51	947.16	2091.06	1.19063	2.62858	2.20772
1_12136_lociStitched	chr9	110052033	110053901	1107.16	1007.79	1880.52	0.910241	1.6985	1.86599
1_12138_lociStitched	chr2	31588199	31588808	180.629	182.091	224.295	1.00809	1.24174	1.23177
1_12142_lociStitched	chr8	44959351	44961052	950.689	1373.73	1493.31	1.44498	1.57076	1.08705
1_12143_lociStitched	chr8	44980016	44980420	330.876	277.508	401.293	0.838706	1.21282	1.44606
1_12145_lociStitched	chr8	44998621	44999315	1195.41	1147.74	1595.02	0.960116	1.33428	1.38971
1_12150_lociStitched	chr12	24627102	24627617	258.067	189.674	386.456	0.734983	1.49751	2.03747
1_12151_lociStitched	chr12	24642082	24642836	470.647	479.921	784.763	1.01971	1.66741	1.63519
1_12155_lociStitched	chr14	60686516	60687784	1301.73	1499.16	2534.73	1.15167	1.9472	1.69077
1_12156_lociStitched	chr14	60655435	60657003	1137.58	1480.19	2261.53	1.30117	1.98801	1.52786
1_12159_lociStitched	chr14	60669882	60670712	329.095	442.224	459.986	1.34376	1.39773	1.04017
1_12163_lociStitched	chr17	63644434	63645031	170.802	480.227	533.837	2.8116	3.12548	1.11164
1_12164_lociStitched	chr17	63492732	63493454	836.798	740.7	1283.72	0.88516	1.53408	1.73311
1_12165_lociStitched	chr17	63660761	63662743	1575.29	1479.56	3624.09	0.93923	2.30058	2.44943
1_12168_lociStitched	chr3	32537410	32538094	175.446	302.738	441.112	1.72554	2.51423	1.45707
1_12170_lociStitched	chr2	18228798	18229760	388.84	469.745	489.466	1.20807	1.25878	1.04198
1_12171_lociStitched	chr2	18442036	18442921	1031.91	1062.97	959.783	1.0301	0.930103	0.902922
1_12176_lociStitched	chr6	71949430	71950397	251.13	252.29	419.291	1.00462	1.66962	1.66194
1_12177_lociStitched	chr6	71933084	71934651	792.119	1023.41	1761.31	1.29199	2.22354	1.72102
1_12178_lociStitched	chr6	71969350	71971023	1209.58	1263.28	2040.89	1.0444	1.68728	1.61555
1_12179_lociStitched	chr19	46317548	46318420	170.302	71.94	339.731	0.422427	1.99488	4.72242
1_12180_lociStitched	chr18	62992037	62992797	199.652	429.704	637.26	2.15226	3.19185	1.48302
1_12181_lociStitched	chr18	63137086	63137590	204.221	356.832	347.206	1.74729	1.70015	0.973023
1_1220_lociStitched	chr16	30368579	30369361	232.801	265.567	266.584	1.14075	1.14511	1.00383
1_12202_lociStitched	chr13	117311655	117312155	177.15	250.05	363.9	1.41152	2.05419	1.45531
1_12205_lociStitched	chr11	19641107	19641502	129.955	130.073	275.394	1.00091	2.11915	2.11722
1_12207_lociStitched	chr11	19601586	19602560	400.119	543.784	576.9	1.35906	1.44182	1.0609
1_12209_lociStitched	chr11	19828317	19829885	551.466	729.12	1191.52	1.32215	2.16065	1.63419
1_12211_lociStitched	chr11	19919445	19920702	1200.43	1574.9	3745.48	1.31194	3.1201	2.37824
1_12213_lociStitched	chr11	20011123	20011928	305.578	411.033	731.262	1.3451	2.39305	1.77908
1_12218_lociStitched	chr11	79306621	79307519	485.728	394.851	832.715	0.812904	1.71436	2.10894
1_1222_lociStitched	chr16	30475836	30476810	470.247	444.534	689.689	0.945319	1.46665	1.55149
1_12222_lociStitched	chr11	35838084	35838701	308.562	263.212	807.9	0.853029	2.61828	3.06939
1_12223_lociStitched	chr19	46422396	46422977	384.68	299.97	488.33	0.779792	1.26945	1.62793
1_12225_lociStitched	chr19	46406639	46407308	126.173	133.599	535.267	1.05885	4.24231	4.00651
1_12227_lociStitched	chr7	102345716	102346936	739.686	1491.57	1341.39	2.01649	1.81346	0.899313
1_12229_lociStitched	chr17	33503469	33505352	1240.52	1748.74	3112.41	1.40968	2.50896	1.7798
1_1223_lociStitched	chr14	54762090	54762781	265.69	450.394	781.521	1.69519	2.94148	1.73519
1_12233_lociStitched	chr11	105154959	105155427	131.414	224.687	312.671	1.70976	2.37927	1.39159
1_12234_lociStitched	chr10	105638703	105639992	548.985	614.208	560.586	1.11881	1.02113	0.912697
1_12236_lociStitched	chr6	58965239	58965828	192.309	641.657	755.687	3.3366	3.92956	1.17771
1_12237_lociStitched	chr6	58927483	58928414	520.615	718.639	734	1.38036	1.40987	1.02138
1_12238_lociStitched	chr6	58951030	58952602	1412.91	2102.39	2106.48	1.48798	1.49088	1.00194
1_12240_lociStitched	chr13	44869573	44870011	973.192	841.748	1819.36	0.864935	1.86948	2.16141
1_12242_lociStitched	chr13	44907611	44908234	436.287	237.861	742.242	0.545195	1.70127	3.12048
1_12243_lociStitched	chr13	44939195	44939869	392.335	342.19	675.078	0.872187	1.72067	1.97282
1_12245_lociStitched	chr3	88757817	88758867	1074.36	1035.72	1799.28	0.964034	1.67475	1.73723
1_12249_lociStitched	chr11	117979308	117979797	250.368	162.788	597.167	0.650195	2.38516	3.66837
1_1225_lociStitched	chr14	54748031	54749134	528.668	423.111	1304.52	0.800334	2.46756	3.08316
1_12251_lociStitched	chr10	120208661	120209744	662.363	1038.71	2253.18	1.56818	3.40173	2.16922
1_1226_lociStitched	chr11	6496899	6498071	396.253	295.227	605.338	0.745046	1.52765	2.05042
1_12260_lociStitched	chr2	11115544	11116162	387.733	267.656	397.003	0.690309	1.02391	1.48326
1_12266_lociStitched	chr6	33515426	33517198	1328.47	1556.7	2659.95	1.1718	2.00227	1.70871
1_1227_lociStitched	chr11	6480296	6482209	1621.46	1413.13	3415.85	0.87152	2.10665	2.41722
1_12270_lociStitched	chr6	33381785	33382343	310.136	569.216	505.325	1.83537	1.62936	0.887756
1_12271_lociStitched	chr6	33234385	33235574	689.025	777.606	925.755	1.12856	1.34357	1.19052
1_12274_lociStitched	chr6	33361655	33361997	220.624	203.045	402.842	0.920322	1.82592	1.984
1_12276_lociStitched	chrX	48284470	48286271	716.078	682.759	2697.36	0.953471	3.76685	3.95067
1_12279_lociStitched	chr4	47251138	47252498	799.544	634.576	977.976	0.793672	1.22317	1.54115
1_12280_lociStitched	chr4	47192468	47192751	226.004	200.506	308.781	0.887178	1.36627	1.54001
1_12291_lociStitched	chr6	39478326	39478919	296.974	398.318	528.659	1.34125	1.78015	1.32723
1_12295_lociStitched	chr12	87407674	87408470	309.007	295.714	546.613	0.956981	1.76893	1.84845
1_12302_lociStitched	chrX	168779122	168780153	321.363	750.053	870.061	2.33397	2.70741	1.16
1_12307_lociStitched	chr1	93694803	93695578	478.252	506.462	1086.55	1.05899	2.27192	2.14537
1_12310_lociStitched	chr15	98108246	98109158	840.226	1286.74	2181.14	1.53142	2.5959	1.69509
1_12312_lociStitched	chr3	109467536	109468548	451.959	639.584	421.093	1.41514	0.931706	0.658386
1_12314_lociStitched	chr3	109326830	109327354	176.588	378.8	447.863	2.1451	2.5362	1.18232
1_12315_lociStitched	chr3	109308955	109310427	1137.41	1461.84	4289.26	1.28523	3.77106	2.93415
1_12319_lociStitched	chr3	109255030	109255729	485.595	408.146	727.309	0.840507	1.49777	1.78198
1_1232_lociStitched	chr3	131482246	131483381	639.799	653.533	878.376	1.02147	1.37289	1.34404
1_12327_lociStitched	chr11	100628197	100629553	423.75	620.234	1407.53	1.46368	3.3216	2.26935
1_12329_lociStitched	chr12	59129353	59131841	2421.57	3212.51	7469.72	1.32662	3.08466	2.3252
1_12332_lociStitched	chr15	25589951	25590248	116.186	205.078	337.927	1.76508	2.90849	1.64779
1_12333_lociStitched	chr15	25723620	25723988	164.827	195.739	257.563	1.18754	1.56263	1.31585
1_12335_lociStitched	chr15	25567166	25568494	644.611	965.323	850.186	1.49753	1.31891	0.880726
1_12336_lociStitched	chr15	25707190	25708085	730.052	961.946	849.981	1.31764	1.16428	0.883606
1_12337_lociStitched	chr15	25536589	25537395	234.868	374.065	419.442	1.59266	1.78586	1.12131
1_12338_lociStitched	chr15	25551744	25552086	275.344	276.849	327.226	1.00547	1.18842	1.18196
1_12339_lociStitched	chr15	25606541	25607382	475.333	714.514	629.236	1.50318	1.32378	0.88065
1_1234_lociStitched	chr1	170188541	170189122	353.016	562.757	755.707	1.59414	2.14072	1.34287
1_12340_lociStitched	chr15	25652707	25654187	708.328	819.772	1086.62	1.15733	1.53406	1.32551
1_12344_lociStitched	chr4	11146654	11147700	641.721	913.263	1093.59	1.42315	1.70416	1.19746
1_12347_lociStitched	chr1	51789283	51790170	702.947	770.36	1038.94	1.0959	1.47798	1.34865
1_12348_lociStitched	chr1	51862850	51863993	1445.55	1794.62	1936.58	1.24148	1.33969	1.0791
1_12351_lociStitched	chr1	51878780	51880225	1622.16	2156.37	3181.89	1.32932	1.96152	1.47557
1_12353_lociStitched	chr11	67430849	67431695	248.893	224.528	767.999	0.902107	3.08566	3.4205
1_12359_lociStitched	chr11	67390852	67391259	107.611	91.7378	328.368	0.852496	3.05144	3.57941
1_12364_lociStitched	chr7	97386227	97387906	1212.41	1253.04	2719.81	1.03351	2.24332	2.17057
1_12367_lociStitched	chr11	60707315	60708361	680.946	590.572	1847.34	0.867281	2.7129	3.12806
1_12370_lociStitched	chr4	141163039	141163947	395.616	308.266	418.77	0.779206	1.05853	1.35847
1_12374_lociStitched	chr5	133884491	133885658	385.46	685.963	923.914	1.77959	2.39691	1.34689
1_12375_lociStitched	chr5	134080441	134081647	1107.95	1378.1	2295.14	1.24382	2.07151	1.66544
1_12378_lociStitched	chr5	133487975	133488375	195.08	135.68	207.72	0.69551	1.06479	1.53096
1_12382_lociStitched	chr13	74617015	74618148	1391.66	1684.09	2968.91	1.21013	2.13336	1.76292
1_12392_lociStitched	chr17	43707301	43707513	123.384	99.746	398.793	0.808419	3.23213	3.99809
1_12394_lociStitched	chrX	17519976	17520736	440.344	497.876	414.96	1.13065	0.942354	0.833461
1_12395_lociStitched	chrX	17480049	17481425	605.715	789.686	551.914	1.30373	0.911177	0.698902
1_12396_lociStitched	chrX	17544310	17545371	629.067	1195.32	1095.91	1.90015	1.74212	0.916829
1_12398_lociStitched	chrX	17590841	17591229	168.12	212.352	192.564	1.2631	1.1454	0.906815
1_12401_lociStitched	chr3	107887750	107888186	323.861	321.855	500.833	0.993807	1.54645	1.55608
1_12403_lociStitched	chr14	61128910	61129541	574.904	531.996	815.252	0.925365	1.41807	1.53244
1_12405_lociStitched	chr14	61188603	61189172	570.821	384.701	765.248	0.673943	1.34061	1.9892
1_12420_lociStitched	chr11	116489727	116490978	1142.41	1443.4	4080.26	1.26347	3.57162	2.82683
1_12424_lociStitched	chr14	87427785	87428131	226.18	229.225	365.168	1.01346	1.6145	1.59306
1_12425_lociStitched	chr14	87567832	87568903	2105.59	2563.44	3986.26	1.21745	1.89318	1.55504
1_12426_lociStitched	chr14	87478048	87478992	478.419	991.2	1061.34	2.07182	2.21843	1.07076
1_12428_lociStitched	chr14	87902516	87903862	716.88	924.837	1111.26	1.29009	1.55013	1.20157
1_12429_lociStitched	chr14	87451126	87452000	362.098	403.526	556.651	1.11441	1.53729	1.37947
1_12432_lociStitched	chr2	74491310	74491887	603.196	442.848	347.181	0.734169	0.575569	0.783974
1_12441_lociStitched	chr9	96133940	96135819	1683.58	2071.03	3725.31	1.23013	2.21272	1.79877
1_12442_lociStitched	chr9	96078731	96079213	415.58	495.689	861.382	1.19276	2.07272	1.73775
1_12443_lociStitched	chr9	96055629	96057025	545.976	310.889	664.775	0.56942	1.21759	2.1383
1_12445_lociStitched	chr10	43452170	43452807	356.401	591.009	560.815	1.65827	1.57355	0.948911
1_1245_lociStitched	chr6	88017928	88018725	241.252	174.702	366.461	0.724149	1.519	2.09763
1_12450_lociStitched	chr3	66746909	66747436	262.762	274.567	283.948	1.04493	1.08063	1.03417
1_12451_lociStitched	chr3	66650425	66651385	949.632	1769.86	1600.51	1.86373	1.6854	0.904318
1_12452_lociStitched	chr17	33919397	33920927	1085.69	1052.49	3245.44	0.969419	2.98929	3.08359
1_12458_lociStitched	chr5	138920112	138920811	376.551	559.34	1317.41	1.48543	3.49861	2.35529
1_12462_lociStitched	chr5	139031351	139031970	612.315	532.649	1217.94	0.869895	1.98908	2.28658
1_12465_lociStitched	chr5	3520672	3521258	350.311	352.655	399.886	1.00669	1.14152	1.13393
1_12466_lociStitched	chr5	3453700	3454539	378.137	226.866	422.017	0.599956	1.11604	1.86021
1_12474_lociStitched	chr15	7977403	7978607	582.856	557.693	947.548	0.956827	1.6257	1.69905
1_12475_lociStitched	chr15	8037780	8038468	424.565	483.32	491.507	1.13839	1.15767	1.01694
1_12477_lociStitched	chr15	7962797	7963518	222.501	309.958	414.287	1.39307	1.86196	1.33659
1_12478_lociStitched	chr15	8065363	8066254	751.915	1204.54	1577.43	1.60197	2.09788	1.30956
1_12479_lociStitched	chr15	8005475	8006776	599.501	746.774	876.093	1.24566	1.46137	1.17317
1_12480_lociStitched	chr15	35846352	35847426	858.985	725.917	692.086	0.845086	0.805701	0.953395
1_12481_lociStitched	chr15	35903787	35904593	332.556	589.992	665.514	1.77412	2.00121	1.12801
1_12482_lociStitched	chr15	35866360	35867057	783.08	1205.67	1101.54	1.53965	1.40668	0.913632
1_12487_lociStitched	chr8	122263587	122265780	981.367	937.288	1725.89	0.955084	1.75866	1.84137
1_1249_lociStitched	chr5	129778861	129779623	615.391	543.611	1141.17	0.883358	1.85438	2.09924
1_12491_lociStitched	chr8	122118710	122119328	262.65	356.833	574.987	1.35859	2.18918	1.61136
1_12494_lociStitched	chr16	38603157	38604106	973.294	1261.32	2047.28	1.29592	2.10345	1.62313
1_12495_lociStitched	chr16	38562205	38563407	957.513	1244.79	3063.66	1.30003	3.1996	2.46118
1_12496_lociStitched	chr3	126325995	126326952	397.538	646.549	777.084	1.62638	1.95474	1.20189
1_12500_lociStitched	chr3	126291833	126293112	661.499	848.616	1112.47	1.28287	1.68175	1.31093
1_12503_lociStitched	chr5	129730215	129731259	541.94	775.588	1564.33	1.43113	2.88653	2.01696
1_12504_lociStitched	chr14	45772609	45773622	361.54	376.836	1043.39	1.04231	2.88596	2.76882
1_12507_lociStitched	chr14	45965060	45965855	265.53	637.749	438.125	2.4018	1.65	0.686986
1_12509_lociStitched	chr14	45878517	45879340	265.253	278.75	473.801	1.05088	1.78622	1.69973
1_12510_lociStitched	chr14	45690645	45691122	221.614	431.542	719.507	1.94727	3.24666	1.66729
1_12511_lociStitched	chr14	45850673	45851490	359.235	544.939	596.737	1.51694	1.66113	1.09505
1_12512_lociStitched	chr14	45944742	45945004	142.135	134.432	133.777	0.945806	0.941198	0.995128
1_12514_lociStitched	chr14	45829024	45829275	77.0821	53.8144	173.466	0.698144	2.25041	3.22341
1_12515_lociStitched	chr1	118402641	118403128	152.382	93.8449	411.807	0.615852	2.70246	4.38817
1_12516_lociStitched	chr1	118358651	118359987	581.962	806.276	1010.82	1.38545	1.73691	1.25369
1_12522_lociStitched	chr16	52093002	52095838	1830.64	2383.37	3419.37	1.30194	1.86785	1.43467
1_12523_lociStitched	chr2	62685115	62685715	493.62	641.4	683.28	1.29938	1.38422	1.06529
1_12525_lociStitched	chr2	62833669	62834210	269.743	441.456	330.93	1.63658	1.22684	0.749632
1_12531_lociStitched	chr1	153126298	153126809	288.511	212.474	396.025	0.736451	1.37265	1.86388
1_12546_lociStitched	chr1	153139767	153140852	455.7	328.647	560.294	0.72119	1.22952	1.70485
1_12550_lociStitched	chr3	87630901	87631547	502.394	598.648	553.17	1.19159	1.10107	0.924032
1_12560_lociStitched	chr4	53722426	53723306	830.544	715.968	989.032	0.862047	1.19082	1.38139
1_12561_lociStitched	chr6	140336511	140338531	1373.4	2345.02	2624.18	1.70746	1.91072	1.11905
1_12564_lociStitched	chr6	140458905	140459168	238.594	323.253	444.075	1.35483	1.86122	1.37377
1_12565_lociStitched	chr6	140239077	140239614	344.539	353.453	304.962	1.02587	0.885131	0.862808
1_12566_lociStitched	chr6	140282062	140282611	326.161	385.178	490.257	1.18095	1.50311	1.27281
1_12567_lociStitched	chr6	140300534	140301397	387.401	372.212	496.484	0.960793	1.28158	1.33387
1_12575_lociStitched	chr9	80173433	80173979	551.842	474.419	798.143	0.859701	1.44632	1.68236
1_12576_lociStitched	chr9	80195882	80197286	779.501	806.036	700.877	1.03404	0.899135	0.869535
1_12577_lociStitched	chr10	88356286	88357867	1167.25	1998.54	4380.95	1.71218	3.75322	2.19207
1_12578_lociStitched	chr10	88320951	88321627	252.554	465.696	572.302	1.84395	2.26606	1.22892
1_12580_lociStitched	chr10	88336370	88337078	384.373	410.64	699.716	1.06834	1.82041	1.70397
1_12581_lociStitched	chr10	88296413	88297459	561.597	1038.36	888.891	1.84895	1.58279	0.856049
1_12592_lociStitched	chr7	73537693	73538118	381.225	498.652	2655.32	1.30803	6.96522	5.32498
1_12603_lociStitched	chr9	118937191	118938038	664.217	553.091	1542.81	0.832696	2.32275	2.78943
1_12608_lociStitched	chr4	134160005	134160887	413.746	338.6	882.706	0.818376	2.13345	2.60693
1_1261_lociStitched	chr16	37787950	37790014	1551.92	1701.36	4126.35	1.09629	2.65886	2.42533
1_12611_lociStitched	chr7	35902303	35902830	236.834	232.354	310.772	0.981086	1.31219	1.33749
1_12613_lociStitched	chr7	35920038	35921238	582	702.48	1474.32	1.20701	2.5332	2.09874
1_12615_lociStitched	chr7	35837029	35837242	69.651	74.8482	139.536	1.07462	2.00336	1.86426
1_12618_lociStitched	chr7	35992740	35993472	255.834	498.346	638.084	1.94793	2.49413	1.28041
1_12620_lociStitched	chr7	36095196	36096949	1025.15	1402.93	2749.58	1.3685	2.68211	1.95989
1_12627_lociStitched	chr5	105599155	105599536	45.5295	59.0931	207.988	1.29791	4.5682	3.51966
1_12629_lociStitched	chr5	105494566	105495762	404.846	504.353	780.51	1.24579	1.92792	1.54755
1_12637_lociStitched	chr12	75536256	75537751	1000.75	1296.16	1387.06	1.29519	1.38602	1.07013
1_12638_lociStitched	chr12	75557947	75558612	238.668	447.079	515.308	1.87322	2.1591	1.15261
1_12641_lociStitched	chr15	89480621	89481177	441.853	365.07	742.927	0.826224	1.68139	2.03503
1_12644_lociStitched	chr2	17740213	17742343	1590.05	2095.49	2809.68	1.31788	1.76705	1.34082
1_12645_lociStitched	chr2	17658192	17658856	440.033	442.224	413.738	1.00498	0.940244	0.935586
1_12648_lociStitched	chr9	89667394	89667974	357.57	429.78	423.516	1.20195	1.18443	0.985425
1_12650_lociStitched	chr1	162555516	162555870	94.2702	191.62	279.271	2.03267	2.96245	1.45742
1_12652_lociStitched	chr5	105467014	105467771	702.496	948.748	1082.59	1.35054	1.54106	1.14107
1_12653_lociStitched	chr5	105400230	105401373	506.12	1084.02	1438.58	2.14182	2.84237	1.32708
1_12655_lociStitched	chr14	18716963	18717422	90.3312	74.0367	175.154	0.819614	1.93902	2.36578
1_12656_lociStitched	chr14	18731263	18731782	547.96	527.148	641.536	0.962019	1.17077	1.21699
1_12657_lociStitched	chr14	19041972	19042884	475.517	443.232	767.174	0.932106	1.61335	1.73086
1_12659_lociStitched	chr14	19014538	19015943	815.04	876.439	990.665	1.07533	1.21548	1.13033
1_12661_lociStitched	chr14	18641316	18642596	737.024	811.904	731.136	1.1016	0.992011	0.90052
1_1267_lociStitched	chr6	125481701	125482810	1099.46	1133.95	2114.09	1.03137	1.92284	1.86435
1_12677_lociStitched	chr2	37451859	37453031	1164.26	1656.62	3681.49	1.42289	3.16207	2.22229
1_12678_lociStitched	chrX	130675017	130675607	322.612	618.202	668.234	1.91624	2.07132	1.08093
1_12680_lociStitched	chrX	130843024	130843386	136.438	294.704	248.042	2.15999	1.81799	0.841666
1_12681_lociStitched	chr5	65130824	65131824	941.9	1266.7	1466	1.34483	1.55643	1.15734
1_12684_lociStitched	chr11	58322633	58324029	1622.85	1318.8	5082.42	0.812645	3.13178	3.85382
1_12687_lociStitched	chr15	54791191	54792098	562.703	889.404	1058.74	1.58059	1.88153	1.19039
1_12688_lociStitched	chr6	36788247	36789132	443.916	408.25	466.749	0.919657	1.05144	1.14329
1_12689_lociStitched	chr6	36819035	36819799	621.361	796.317	508.824	1.28157	0.818886	0.638972
1_12692_lociStitched	chr11	12395846	12396899	583.257	702.351	818.076	1.20419	1.4026	1.16477
1_12693_lociStitched	chr11	12351282	12351876	244.49	451.856	384.556	1.84815	1.57289	0.851058
1_12694_lociStitched	chr11	12380717	12381596	440.115	394.144	363.818	0.895546	0.826643	0.92306
1_12696_lociStitched	chr11	12458547	12460183	1975.31	2277.48	3267.09	1.15297	1.65397	1.43452
1_12699_lociStitched	chr11	12299715	12300337	267.709	489.016	556.939	1.82667	2.08039	1.1389
1_12701_lociStitched	chr2	152804506	152806414	641.088	1015.25	1714.15	1.58363	2.67381	1.6884
1_12702_lociStitched	chr2	152819987	152821415	720.283	1352.17	2351.77	1.87728	3.26507	1.73925
1_12703_lociStitched	chr3	5860340	5860729	599.216	501.849	858.756	0.83751	1.43313	1.71119
1_12704_lociStitched	chr3	5754743	5755272	192.556	589.888	297.827	3.06346	1.5467	0.504887
1_12706_lociStitched	chr3	5452600	5454031	825.115	1484.09	1607.87	1.79865	1.94866	1.08341
1_12707_lociStitched	chr3	5811319	5811626	109.568	231.908	279.247	2.11656	2.54861	1.20413
1_12712_lociStitched	chr7	123082531	123085100	1716.86	1991.49	3571.94	1.15996	2.0805	1.7936
1_12713_lociStitched	chr7	123065606	123066794	869.972	805.345	1597.98	0.925714	1.83682	1.98422
1_12716_lociStitched	chr7	123046468	123047097	346.264	567.861	766.688	1.63996	2.21417	1.35013
1_12719_lociStitched	chr15	36489018	36491575	2557.51	2680.25	4915.32	1.04799	1.92192	1.83391
1_12721_lociStitched	chr15	36469468	36469783	136.93	201.821	285.957	1.47389	2.08834	1.41689
1_12722_lociStitched	chr15	36399361	36399996	424.942	664.591	731.076	1.56396	1.72041	1.10004
1_1273_lociStitched	chr17	32143213	32143811	187.294	196.084	937.006	1.04693	5.00287	4.77859
1_12739_lociStitched	chr8	25957572	25958231	251.54	161.587	423.737	0.642389	1.68457	2.62235
1_12743_lociStitched	chr9	104243383	104244363	684.432	825.062	1198.25	1.20547	1.75072	1.45231
1_12744_lociStitched	chr2	165310719	165311806	491.976	478.606	939.059	0.972824	1.90875	1.96207
1_12748_lociStitched	chr7	99154756	99156075	389.633	387.127	1169.69	0.993568	3.00203	3.02147
1_1275_lociStitched	chr17	32172777	32173746	556.303	735.568	1746.43	1.32224	3.13935	2.37426
1_12751_lociStitched	chr7	99024681	99025514	537.035	484.973	970.445	0.903056	1.80704	2.00103
1_12754_lociStitched	chrX	159532460	159533812	418.85	517.14	1325.77	1.23467	3.16527	2.56366
1_12755_lociStitched	chr5	31153570	31154508	1104.87	742.333	2085.08	0.671874	1.88717	2.80882
1_12757_lociStitched	chr3	19168438	19170098	1251.14	1990.84	2864.99	1.59122	2.2899	1.43909
1_12759_lociStitched	chr3	18989174	18990276	556.841	625.495	590.562	1.12329	1.06056	0.944151
1_12760_lociStitched	chr12	69085334	69086107	664.316	693.072	626.826	1.04329	0.943565	0.904417
1_12762_lociStitched	chr12	69129614	69130399	274.358	307.092	645.348	1.11931	2.35222	2.10148
1_12764_lociStitched	chr19	25267435	25269104	918.451	769.409	1190.66	0.837725	1.29638	1.54751
1_12765_lociStitched	chr19	25155448	25155969	311.141	215.486	262.219	0.692565	0.842766	1.21688
1_12766_lociStitched	chr19	25184111	25184638	375.856	381.97	323.051	1.01626	0.859506	0.845751
1_12767_lociStitched	chr19	25343302	25344374	391.387	395.675	703.339	1.01096	1.79704	1.77757
1_12768_lociStitched	chr13	77708403	77709602	1602.34	2268.27	3218	1.41559	2.00831	1.4187
1_12771_lociStitched	chr4	45972034	45973128	686.157	892.485	2535.45	1.3007	3.69515	2.84089
1_1278_lociStitched	chr1	154016107	154017047	327.12	360.302	441.894	1.10144	1.35086	1.22645
1_12782_lociStitched	chr14	64688673	64689110	301.443	332.688	672.368	1.10365	2.2305	2.02102
1_12785_lociStitched	chr14	64666734	64666956	109.601	135.154	307.292	1.23314	2.80373	2.27365
1_12786_lociStitched	chr14	64708603	64708871	157.638	211.291	447.48	1.34036	2.83866	2.11783
1_1279_lociStitched	chr1	154032469	154033155	431.631	493.783	887.684	1.14399	2.05658	1.79772
1_12790_lociStitched	chr6	108248571	108249247	435.209	523.224	626.314	1.20224	1.43911	1.19703
1_12792_lociStitched	chr6	108263817	108264506	262.027	584.134	367.788	2.22929	1.40363	0.62963
1_12796_lociStitched	chr12	81943263	81943712	246.995	257.771	307.071	1.04363	1.24323	1.19126
1_12798_lociStitched	chr12	81910567	81910814	39.8164	73.7542	128.86	1.85236	3.23635	1.74715
1_1280_lociStitched	chr1	153974336	153975125	767.618	502.199	1008.89	0.65423	1.31432	2.00896
1_12803_lociStitched	chr10	45173790	45174189	211.27	215.779	292.267	1.02134	1.38338	1.35447
1_12814_lociStitched	chr13	74166211	74167452	1141.47	1195.7	1454.7	1.04751	1.27441	1.21661
1_12815_lociStitched	chr13	74245324	74246253	500.267	760.665	938.104	1.52052	1.87521	1.23327
1_12820_lociStitched	chr9	56547347	56548082	807.765	872.298	1233.92	1.07989	1.52757	1.41456
1_12823_lociStitched	chr6	116107122	116108338	1149.85	1531.31	2401.48	1.33175	2.08852	1.56825
1_12829_lociStitched	chr7	145071829	145072753	427.904	291.43	411.919	0.681062	0.962643	1.41344
1_1283_lociStitched	chr1	169637494	169637803	51.6957	71.1009	224.736	1.37537	4.34728	3.1608
1_12830_lociStitched	chr7	145030650	145031543	465.521	596.345	594.738	1.28103	1.27758	0.997305
1_12831_lociStitched	chr7	145045066	145045728	253.877	208.398	431.094	0.82086	1.69804	2.06861
1_12833_lociStitched	chr7	144981272	144981977	562.308	609.614	805.181	1.08413	1.43192	1.3208
1_12837_lociStitched	chr2	38196330	38197358	297.812	338.726	398.247	1.13738	1.33725	1.17572
1_12838_lociStitched	chr2	38052261	38053085	541.203	578.942	739.458	1.06973	1.36632	1.27726
1_12839_lociStitched	chr2	38220470	38221282	517.325	708.47	588.132	1.36949	1.13687	0.830143
1_12840_lociStitched	chr2	38126177	38126652	246.097	322.43	280.108	1.31017	1.1382	0.868739
1_12841_lociStitched	chr2	38263449	38263908	213.389	159.365	249.191	0.746827	1.16778	1.56365
1_12842_lociStitched	chr9	111392029	111392951	652.499	859.027	1865.11	1.31652	2.85841	2.17119
1_12847_lociStitched	chr9	111473583	111474882	1230.8	1547.89	2806.1	1.25763	2.27989	1.81286
1_12848_lociStitched	chr9	111562332	111563379	732.586	980.515	1448.94	1.33843	1.97785	1.47774
1_12850_lociStitched	chr9	111405614	111406809	709.83	682.942	1414.76	0.962121	1.9931	2.07157
1_12852_lociStitched	chr14	21304920	21305436	140.507	260.786	261.199	1.85604	1.85898	1.00158
1_12854_lociStitched	chr14	21498828	21501618	1997.08	2459.66	6462.48	1.23163	3.23596	2.62738
1_12856_lociStitched	chr14	21523339	21524655	840.266	1172.03	1559.85	1.39483	1.85638	1.3309
1_12857_lociStitched	chr14	21440952	21442465	740.462	856.358	1195.27	1.15652	1.61422	1.39576
1_12859_lociStitched	chr16	20387308	20388119	502.009	588.299	699.244	1.17189	1.39289	1.18859
1_12860_lociStitched	chr18	13684001	13684824	70.1196	216.449	213.569	3.08685	3.04577	0.986692
1_12865_lociStitched	chr18	14017379	14017712	221.578	350.183	358.874	1.5804	1.61963	1.02482
1_12867_lociStitched	chr18	13723189	13724783	1261.01	1583.32	1883.63	1.25559	1.49374	1.18967
1_12871_lociStitched	chr18	13653592	13654025	169.303	269.11	204.16	1.58951	1.20588	0.758648
1_12875_lociStitched	chr1	84359870	84360495	134.125	242.625	320.125	1.80895	2.38677	1.31942
1_12876_lociStitched	chr1	84449427	84450337	217.49	497.861	538.811	2.28912	2.47741	1.08225
1_12879_lociStitched	chr7	134799681	134800585	295.518	483.821	725.912	1.6372	2.45641	1.50037
1_1288_lociStitched	chr5	7871058	7871409	248.157	378.202	309.793	1.52405	1.24837	0.819118
1_12880_lociStitched	chr7	134679460	134680457	733.792	1054.03	1117.34	1.43641	1.52269	1.06006
1_12882_lociStitched	chr7	134701952	134702970	721.457	633.705	1263.24	0.878369	1.75095	1.99341
1_12884_lociStitched	chr3	107260547	107262092	2398.61	2362.15	3101.59	0.984799	1.29308	1.31304
1_12887_lociStitched	chr17	37050109	37051359	992.25	1212.75	3129.38	1.22222	3.15382	2.5804
1_1289_lociStitched	chr5	7917639	7918606	568.499	796.324	782.593	1.40075	1.37659	0.982757
1_12890_lociStitched	chr5	116036093	116037202	785.061	831.417	1246.63	1.05905	1.58794	1.4994
1_12891_lociStitched	chr5	116006381	116006738	166.969	133.946	314.374	0.802224	1.88283	2.34701
1_12893_lociStitched	chr7	17038204	17038784	221.908	314.534	428.33	1.41741	1.93021	1.36179
1_12894_lociStitched	chr7	17017089	17017318	123.133	134.034	353.942	1.08853	2.87447	2.6407
1_12895_lociStitched	chr7	43282562	43283329	263.158	357.345	594.042	1.35791	2.25736	1.66237
1_12898_lociStitched	chr9	65793151	65793865	259.825	405.052	643.742	1.55894	2.4776	1.58928
1_1290_lociStitched	chr5	7719602	7720507	242.45	621.192	456.572	2.56215	1.88317	0.734994
1_12903_lociStitched	chr12	77039318	77040392	700.463	777.039	1132.53	1.10932	1.61684	1.4575
1_12904_lociStitched	chr12	77019757	77020982	887.023	1427.98	2159.31	1.60986	2.43433	1.51214
1_12905_lociStitched	chr12	76972095	76973176	226.578	365.486	465.803	1.61307	2.05582	1.27448
1_12907_lociStitched	chr12	76954627	76956047	1043.56	1169.8	2591.5	1.12097	2.48333	2.21534
1_12911_lociStitched	chr15	99787509	99788151	313.81	503.135	545.251	1.60331	1.73752	1.08371
1_12913_lociStitched	chr17	73811613	73812161	656.833	905.57	1534.95	1.37869	2.33689	1.69501
1_12914_lociStitched	chr17	73789959	73791046	295.12	562.088	571.979	1.9046	1.93812	1.0176
1_12916_lociStitched	chr3	121735987	121736694	316.241	343.531	694.698	1.0863	2.19674	2.02223
1_12918_lociStitched	chr3	121700461	121701398	498.015	646.811	621.325	1.29878	1.2476	0.960597
1_1292_lociStitched	chr3	60302403	60302618	87.9995	103.716	129.43	1.1786	1.4708	1.24793
1_12921_lociStitched	chr1	39608399	39609257	410.982	354.268	511.454	0.862004	1.24447	1.44369
1_12925_lociStitched	chr8	95702600	95704057	1044.09	1677.15	3182.96	1.60634	3.04856	1.89784
1_12927_lociStitched	chr6	83038431	83039059	303.198	230.162	649.98	0.759114	2.14374	2.82401
1_12928_lociStitched	chr13	13703678	13704224	360.797	347.42	266.994	0.962924	0.740012	0.768505
1_12930_lociStitched	chr1	17010527	17011135	215.354	339.629	394.653	1.57708	1.83258	1.16201
1_12931_lociStitched	chr1	17059407	17060812	942.895	1308.06	1661.83	1.38727	1.76248	1.27046
1_12935_lociStitched	chr4	100704886	100705424	168.394	182.436	249.417	1.08339	1.48115	1.36715
1_12936_lociStitched	chr4	100782396	100783186	498.411	551.183	844.273	1.10588	1.69393	1.53175
1_12937_lociStitched	chr4	100642242	100642655	123.404	303.39	257.216	2.4585	2.08434	0.847808
1_12938_lociStitched	chr4	100886225	100886944	356.84	720.798	1086.55	2.01995	3.04493	1.50743
1_12942_lociStitched	chr4	100683583	100684139	394.037	384.252	373.132	0.975166	0.946945	0.971061
1_12953_lociStitched	chr6	107444764	107445508	231.161	363.295	284.208	1.57161	1.22948	0.782306
1_12955_lociStitched	chr11	116657725	116658433	305.006	400.94	1468.53	1.31453	4.81476	3.66272
1_12960_lociStitched	chr12	51503813	51505492	820.695	1459.05	1061.97	1.77782	1.29399	0.727848
1_12963_lociStitched	chr17	24592515	24593389	225.667	291.829	1007.98	1.29318	4.46669	3.45403
1_12967_lociStitched	chr10	111031414	111032002	423.242	493.273	889.82	1.16546	2.10239	1.80391
1_12968_lociStitched	chr10	110991838	110992432	270.626	368.458	484.585	1.3615	1.79061	1.31517
1_12970_lociStitched	chr4	16079600	16080133	230.682	453.37	393.78	1.96534	1.70702	0.868563
1_12972_lociStitched	chr4	16065054	16066724	1322.81	1451.23	1408.14	1.09708	1.06451	0.970311
1_12974_lociStitched	chr17	46086401	46087169	280.09	351.667	596.813	1.25555	2.13079	1.6971
1_12975_lociStitched	chr17	46104269	46105169	893.88	722.43	1841.76	0.808196	2.06041	2.5494
1_12979_lociStitched	chr17	67889458	67889926	212.425	264.982	345.618	1.24741	1.62701	1.30431
1_12981_lociStitched	chr17	67866122	67867304	897.611	1383.41	2406.43	1.54122	2.68093	1.73949
1_12983_lociStitched	chr17	68045538	68046935	1175.3	1352.85	2255.88	1.15108	1.91941	1.66749
1_12986_lociStitched	chr17	68065715	68066575	622.64	688.258	1085.32	1.10539	1.74309	1.57691
1_12987_lociStitched	chr17	67950455	67950783	215.43	282.211	310.78	1.30999	1.4426	1.10123
1_1299_lociStitched	chr3	60408416	60409562	1739.4	2106.81	2337.61	1.21123	1.34392	1.10955
1_12990_lociStitched	chr15	78868462	78869093	229.936	130.049	474.575	0.565587	2.06394	3.6492
1_12992_lociStitched	chr7	127637014	127637894	474.76	659.296	1713.8	1.38869	3.60982	2.59944
1_12994_lociStitched	chr13	93488580	93488870	125.918	131.921	268.569	1.04767	2.13289	2.03583
1_12995_lociStitched	chr13	93510802	93511187	172.364	195.542	351.274	1.13447	2.03797	1.79642
1_12996_lociStitched	chr13	93458993	93460144	393.872	345.185	529.69	0.876388	1.34483	1.53451
1_12999_lociStitched	chr6	29169998	29171476	747.277	722.151	2680.06	0.966377	3.58643	3.71122
1_13001_lociStitched	chr6	29117277	29117834	209.543	408.727	568.196	1.95056	2.71159	1.39016
1_1301_lociStitched	chr11	86745297	86745885	231.084	297.469	403.544	1.28728	1.74631	1.35659
1_13013_lociStitched	chr2	173965992	173966610	393.666	638.579	1321.28	1.62214	3.35636	2.0691
1_13017_lociStitched	chr2	173949397	173950186	191.569	261.79	404.205	1.36656	2.10997	1.544
1_13022_lociStitched	chr8	103019019	103019691	455.885	540.154	383.779	1.18485	0.841834	0.7105
1_13024_lociStitched	chr7	128622568	128623614	357.732	547.999	873.724	1.53187	2.4424	1.59439
1_13026_lociStitched	chr7	128591383	128592663	500.992	753.152	1160.19	1.50332	2.31579	1.54045
1_13028_lociStitched	chr7	128671994	128673023	528.289	637.877	1374.44	1.20744	2.60168	2.1547
1_1303_lociStitched	chrX	107414993	107415764	221.354	349.88	401.537	1.58063	1.814	1.14764
1_13034_lociStitched	chr19	4558105	4559115	517.322	736.088	783.76	1.42288	1.51503	1.06476
1_13036_lociStitched	chr1	189142549	189143472	650.715	888.941	1198.52	1.3661	1.84184	1.34825
1_1304_lociStitched	chrX	107456694	107457187	244.035	254.98	330.162	1.04485	1.35293	1.29486
1_13040_lociStitched	chr3	10342383	10342988	231.594	422.955	707.91	1.82628	3.05669	1.67372
1_13042_lociStitched	chr2	174116853	174117361	228.448	216.408	927.76	0.947298	4.06115	4.28709
1_13043_lociStitched	chr14	70129685	70131200	992.325	922.484	1695.44	0.929618	1.70855	1.8379
1_13046_lociStitched	chr13	20048043	20048934	566.676	684.912	1043.72	1.20865	1.84182	1.52387
1_13048_lociStitched	chr13	20254195	20255719	668.884	1189.18	1856.99	1.77785	2.77626	1.56158
1_13049_lociStitched	chr13	20133090	20134165	632.423	812.378	1041.67	1.28455	1.64712	1.28225
1_13051_lociStitched	chr13	20306231	20307121	655.307	642.224	829.124	0.980035	1.26525	1.29102
1_13053_lociStitched	chr13	20398471	20398876	115.222	190.876	265.923	1.65659	2.30791	1.39317
1_13059_lociStitched	chr4	126435499	126437369	987.547	1037.1	1778.37	1.05018	1.8008	1.71475
1_1306_lociStitched	chr1	14793852	14795967	1196.46	1396.75	1792.04	1.1674	1.49779	1.28301
1_13064_lociStitched	chr4	120420806	120421811	650.637	835.959	981.383	1.28483	1.50834	1.17396
1_13066_lociStitched	chr2	31087178	31088956	533.044	497.84	837.971	0.933956	1.57205	1.68321
1_13068_lociStitched	chr2	31068749	31069283	192.187	274.102	396.175	1.42623	2.06141	1.44535
1_13073_lociStitched	chr1	59427123	59427377	114.935	116.865	233.02	1.0168	2.0274	1.99391
1_13085_lociStitched	chr19	54259259	54260147	296.681	333	290.998	1.12242	0.980844	0.873867
1_13086_lociStitched	chr19	54094425	54095357	396.38	479.234	655.01	1.20903	1.65248	1.36678
1_13088_lociStitched	chr19	54114778	54115625	463.478	584.938	726.048	1.26206	1.56652	1.24124
1_13089_lociStitched	chr2	129808222	129808504	195.285	257.635	385.579	1.31928	1.97444	1.49661
1_13091_lociStitched	chr2	129864219	129866100	1032.29	1603.93	2253.44	1.55375	2.18294	1.40495
1_13094_lociStitched	chr8	126027286	126028277	159.353	207.813	298.687	1.3041	1.87438	1.43729
1_13095_lociStitched	chr8	125956812	125957954	438.414	522.351	844.166	1.19146	1.9255	1.61609
1_13099_lociStitched	chr17	27941296	27941946	230.815	113.295	494.975	0.490848	2.14447	4.3689
1_131_lociStitched	chr3	95650327	95651233	340.928	483.804	1316.51	1.41908	3.86155	2.72116
1_13100_lociStitched	chr3	9717564	9718601	734.092	716.878	928.115	0.97655	1.2643	1.29466
1_13101_lociStitched	chr3	9629688	9630460	659.674	717.42	1072.62	1.08754	1.62598	1.4951
1_13102_lociStitched	chr3	9513632	9514193	389.278	517.186	592.809	1.32858	1.52284	1.14622
1_13103_lociStitched	chr3	9663666	9664543	285.639	450.339	373.339	1.5766	1.30703	0.829017
1_13106_lociStitched	chr19	7397233	7397958	181.757	230.115	562.528	1.26606	3.09493	2.44455
1_13110_lociStitched	chr7	113850459	113851185	387.466	570.636	481.919	1.47274	1.24377	0.844529
1_13114_lociStitched	chr7	27542558	27543064	433.035	528.669	1019.44	1.22085	2.35417	1.92831
1_13115_lociStitched	chr19	15339983	15340574	450.165	210.337	292.841	0.467244	0.650519	1.39225
1_13116_lociStitched	chr19	15951365	15952126	532.243	542.212	563.444	1.01873	1.05862	1.03916
1_13117_lociStitched	chr19	15667856	15669871	1452.01	1873.35	3002.55	1.29017	2.06786	1.60278
1_13118_lociStitched	chr19	15647287	15648350	502.48	532.563	770.781	1.05987	1.53395	1.44731
1_13119_lociStitched	chr19	15801165	15802336	585.266	609.271	1354.85	1.04102	2.31493	2.22372
1_13120_lociStitched	chr19	15923455	15925937	1879.87	2636.13	5551.24	1.4023	2.953	2.10583
1_1313_lociStitched	chr5	34326253	34327298	418.209	419.986	967.879	1.00425	2.31434	2.30455
1_13133_lociStitched	chr15	31186794	31187919	933.075	1084.16	1891.46	1.16192	2.02713	1.74463
1_13134_lociStitched	chr15	31207276	31208360	564.33	657.229	1113.59	1.16462	1.9733	1.69438
1_13136_lociStitched	chr15	31155035	31156294	469.229	840.886	784.986	1.79206	1.67293	0.933523
1_13138_lociStitched	chr18	63528494	63530197	901.057	1120.23	1035.42	1.24324	1.14912	0.924293
1_13139_lociStitched	chr18	63262623	63263254	306.792	211.259	377.022	0.688606	1.22892	1.78465
1_13141_lociStitched	chr18	63207815	63209824	1270.09	1178.48	1741.6	0.927871	1.37124	1.47784
1_13142_lociStitched	chr18	63293334	63293620	183.04	283.369	333.705	1.54813	1.82312	1.17763
1_13146_lociStitched	chr16	34839285	34840220	535.848	514.25	1028.78	0.959693	1.91991	2.00055
1_13148_lociStitched	chr16	34806722	34807938	726.074	1165.78	1906.2	1.60559	2.62536	1.63513
1_13149_lociStitched	chr16	34728307	34729792	319.572	578.259	542.619	1.80948	1.69796	0.938367
1_1315_lociStitched	chr7	27577885	27579408	785.106	594.884	1414.71	0.757711	1.80194	2.37814
1_13150_lociStitched	chr4	122878485	122879085	331.14	322.86	599.58	0.974995	1.81065	1.85709
1_13153_lociStitched	chr8	123628515	123629166	287.612	263.981	560.251	0.917836	1.94794	2.12232
1_13156_lociStitched	chr10	40083692	40085088	640.206	596.371	995.348	0.931531	1.55473	1.66901
1_13158_lociStitched	chr10	40191439	40192174	556.615	644.375	1123.45	1.15767	2.01835	1.74347
1_13162_lociStitched	chr3	131595452	131596738	815.838	789.218	2289.72	0.967371	2.80659	2.90125
1_13164_lociStitched	chr3	131807632	131808614	573.979	449.265	389.265	0.78272	0.678186	0.866448
1_13167_lociStitched	chr3	131737980	131738590	266.692	372.222	382.897	1.3957	1.43573	1.02868
1_13168_lociStitched	chr3	131548914	131549169	79.3305	112.328	179.724	1.41594	2.26551	1.6
1_13169_lociStitched	chr3	131718995	131719590	358.368	361.165	340.875	1.0078	0.951187	0.943822
1_13183_lociStitched	chr4	124817798	124818029	64.0332	59.9445	240.171	0.936147	3.75072	4.00655
1_13189_lociStitched	chr7	130381000	130382009	544.759	825.564	1163.78	1.51547	2.13632	1.40968
1_13191_lociStitched	chr7	130264974	130266574	471.68	940.64	2428.96	1.99423	5.14959	2.58224
1_13192_lociStitched	chr7	130288369	130290090	657.938	872.031	1042.07	1.3254	1.58383	1.19499
1_13193_lociStitched	chr7	130455160	130456143	462.895	847.641	751.7	1.83117	1.62391	0.886814
1_13194_lociStitched	chr9	14547619	14549261	563.37	628.229	1411.63	1.11513	2.50568	2.24699
1_13197_lociStitched	chr12	31623609	31624846	664.764	779.063	1255.06	1.17194	1.88798	1.61099
1_13198_lociStitched	chr12	31606542	31608227	405.074	702.645	746.118	1.73461	1.84193	1.06187
1_13199_lociStitched	chr2	138245715	138246316	288.36	432.359	546.309	1.49937	1.89454	1.26355
1_13201_lociStitched	chr2	137853417	137854997	1126.38	1340.79	1047.86	1.19035	0.930285	0.781523
1_13202_lociStitched	chr2	137740294	137740688	242.271	429.027	430.248	1.77086	1.7759	1.00285
1_13204_lociStitched	chr2	137756344	137756838	332.017	393.076	489.455	1.1839	1.47419	1.24519
1_13206_lociStitched	chr2	137814687	137815379	404.266	789.78	621.139	1.95361	1.53646	0.786472
1_13210_lociStitched	chr2	138278399	138280614	2914.28	4490.03	5075.67	1.5407	1.74166	1.13043
1_13215_lociStitched	chrX	73691063	73691656	182.881	140.304	324.252	0.767185	1.77302	2.31107
1_13223_lociStitched	chr13	30085121	30085578	186.547	196.281	628.741	1.05218	3.37041	3.20326
1_13232_lociStitched	chr1	135770395	135771489	869.839	999.26	2653.17	1.14879	3.05018	2.65513
1_13241_lociStitched	chr15	56046806	56047044	278.555	198.016	271.011	0.710868	0.972915	1.36863
1_13242_lociStitched	chr15	55975896	55976411	300.502	469.834	401.391	1.5635	1.33573	0.854324
1_13245_lociStitched	chr15	55834863	55835470	285.897	316.975	375.43	1.1087	1.31316	1.18441
1_13247_lociStitched	chr15	55800593	55801280	473.137	788.332	785.378	1.66618	1.65994	0.996253
1_13249_lociStitched	chr15	78436700	78438022	585.249	435.996	1988.55	0.744974	3.39779	4.56095
1_1325_lociStitched	chr12	113132727	113133204	102.317	163.373	408.169	1.59674	3.98928	2.49839
1_13251_lociStitched	chrX	42067897	42069623	715.945	683.841	1607.08	0.955159	2.2447	2.35008
1_13252_lociStitched	chrX	42033250	42033596	95.496	109.094	367.487	1.14239	3.84819	3.36854
1_13262_lociStitched	chrX	94177023	94178415	707.275	1034.4	2390.48	1.46251	3.37985	2.31099
1_13265_lociStitched	chr4	130107369	130108190	558.937	528.313	1544.22	0.945212	2.76278	2.92292
1_13268_lociStitched	chr3	94610441	94612155	928.988	1327.49	2177.47	1.42897	2.34391	1.64028
1_13274_lociStitched	chr11	103246119	103246913	312.36	391.204	1863.99	1.25241	5.96746	4.76477
1_13280_lociStitched	chr12	84487273	84488042	422.642	462.246	652.727	1.0937	1.5444	1.41208
1_13281_lociStitched	chr1	134891796	134892347	369.666	378.868	826.059	1.02489	2.23461	2.18034
1_13282_lociStitched	chr1	134932420	134932897	274.561	226.241	585.995	0.82401	2.13429	2.59013
1_13283_lociStitched	chr1	134858541	134859038	236.373	235.379	242.039	0.995795	1.02397	1.02829
1_13284_lociStitched	chr1	134949820	134950298	436.892	168.352	582.491	0.385339	1.33326	3.45997
1_13285_lociStitched	chr1	134909473	134910372	445.365	408.865	899.27	0.918046	2.01918	2.19943
1_13286_lociStitched	chr1	134803065	134804503	1161.18	1254.37	2203.59	1.08025	1.89771	1.75674
1_13292_lociStitched	chr13	38253483	38254292	270.368	497.94	651.407	1.84171	2.40934	1.3082
1_1330_lociStitched	chr16	95674272	95675688	321.149	441.226	1206.43	1.3739	3.75661	2.73427
1_13300_lociStitched	chr9	90260986	90261516	275.494	362.255	452.885	1.31493	1.6439	1.25018
1_13303_lociStitched	chr13	93212823	93213499	153.452	235.856	288.72	1.537	1.8815	1.22413
1_13311_lociStitched	chr16	94173079	94174427	421.52	507.926	728.324	1.20499	1.72785	1.43392
1_13313_lociStitched	chr2	71274067	71274691	400.92	440.357	1120.77	1.09837	2.79549	2.54513
1_13315_lociStitched	chr2	71192078	71192709	265.588	219.84	353.802	0.82775	1.33215	1.60936
1_13321_lociStitched	chr1	91652441	91653022	40.5538	141.125	247.332	3.47994	6.09885	1.75257
1_13322_lociStitched	chr1	91618233	91619063	184.509	233.562	392.341	1.26586	2.12641	1.67982
1_13327_lociStitched	chr10	128175552	128176738	1144.25	1057.91	2407.82	0.924544	2.10427	2.27601
1_13328_lociStitched	chr10	128148920	128149923	555.963	632.692	1346.03	1.13801	2.42107	2.12746
1_13334_lociStitched	chr3	99290294	99290640	77.7116	53.63	193.241	0.690116	2.48664	3.60323
1_13337_lociStitched	chr5	138775198	138777086	1387.49	1303.29	3356.11	0.939311	2.41883	2.57511
1_13338_lociStitched	chr5	138693869	138695044	924.255	748.945	1508.23	0.810323	1.63183	2.01381
1_13342_lociStitched	chr11	58129783	58130569	493.765	659.375	1436.97	1.3354	2.91022	2.17928
1_13343_lociStitched	chr11	58066720	58067262	416.635	337.829	641.565	0.810849	1.53987	1.89909
1_13346_lociStitched	chr10	83618692	83619603	605.36	735.086	1725.53	1.2143	2.85041	2.34738
1_13348_lociStitched	chr10	83637383	83638390	572.48	738.332	1224.41	1.28971	2.13879	1.65835
1_13349_lociStitched	chr10	83600630	83601447	83.6608	229.822	521.246	2.74707	6.23047	2.26804
1_13353_lociStitched	chr11	97714197	97715050	123.685	242.764	533.552	1.96276	4.31379	2.19782
1_13357_lociStitched	chr3	55226431	55227214	387.507	570.885	749.566	1.47323	1.93433	1.31299
1_13358_lociStitched	chr3	55415515	55415969	190.68	209.975	197.899	1.10119	1.03786	0.942486
1_13359_lociStitched	chr3	55373788	55374161	258.862	177.585	290.492	0.686023	1.12219	1.63579
1_13363_lociStitched	chr3	55307495	55308158	521.98	679.111	1254	1.30103	2.40239	1.84653
1_13367_lociStitched	chr7	25246045	25246558	379.158	466.368	1077.61	1.23001	2.84211	2.31064
1_13370_lociStitched	chr2	84789949	84790692	244.001	352.108	621.297	1.44306	2.54629	1.76451
1_13380_lociStitched	chr4	124623569	124624897	517.389	924.022	1389.49	1.78593	2.68557	1.50374
1_13383_lociStitched	chr14	32532958	32534053	540.383	679.776	977.726	1.25795	1.80932	1.43831
1_13392_lociStitched	chr14	60993025	60994319	526.917	733.698	1306.81	1.39244	2.48011	1.78113
1_13394_lociStitched	chr14	61037212	61038362	1173.12	1508.57	2401.55	1.28595	2.04715	1.59193
1_134_lociStitched	chr10	96570863	96571485	458.849	515.638	525.217	1.12376	1.14464	1.01858
1_13400_lociStitched	chr8	88755095	88755608	174.369	288.819	467.805	1.65637	2.68285	1.61972
1_13401_lociStitched	chr8	88774638	88775832	670.909	861.59	795.92	1.28421	1.18633	0.92378
1_13411_lociStitched	chr10	61625387	61626328	333.867	352.028	845.865	1.0544	2.53354	2.40283
1_13415_lociStitched	chr5	147070182	147071299	603.627	727.279	1637.52	1.20485	2.71281	2.25157
1_1342_lociStitched	chr7	25781008	25782340	1113.42	1193.47	3811.52	1.0719	3.42326	3.19364
1_13431_lociStitched	chr11	60114286	60115790	1215.23	1292.24	4681.05	1.06337	3.85198	3.62244
1_13438_lociStitched	chr9	107278629	107279910	755.149	483.577	1048.88	0.640373	1.38897	2.16901
1_1344_lociStitched	chr7	25802107	25803211	737.251	947.011	2311.67	1.28452	3.13552	2.44101
1_13442_lociStitched	chr14	47373809	47374495	135.554	394.244	933.92	2.9084	6.88968	2.36889
1_13447_lociStitched	chr2	148642518	148643899	809.404	1110.32	913.532	1.37178	1.12865	0.822761
1_13448_lociStitched	chr2	148568040	148568594	299.769	475.831	391.678	1.58732	1.3066	0.823146
1_13449_lociStitched	chr2	148581619	148581966	292.556	338.568	339.782	1.15728	1.16143	1.00359
1_1345_lociStitched	chr13	37942401	37943186	301.832	454.123	906.989	1.50455	3.00494	1.99723
1_13453_lociStitched	chr9	65281062	65282751	816.294	980.296	1809.26	1.20091	2.21643	1.84562
1_13458_lociStitched	chr8	91133429	91134536	755.86	1083.09	2760.75	1.43292	3.65246	2.54896
1_1346_lociStitched	chr13	37963567	37965382	862.125	1044.35	2267.84	1.21137	2.63053	2.17153
1_13460_lociStitched	chr8	90954883	90956186	1505.49	1618.2	3157.56	1.07487	2.09737	1.95128
1_13468_lociStitched	chr4	6679181	6680014	553.445	817.59	942.123	1.47727	1.70229	1.15232
1_13469_lociStitched	chr4	6430937	6431382	157.663	208.171	254.985	1.32035	1.61727	1.22488
1_13473_lociStitched	chr2	155050172	155051897	788.153	676.2	2484.69	0.857956	3.15255	3.67449
1_1348_lociStitched	chr13	37920318	37921741	1456.3	2361.75	3866.01	1.62175	2.65468	1.63692
1_13480_lociStitched	chr1	65178050	65179549	1734.49	2281.18	6178.88	1.31518	3.56235	2.70863
1_1349_lociStitched	chr11	50370903	50371779	375.979	534.71	1034.73	1.42218	2.7521	1.93512
1_13490_lociStitched	chr5	124351025	124354812	1952.58	2080.2	7001.78	1.06536	3.58592	3.36592
1_13495_lociStitched	chr16	93815913	93817134	889.132	1395.85	2493.28	1.5699	2.80417	1.78621
1_13498_lociStitched	chr11	61300693	61301271	196.925	265.649	588.115	1.34899	2.9865	2.21388
1_135_lociStitched	chr10	96646299	96647193	716.273	1020.23	1512.11	1.42436	2.11108	1.48212
1_13500_lociStitched	chr11	61277023	61277589	231.268	269.756	361.561	1.16642	1.56339	1.34033
1_13502_lociStitched	chr2	29922035	29922759	217.055	253.038	688.524	1.16578	3.17211	2.72103
1_13504_lociStitched	chr14	19711935	19712798	488.803	633.528	711.802	1.29608	1.45621	1.12355
1_13505_lociStitched	chr14	19737700	19738950	629.25	677.625	1136.38	1.07688	1.80592	1.677
1_13507_lociStitched	chr14	19785741	19786400	252.463	473.03	418.135	1.87366	1.65623	0.883951
1_13508_lociStitched	chr8	91171057	91172022	441.391	518.784	569.254	1.17534	1.28968	1.09728
1_1351_lociStitched	chr19	8712815	8714275	1064.34	1371.38	4313.28	1.28848	4.05254	3.14521
1_13512_lociStitched	chr1	131511124	131512075	369.844	598.654	611.398	1.61867	1.65312	1.02129
1_13516_lociStitched	chr7	98667870	98668095	27.3375	100.71	141.795	3.68395	5.18683	1.40795
1_13518_lociStitched	chr15	86075706	86076202	286.49	175.187	590.835	0.611496	2.06233	3.37259
1_13520_lociStitched	chr15	86089917	86091670	1077.57	1526.16	4106.75	1.4163	3.81113	2.6909
1_13526_lociStitched	chr13	91824732	91826360	942.938	1631.42	1556.04	1.73015	1.65021	0.953797
1_13531_lociStitched	chr2	131498238	131498491	123.844	210.117	368.495	1.69663	2.97549	1.75376
1_13532_lociStitched	chr2	131422959	131423231	179.982	145.03	286.824	0.805803	1.59362	1.97768
1_13533_lociStitched	chr2	131478019	131478964	352.957	381.969	621.904	1.0822	1.76198	1.62815
1_13539_lociStitched	chr1	11053720	11054611	463.676	684.466	655.152	1.47617	1.41295	0.957173
1_13540_lociStitched	chr1	11089647	11090074	473.586	348.902	660.996	0.736723	1.39573	1.8945
1_13543_lociStitched	chr1	10877462	10878334	754.803	779.742	808.693	1.03304	1.0714	1.03713
1_13544_lociStitched	chr1	11177744	11178289	241.98	415.181	664.192	1.71577	2.74482	1.59976
1_13546_lociStitched	chr1	155617547	155618539	272.602	331.526	509.888	1.21616	1.87045	1.538
1_13548_lociStitched	chr9	4260446	4260704	25.7484	59.4432	133.051	2.30862	5.16733	2.23828
1_13567_lociStitched	chr1	180210023	180212134	1594.02	1400.44	2812.06	0.878559	1.76414	2.00799
1_13568_lociStitched	chr1	180194967	180196379	1347.47	1648.09	4746.72	1.2231	3.52269	2.88014
1_13569_lociStitched	chr1	180171861	180173154	731.062	991.731	2409.89	1.35656	3.29643	2.42999
1_13570_lociStitched	chr1	180225273	180226651	706.776	691.618	1539.09	0.978553	2.17762	2.22534
1_13572_lociStitched	chr9	114948531	114948849	171.752	250.012	397.246	1.45566	2.31291	1.58891
1_13574_lociStitched	chr9	114924448	114925332	500.786	519.969	1116.76	1.03831	2.23001	2.14774
1_13576_lociStitched	chr2	173744029	173744974	324.229	432.054	880.268	1.33256	2.71495	2.0374
1_13584_lociStitched	chr3	61416010	61416698	659.035	609.293	727.422	0.924522	1.10377	1.19388
1_13585_lociStitched	chr3	61216220	61217306	587.092	844.474	866.954	1.4384	1.47669	1.02662
1_13586_lociStitched	chr3	61269048	61269399	68.0589	107.125	256.019	1.57401	3.76173	2.38991
1_13595_lociStitched	chr1	120787035	120788015	361.816	354.662	589.176	0.980228	1.62839	1.66123
1_13596_lociStitched	chr1	120830835	120832464	574.385	1129.06	1602.94	1.96568	2.7907	1.41971
1_13605_lociStitched	chr15	81920484	81921404	384.468	482.448	1171.71	1.25485	3.04762	2.42868
1_13615_lociStitched	chr4	132048014	132050127	1436.84	1473.18	3848.62	1.02529	2.67853	2.61245
1_13616_lociStitched	chr6	88758575	88760354	867.085	1390.29	2715.47	1.60341	3.13172	1.95317
1_13619_lociStitched	chr6	88731931	88732687	376.942	411.113	1231.37	1.09065	3.26675	2.99522
1_1362_lociStitched	chr11	5318198	5319195	510.763	592.916	707.172	1.16084	1.38454	1.1927
1_13621_lociStitched	chr15	83305072	83306244	724.413	814.54	1863.83	1.12441	2.57288	2.2882
1_13622_lociStitched	chr18	55655260	55656198	487.291	576.307	973.269	1.18268	1.99731	1.6888
1_13623_lociStitched	chr18	55623567	55624675	1092.27	1030.22	2141.32	0.943193	1.96044	2.07851
1_13624_lociStitched	chr18	55549142	55550014	452.568	575.433	871.913	1.27148	1.92659	1.51523
1_13627_lociStitched	chr18	55695198	55696181	818.741	1119.54	1730.96	1.36739	2.11418	1.54614
1_13628_lociStitched	chr18	55073204	55074294	838.646	889.549	1143.95	1.0607	1.36405	1.28599
1_1363_lociStitched	chr11	5296446	5297931	354.024	748.737	1017.37	2.11493	2.87374	1.35879
1_13632_lociStitched	chr18	55379634	55380947	640.875	446.157	677.902	0.696169	1.05778	1.51942
1_13634_lociStitched	chr18	55133656	55134819	680.704	771.534	1102.52	1.13344	1.61968	1.429
1_13636_lociStitched	chr18	54901794	54902858	1098.26	1099.32	2658.51	1.00097	2.42065	2.41831
1_13637_lociStitched	chr18	55151034	55151430	200.732	201.722	273.24	1.00493	1.36122	1.35453
1_13639_lociStitched	chr18	54852886	54854208	736.354	867.1	1658.45	1.17756	2.25224	1.91264
1_13640_lociStitched	chr18	54828109	54828982	623.497	589.275	537.332	0.945113	0.861803	0.911852
1_13641_lociStitched	chr18	54926223	54926466	95.985	222.88	294.322	2.32203	3.06633	1.32054
1_13643_lociStitched	chr18	54952418	54953104	798.23	935.361	1495.75	1.17179	1.87384	1.59912
1_13649_lociStitched	chr1	50962549	50963434	276.916	493.741	919.869	1.783	3.32183	1.86306
1_13650_lociStitched	chr1	51089954	51090657	496.388	480.571	605.213	0.968135	1.21923	1.25936
1_13651_lociStitched	chr1	50926371	50928313	2535.28	3126.23	8778.42	1.23309	3.4625	2.80799
1_13652_lociStitched	chr1	50980286	50981700	724.958	1229.76	969.863	1.69631	1.33782	0.788663
1_13657_lociStitched	chr4	123282613	123284491	1055.62	967.358	2942.45	0.916385	2.7874	3.04174
1_1366_lociStitched	chr13	28931284	28932651	712.07	845.763	1623.31	1.18775	2.27971	1.91935
1_13666_lociStitched	chr17	28340376	28341548	965.259	648.116	3158.07	0.671442	3.27173	4.87269
1_13667_lociStitched	chr17	26235121	26236356	569.829	881.173	1437.17	1.54638	2.52211	1.63097
1_1368_lociStitched	chr13	28957938	28959961	1481.24	1984.16	6330.98	1.33952	4.27411	3.19076
1_13680_lociStitched	chr13	89828568	89828958	330.564	287.235	351.117	0.868924	1.06218	1.2224
1_13681_lociStitched	chr13	89913421	89914903	902.39	1193.9	1477.26	1.32304	1.63705	1.23734
1_13682_lociStitched	chr7	34954572	34956387	1239.64	1166.86	2131.17	0.941288	1.71918	1.82641
1_13689_lociStitched	chr5	5707469	5708707	1484.49	1872.85	1815.28	1.26161	1.22283	0.969262
1_1369_lociStitched	chr4	82762341	82762640	269.758	293.887	377.488	1.08945	1.39936	1.28446
1_13691_lociStitched	chr1	55575838	55576453	417.339	566.415	722.933	1.35721	1.73224	1.27633
1_13692_lociStitched	chr1	55528803	55529516	595.997	578.6	1287.46	0.97081	2.16019	2.22514
1_13696_lociStitched	chr1	55617793	55619346	1116.61	1635.77	1800.08	1.46495	1.6121	1.10045
1_13699_lociStitched	chr10	8624479	8625059	546.186	609.29	520.144	1.11554	0.95232	0.853689
1_1370_lociStitched	chr4	82613323	82614971	955.51	1032.64	1755.28	1.08072	1.83701	1.69981
1_13705_lociStitched	chr9	75124318	75124609	159.643	170.468	218.134	1.06781	1.36639	1.27962
1_13707_lociStitched	chr14	20845250	20846099	532.578	853.075	1448.31	1.60179	2.71943	1.69775
1_13716_lociStitched	chr2	26091587	26091977	207.051	158.184	583.947	0.763986	2.82031	3.69157
1_13717_lociStitched	chr2	26072766	26073248	146.528	170.146	261.63	1.16118	1.78553	1.53768
1_13718_lociStitched	chr2	26118580	26119341	413.223	662.07	1723.28	1.60221	4.17035	2.60287
1_1372_lociStitched	chr4	82641012	82642267	647.329	700.667	1004.25	1.0824	1.55138	1.43328
1_13728_lociStitched	chr18	35872944	35874766	1563.64	1885.41	5614.86	1.20578	3.59089	2.97806
1_1373_lociStitched	chr4	82691767	82693116	1022.68	1884.82	3114.84	1.84303	3.04577	1.65259
1_13732_lociStitched	chr18	35814687	35816379	1326.02	1520.26	5713.21	1.14648	4.30854	3.75804
1_13736_lociStitched	chr17	72954570	72955416	257.184	467.5	313.781	1.81776	1.22007	0.671191
1_1374_lociStitched	chrX	134612141	134612998	376.909	713.195	1202.71	1.89222	3.191	1.68637
1_13749_lociStitched	chr3	146842652	146843045	62.2905	29.2785	225.307	0.470032	3.61703	7.6953
1_13751_lociStitched	chr3	147063662	147064566	489.787	535.258	562.83	1.09284	1.14913	1.05151
1_13752_lociStitched	chr3	147046141	147046891	461.7	701.925	393.3	1.52031	0.851852	0.560316
1_13753_lociStitched	chr3	147181586	147182316	540.419	408.946	335.727	0.75672	0.621235	0.820957
1_13754_lociStitched	chr3	146875169	146876352	697.024	944.152	1125.51	1.35455	1.61473	1.19208
1_13755_lociStitched	chr3	147297514	147298645	994.375	844.405	1002.74	0.849181	1.00842	1.18752
1_13757_lociStitched	chr5	37817079	37818286	201.931	338.201	1046.23	1.67484	5.18111	3.0935
1_13760_lociStitched	chr11	54140109	54140556	710.819	590.979	459.158	0.831405	0.645956	0.776946
1_13762_lociStitched	chr11	54155586	54156193	246.867	254.94	701.085	1.0327	2.83993	2.75
1_13766_lociStitched	chr4	45123027	45123599	348.634	567.824	493.178	1.62871	1.4146	0.86854
1_13770_lociStitched	chr1	155797400	155798180	334.23	415.896	633.75	1.24434	1.89615	1.52382
1_13773_lociStitched	chr2	102257949	102259315	320.054	548.039	775.751	1.71233	2.42382	1.4155
1_13774_lociStitched	chr2	102193329	102193765	312.786	228.202	563.835	0.729579	1.80262	2.47077
1_13777_lociStitched	chr4	142166108	142166816	208.081	162.203	275.27	0.779517	1.3229	1.69708
1_13780_lociStitched	chr4	142643459	142644040	366.785	361.789	482.811	0.986377	1.31633	1.33451
1_13781_lociStitched	chr4	142321306	142322048	245.528	336.349	295.093	1.3699	1.20187	0.877344
1_13782_lociStitched	chr4	142221340	142222375	407.479	545.755	517.396	1.33934	1.26975	0.948037
1_13785_lociStitched	chr4	142302980	142304478	575.981	610.735	1005.46	1.06034	1.74564	1.64631
1_13786_lociStitched	chr10	77057249	77057579	91.443	119.196	377.685	1.3035	4.13028	3.1686
1_1379_lociStitched	chr10	60248315	60249420	566.312	567.197	1182.46	1.00156	2.088	2.08475
1_13790_lociStitched	chr11	80062132	80062917	228.278	413.224	632.553	1.81018	2.77098	1.53078
1_13796_lociStitched	chr7	29505296	29506066	443.982	533.225	1342.73	1.20101	3.02428	2.51812
1_13802_lociStitched	chr7	29560896	29561993	605.325	763.512	811.89	1.26133	1.34125	1.06336
1_13809_lociStitched	chr9	108587180	108588647	360.002	373.058	942.988	1.03627	2.6194	2.52772
1_13812_lociStitched	chr6	89461708	89462601	244.236	526.334	626.707	2.15503	2.566	1.1907
1_13816_lociStitched	chr6	89327921	89329165	758.964	670.392	1614.21	0.883298	2.12686	2.40787
1_13817_lociStitched	chr6	89403529	89404405	280.758	701.851	844.99	2.49984	3.00967	1.20394
1_13819_lociStitched	chr2	32606902	32609058	1105.17	1097.84	4248.83	0.993367	3.84452	3.87019
1_13824_lociStitched	chr9	122336825	122338280	737.249	1056.62	1702.2	1.4332	2.30886	1.61099
1_13829_lociStitched	chr4	141310248	141310879	345.914	204.823	778.402	0.59212	2.25027	3.80037
1_13834_lociStitched	chr9	60742582	60743738	651.522	613.258	2209.23	0.94127	3.39088	3.60245
1_13837_lociStitched	chr9	13633009	13634065	595.056	773.414	1108.17	1.29973	1.86229	1.43282
1_13848_lociStitched	chr7	126482432	126482771	280.828	262.115	586.097	0.933366	2.08704	2.23603
1_13850_lociStitched	chr15	97992850	97993281	363.721	183.563	446.602	0.504681	1.22787	2.43297
1_13852_lociStitched	chr19	55423933	55424291	165.79	154.656	487.775	0.932844	2.94213	3.15394
1_13853_lociStitched	chr19	55388965	55390092	1007.88	1068.73	1021.17	1.06038	1.01319	0.955499
1_13855_lociStitched	chr14	8063580	8064686	238.454	416.077	445.386	1.7449	1.86781	1.07044
1_13856_lociStitched	chr3	152740704	152741677	507.809	500.317	656.58	0.985246	1.29297	1.31233
1_13859_lociStitched	chr3	152792376	152793219	666.813	710.396	944.244	1.06536	1.41606	1.32918
1_13864_lociStitched	chr3	131283493	131284591	559.541	580.073	846.997	1.0367	1.51374	1.46016
1_13866_lociStitched	chr3	131202414	131203198	184.475	127.165	243.51	0.689333	1.32002	1.91492
1_13876_lociStitched	chr18	44882121	44882863	371.297	414.481	468.87	1.11631	1.26279	1.13122
1_13877_lociStitched	chr18	45015560	45016085	449.558	326.55	264.81	0.726381	0.589046	0.810932
1_13879_lociStitched	chr18	44843885	44844835	551.19	783.085	899.555	1.42072	1.63202	1.14873
1_1388_lociStitched	chr15	58746079	58747359	585.984	476.928	712.704	0.813893	1.21625	1.49436
1_13886_lociStitched	chr12	31275309	31275837	105.125	124.555	380.846	1.18483	3.6228	3.05765
1_13887_lociStitched	chr3	138156288	138157104	601.8	1166.55	1484.14	1.93844	2.46617	1.27224
1_13888_lociStitched	chr2	12427789	12428345	219.676	239.747	268.048	1.09137	1.2202	1.11804
1_13889_lociStitched	chr2	12471329	12472390	246.364	322.438	398.193	1.30879	1.61628	1.23495
1_13890_lociStitched	chr2	12581618	12582716	326.545	602.143	396.707	1.84398	1.21486	0.658826
1_13893_lociStitched	chr10	117544551	117544919	275.117	291.051	307.39	1.05792	1.11731	1.05614
1_13895_lociStitched	chr10	117571261	117571763	254.765	230.619	378.558	0.905222	1.48591	1.64149
1_1390_lociStitched	chr10	18959920	18960594	560.094	610.105	1061.48	1.08929	1.89519	1.73984
1_13903_lociStitched	chr14	27144813	27145925	704.341	952.428	1439.71	1.35223	2.04405	1.51162
1_13904_lociStitched	chr14	27122870	27124254	776.701	661.414	1157.58	0.851568	1.49038	1.75016
1_13906_lociStitched	chr16	31029742	31030425	414.513	323.196	378.997	0.7797	0.914319	1.17265
1_13907_lociStitched	chr16	30873504	30874284	380.484	546.702	701.298	1.43686	1.84317	1.28278
1_13908_lociStitched	chr16	31046340	31046894	269.632	417.384	713.829	1.54798	2.64742	1.71025
1_13916_lociStitched	chr11	119933261	119933984	227.673	258.545	1553.65	1.1356	6.82407	6.00923
1_13923_lociStitched	chr11	75619902	75620697	406.563	515.955	1074.28	1.26907	2.64235	2.08213
1_13925_lociStitched	chr5	23616167	23617320	1874.89	1981.43	2571.77	1.05682	1.37169	1.29793
1_13926_lociStitched	chr5	23598125	23599391	817.709	1176.75	1598.83	1.43908	1.95526	1.35869
1_13927_lociStitched	chr5	23674858	23676563	666.826	1040.73	2450.26	1.56073	3.67451	2.35436
1_1393_lociStitched	chr10	19045876	19046980	404.726	362.443	756.682	0.895526	1.86961	2.08772
1_13937_lociStitched	chr5	96979540	96980547	553.044	653.543	748.1	1.18172	1.35269	1.14468
1_1394_lociStitched	chr10	19062093	19063285	844.055	711.266	1019.88	0.842678	1.2083	1.43389
1_13942_lociStitched	chr19	28327706	28329057	704.547	871.665	1600.53	1.2372	2.27172	1.83617
1_13944_lociStitched	chr19	28283625	28284470	374.335	536.068	803.764	1.43205	2.14718	1.49937
1_13945_lociStitched	chr19	27934543	27935333	442.479	434.895	583.889	0.98286	1.31959	1.3426
1_13946_lociStitched	chr19	28248016	28248656	160.192	70.08	296.96	0.437475	1.85378	4.23744
1_13947_lociStitched	chr19	27904311	27904963	305.527	239.48	558.829	0.783824	1.82907	2.33351
1_13948_lociStitched	chr19	28087110	28088406	575.683	857.174	1391.39	1.48897	2.41693	1.62322
1_1395_lociStitched	chr8	11331327	11331877	328.405	354.585	806.3	1.07972	2.4552	2.27393
1_13951_lociStitched	chr19	34517992	34518653	160.623	236.572	439.235	1.47284	2.73457	1.85666
1_13958_lociStitched	chr7	73366003	73366588	365.683	577.922	783.315	1.58039	2.14206	1.3554
1_1396_lociStitched	chr8	11348590	11349005	231.612	270.331	796.717	1.16717	3.43989	2.94719
1_13960_lociStitched	chr7	73351570	73352363	673.971	727.022	1531.2	1.07872	2.27191	2.10613
1_13967_lociStitched	chr4	136270296	136271280	356.208	364.178	854.21	1.02238	2.39807	2.34558
1_13973_lociStitched	chr2	91517390	91517715	60.8725	132.827	229.613	2.18206	3.77202	1.72865
1_13975_lociStitched	chr2	91537650	91538223	268.279	274.467	1062.34	1.02307	3.95985	3.87056
1_13988_lociStitched	chr2	34467780	34469111	842.124	782.495	778.768	0.929192	0.924767	0.995237
1_13989_lociStitched	chr2	34424041	34424827	332.478	337.115	286.34	1.01395	0.861229	0.849382
1_13990_lociStitched	chr2	34448089	34448330	67.5041	76.5175	165.061	1.13352	2.4452	2.15717
1_13991_lociStitched	chr2	34568450	34569707	526.432	855.389	941.242	1.62488	1.78797	1.10037
1_13992_lociStitched	chr2	34526643	34527660	360.221	595.25	616.404	1.65246	1.71118	1.03554
1_13994_lociStitched	chr5	107868303	107869407	847.32	1262.76	3310.9	1.49029	3.90749	2.62196
1_13998_lociStitched	chr13	46869434	46869994	434.448	567.336	1008.22	1.30588	2.3207	1.77712
1_13999_lociStitched	chr13	46884932	46885858	535.228	548.377	1045.55	1.02457	1.95346	1.90662
1_14007_lociStitched	chrX	162403801	162404392	262.522	397.211	445.673	1.51306	1.69766	1.12201
1_14020_lociStitched	chr8	104601503	104603026	706.367	679.715	1368.72	0.962268	1.93769	2.01367
1_14021_lociStitched	chr8	104570637	104571366	492.294	616.953	983.057	1.25322	1.99689	1.59341
1_14024_lociStitched	chr19	29641042	29641792	439.425	292.05	651.825	0.664619	1.48336	2.2319
1_14027_lociStitched	chrX	59556451	59557912	674.105	811.439	910.349	1.20373	1.35046	1.12189
1_14028_lociStitched	chrX	59585392	59586138	358.975	658.793	633.205	1.8352	1.76392	0.96116
1_14038_lociStitched	chr11	83905738	83906173	166.953	119.755	230.289	0.717301	1.37936	1.92299
1_1404_lociStitched	chr11	69417137	69419909	2029.1	2196.81	7054.74	1.08265	3.47678	3.21136
1_14041_lociStitched	chr6	48016041	48016460	54.3443	126.077	326.652	2.31997	6.01079	2.59089
1_14042_lociStitched	chr16	18228716	18229271	315.684	300.588	702.574	0.95218	2.22556	2.33733
1_14044_lociStitched	chr2	59207276	59208372	445.414	638.858	689.165	1.4343	1.54724	1.07874
1_14046_lociStitched	chr19	17744517	17745003	150.757	127.04	214.666	0.842682	1.42392	1.68975
1_14047_lociStitched	chr19	17691133	17692641	670.758	695.188	896.808	1.03642	1.33701	1.29002
1_1405_lociStitched	chr3	93597380	93598166	325.325	441.26	1129.25	1.35637	3.47113	2.55914
1_14051_lociStitched	chr19	17645972	17646421	256.963	224.231	300.875	0.872619	1.17089	1.34181
1_14053_lociStitched	chr9	60898687	60899687	393.8	489.9	794.3	1.24403	2.01701	1.62135
1_14055_lociStitched	chr9	60812866	60814096	725.946	875.268	1727.29	1.20569	2.37936	1.97344
1_14056_lociStitched	chr9	60759183	60759988	388.091	708.481	1020.34	1.82555	2.62912	1.44018
1_14057_lociStitched	chr9	60836723	60838771	1025.02	1524.53	3106.61	1.48731	3.03077	2.03775
1_14063_lociStitched	chr10	94804183	94805622	891.748	1004.13	932.616	1.12603	1.04583	0.928776
1_14064_lociStitched	chr4	125405960	125406415	240.559	388.115	567.931	1.61339	2.36089	1.46331
1_14069_lociStitched	chr4	125419260	125420507	630.982	523.491	1013.44	0.829644	1.60613	1.93592
1_1407_lociStitched	chr3	93568483	93569317	740.258	1073.36	1969.66	1.44998	2.66077	1.83504
1_14070_lociStitched	chr4	125701136	125703531	1088.29	1081.34	2593.78	0.993618	2.38336	2.39867
1_14074_lociStitched	chr1	39234911	39235986	1004.8	958.47	2291.04	0.953889	2.28009	2.39031
1_14075_lociStitched	chr1	39205035	39205867	342.451	565.178	921.523	1.65039	2.69096	1.6305
1_14078_lociStitched	chr6	146633241	146634714	1389.04	1563.88	3275.07	1.12587	2.35779	2.09419
1_1408_lociStitched	chr2	119558705	119559414	407.533	560.535	789.401	1.37543	1.93702	1.4083
1_14080_lociStitched	chr1	87733033	87733394	70.4672	63.536	180.897	0.901639	2.56711	2.84716
1_14081_lociStitched	chr10	42632656	42633584	325.821	422.518	902.294	1.29678	2.7693	2.13552
1_14083_lociStitched	chr14	26579255	26580526	1138.94	1766.18	4005.56	1.55072	3.51691	2.26792
1_14084_lociStitched	chr14	21031618	21032501	282.737	602.294	894.479	2.13023	3.16365	1.48512
1_14087_lociStitched	chr9	106692870	106694100	650.055	596.181	1182.52	0.917124	1.81911	1.98349
1_1409_lociStitched	chr18	73541374	73542570	1282.59	1376.72	2929.72	1.07339	2.28422	2.12805
1_14090_lociStitched	chr5	124636787	124637785	339.719	301.296	871.853	0.886898	2.56639	2.89367
1_14096_lociStitched	chr19	38507303	38507694	107.564	205.627	289.301	1.91167	2.68957	1.40692
1_14099_lociStitched	chr19	38488255	38488927	217.056	427.123	538.003	1.9678	2.47864	1.2596
1_141_lociStitched	chr10	96459269	96461294	993.06	1292.36	1993.61	1.30139	2.00754	1.54262
1_1410_lociStitched	chr18	73122370	73123407	201.385	427.97	474.013	2.12513	2.35376	1.10758
1_14106_lociStitched	chr19	38566241	38567145	350.029	331.949	517.63	0.948347	1.47882	1.55937
1_14108_lociStitched	chr19	38536145	38536428	296.188	337.279	376.843	1.13873	1.27231	1.1173
1_14117_lociStitched	chr12	36333783	36335138	666.66	865.438	675.467	1.29817	1.01321	0.780492
1_14122_lociStitched	chr16	29657677	29658165	109.556	189.686	199.202	1.7314	1.81826	1.05017
1_14124_lociStitched	chr16	29734833	29736614	942.861	1187.39	2645.68	1.25935	2.80601	2.22814
1_14128_lociStitched	chr16	29714550	29715081	164.291	405.1	423.526	2.46574	2.57789	1.04548
1_1413_lociStitched	chr18	73287332	73288086	469.516	542.201	404.747	1.15481	0.862052	0.746489
1_14130_lociStitched	chr10	45314699	45315315	444.259	495.634	1161.47	1.11564	2.61439	2.3434
1_14132_lociStitched	chr10	45350016	45350586	195.852	453.093	321.195	2.31345	1.63999	0.708894
1_14133_lociStitched	chr7	68692407	68693389	625.632	808.382	820.952	1.2921	1.3122	1.01555
1_14135_lociStitched	chr7	68978131	68978972	828.721	1230.05	1154.44	1.48427	1.39304	0.938534
1_14136_lociStitched	chr7	69101778	69102004	111.147	90.7616	30.3292	0.816592	0.272875	0.334163
1_14137_lociStitched	chr16	17921279	17922777	1035.42	1308.65	3816.16	1.26389	3.68562	2.91609
1_1414_lociStitched	chr18	73182833	73183234	89.824	69.1725	189.031	0.770089	2.10446	2.73275
1_14142_lociStitched	chr14	70105774	70106924	626.98	753.365	1227.05	1.20158	1.95708	1.62876
1_14143_lociStitched	chr2	180125790	180126948	502.456	731.277	943.191	1.4554	1.87716	1.28979
1_14146_lociStitched	chr11	4660823	4662966	493.319	785.409	1439.45	1.59209	2.9179	1.83274
1_14151_lociStitched	chr4	45488725	45490119	792.071	907.633	2406.6	1.1459	3.03837	2.65151
1_14152_lociStitched	chr4	45472278	45473816	949.561	1216.87	2977.57	1.2815	3.13573	2.44692
1_14154_lociStitched	chr17	21515599	21517173	1969.39	1995.2	4185.27	1.01311	2.12516	2.09766
1_14159_lociStitched	chr1	74386607	74387712	973.726	1246.33	3584.29	1.27996	3.681	2.87588
1_14164_lociStitched	chr14	51961429	51961860	242.136	305.148	338.981	1.26023	1.39996	1.11088
1_14168_lociStitched	chr2	160891817	160893037	808.982	592.798	2201.86	0.73277	2.72176	3.71434
1_1418_lociStitched	chr10	77339697	77340255	229.45	244.013	474.523	1.06347	2.06809	1.94466
1_14181_lociStitched	chr8	77834732	77836054	64.3814	308.026	480.018	4.78439	7.45585	1.55837
1_14182_lociStitched	chr8	77681503	77682288	339.905	529.482	925.986	1.55774	2.72425	1.74885
1_14189_lociStitched	chr13	12267178	12267543	123.151	133.736	357.882	1.08595	2.90605	2.67604
1_14190_lociStitched	chr13	12195263	12196707	1335.99	1422.77	1878.79	1.06496	1.40629	1.32051
1_14194_lociStitched	chr5	122899265	122900897	912.941	962.717	2883.09	1.05452	3.15803	2.99474
1_14199_lociStitched	chr10	8910289	8911226	596.682	817.626	1494.7	1.37029	2.50503	1.8281
1_142_lociStitched	chr10	96822159	96822565	341.121	601.936	782.159	1.76458	2.29291	1.29941
1_14202_lociStitched	chr10	8998451	8999909	1057.34	1248.34	1445.02	1.18064	1.36666	1.15756
1_14208_lociStitched	chr10	8835092	8836129	843.185	624.378	1194.62	0.740499	1.4168	1.9133
1_14210_lociStitched	chr10	8787463	8788136	311.195	307.292	680.268	0.987457	2.18599	2.21375
1_14213_lociStitched	chr10	8968078	8969802	1835.2	2591.69	4143.46	1.41221	2.25777	1.59875
1_14214_lociStitched	chr10	8729427	8730839	584.144	1036.83	1818.23	1.77496	3.11264	1.75364
1_14218_lociStitched	chr3	79899557	79900426	505.497	791.572	814.514	1.56593	1.61131	1.02898
1_14222_lociStitched	chr3	79968624	79970816	1180.17	1645.1	1364.08	1.39395	1.15583	0.829181
1_14223_lociStitched	chr10	78457000	78459165	1092.03	1528.27	4205.95	1.39948	3.85151	2.75209
1_14224_lociStitched	chr10	78481511	78482606	613.638	986.705	1802.48	1.60796	2.93737	1.82677
1_14230_lociStitched	chr15	69033602	69034399	434.524	559.016	568.5	1.2865	1.30833	1.01697
1_14231_lociStitched	chr15	68948527	68949417	1219.92	1244.93	1134.66	1.0205	0.930109	0.911424
1_14245_lociStitched	chr13	113183305	113183540	45.1905	46.1305	144.548	1.0208	3.19865	3.13347
1_14251_lociStitched	chr5	120516252	120518109	1155.05	1655.52	5492.82	1.43328	4.75547	3.31789
1_14257_lociStitched	chr7	71023657	71024731	409.087	738.16	888.413	1.80441	2.1717	1.20355
1_14259_lociStitched	chr7	70975455	70975843	126.721	287.314	168.547	2.2673	1.33007	0.586631
1_14260_lociStitched	chr7	70822123	70822908	342.966	510.642	905.654	1.4889	2.64065	1.77356
1_14264_lociStitched	chr7	70514618	70515234	235.99	476.661	405.143	2.01984	1.71678	0.849961
1_14265_lociStitched	chr7	70767603	70768615	537.17	574.816	598.497	1.07008	1.11417	1.0412
1_14266_lociStitched	chr4	47603248	47604510	784.081	1248.62	1564.63	1.59247	1.99549	1.25308
1_1427_lociStitched	chr13	60110321	60110832	356.014	316.82	629.297	0.88991	1.76762	1.98629
1_14270_lociStitched	chr6	50187949	50189045	790.983	938.614	956.589	1.18664	1.20937	1.01915
1_14272_lociStitched	chr6	50254669	50255500	488.545	523.447	1171.71	1.07144	2.39837	2.23845
1_14273_lociStitched	chr6	50328547	50329340	566.836	636.383	624.329	1.12269	1.10143	0.981059
1_14274_lociStitched	chr6	50354501	50355689	1473.6	1482.98	1941.67	1.00637	1.31764	1.3093
1_14277_lociStitched	chr5	103436052	103436567	305.858	361.89	652.814	1.1832	2.13437	1.8039
1_14282_lociStitched	chr1	143739045	143740682	2078.17	2324.87	4601.93	1.11871	2.21442	1.97944
1_14285_lociStitched	chr4	109640827	109641332	227.351	222.402	285.274	0.978232	1.25478	1.2827
1_14286_lociStitched	chr4	109656973	109658091	1704.84	1904.51	4158.74	1.11712	2.43937	2.18362
1_14288_lociStitched	chrX	94990359	94991400	485.522	713.501	1137.19	1.46955	2.3422	1.59381
1_14293_lociStitched	chr10	24682524	24682758	146.578	125.564	167.146	0.856641	1.14033	1.33116
1_14297_lociStitched	chr5	67778029	67778483	243.117	417.135	693.939	1.71578	2.85434	1.66358
1_14299_lociStitched	chr11	59458914	59459465	197.644	201.886	498.324	1.02147	2.52133	2.46834
1_1430_lociStitched	chr13	60190099	60190434	94.5705	198.22	335.637	2.096	3.54906	1.69326
1_14301_lociStitched	chr13	30984849	30986415	1822.67	2609.27	3598.35	1.43157	1.97422	1.37907
1_14305_lociStitched	chr14	48990702	48991161	330.618	465.885	501.366	1.40914	1.51645	1.07616
1_14308_lociStitched	chr8	67973178	67974798	1336.34	2060.48	2902.72	1.54188	2.17214	1.40876
1_14309_lociStitched	chr8	68061765	68062954	1026.46	1427.28	2538.28	1.39048	2.47284	1.77841
1_14312_lociStitched	chr8	67910859	67911169	188.697	198.741	255.471	1.05323	1.35387	1.28545
1_1432_lociStitched	chr7	46997038	46998253	376.65	617.706	921.942	1.64	2.44774	1.49253
1_14324_lociStitched	chr2	26147470	26148317	286.455	225.387	513.79	0.786813	1.79361	2.27959
1_14325_lociStitched	chr2	26132742	26133639	363.285	527.346	1405.87	1.4516	3.86988	2.66593
1_14328_lociStitched	chr4	152226240	152227469	891.639	619.785	1657.8	0.695107	1.85927	2.6748
1_14329_lociStitched	chr4	152267540	152268455	563.64	732.183	1565.2	1.29903	2.77695	2.13772
1_1433_lociStitched	chr7	47014652	47015984	528.671	799.466	2271.86	1.51222	4.2973	2.84172
1_14332_lociStitched	chr2	155902968	155904130	754.254	786.79	1452.85	1.04314	1.92621	1.84655
1_14333_lociStitched	chr1	62884695	62885532	596.865	483.368	698.058	0.809844	1.16954	1.44416
1_14334_lociStitched	chr1	62591351	62592095	138.458	501.307	475.118	3.62063	3.43149	0.947759
1_14335_lociStitched	chr1	62860007	62861867	850.95	1092.94	1991.87	1.28437	2.34077	1.8225
1_14336_lociStitched	chr1	62823106	62823902	224.95	410.497	299.933	1.82484	1.33333	0.730657
1_14337_lociStitched	chr1	62721694	62722160	296.05	358.354	780.037	1.21045	2.63482	2.17672
1_14340_lociStitched	chr1	62751052	62751863	343.783	749.769	1168	2.18094	3.3975	1.55782
1_14341_lociStitched	chr1	62773867	62774772	449.151	651.148	1057.85	1.44973	2.35523	1.6246
1_14342_lociStitched	chr1	62515800	62516425	432.5	426.812	564.312	0.98685	1.30477	1.32216
1_14346_lociStitched	chr18	84408206	84409025	391.646	748.157	652.661	1.91029	1.66646	0.872359
1_14350_lociStitched	chr10	40371943	40373091	398.7	572.508	750.218	1.43593	1.88166	1.31041
1_14351_lociStitched	chr10	40417041	40417549	355.194	384.708	581.203	1.08309	1.6363	1.51076
1_14352_lociStitched	chr10	40348538	40350182	1742.64	2346.15	5721.45	1.34632	3.28321	2.43865
1_14357_lociStitched	chr7	35234430	35235592	599.011	640.03	1957.62	1.06848	3.26809	3.05864
1_14359_lociStitched	chr5	91563665	91564441	280.524	297.829	459.082	1.06169	1.63651	1.54143
1_14361_lociStitched	chr5	91602859	91604095	98.5092	186.76	451.264	1.89586	4.58093	2.41628
1_14364_lociStitched	chr8	36961728	36962469	224.375	198.81	298.697	0.886063	1.33124	1.50242
1_14365_lociStitched	chr8	36779030	36780276	760.558	1240.14	877.932	1.63057	1.15433	0.707927
1_1437_lociStitched	chr11	95445577	95445961	242.726	201.331	281.779	0.829457	1.16089	1.39958
1_14371_lociStitched	chr10	83162079	83162659	313.316	415.164	512.372	1.32506	1.63532	1.23414
1_14373_lociStitched	chr10	83216985	83217841	486.294	637.292	580.282	1.31051	1.19328	0.910544
1_14376_lociStitched	chr8	123999207	123999989	289.34	237.806	857.463	0.821892	2.96351	3.60572
1_1438_lociStitched	chr4	109475740	109477020	1448.45	1640.58	3779.84	1.13264	2.60958	2.30397
1_14381_lociStitched	chr3	59330459	59331939	467.384	845.672	754.948	1.80937	1.61526	0.89272
1_14383_lociStitched	chr9	42520517	42521221	335.245	324.614	816.71	0.968291	2.43616	2.51594
1_14384_lociStitched	chr9	42471167	42472522	1287.39	1631.15	2958.78	1.26702	2.29828	1.81392
1_14385_lociStitched	chr9	42549066	42549286	116.028	95.744	156.112	0.82518	1.34547	1.63051
1_14386_lociStitched	chr16	97921641	97922990	1783.11	1911.67	5026.91	1.0721	2.81919	2.6296
1_14388_lociStitched	chr6	72713908	72715155	564.891	708.545	1145	1.2543	2.02693	1.61598
1_1439_lociStitched	chr16	63083948	63084758	689.553	1048.71	973.134	1.52085	1.41125	0.927937
1_14395_lociStitched	chr11	90417729	90418739	578.73	940.108	1804.06	1.62443	3.11728	1.91899
1_14397_lociStitched	chr11	90498564	90498766	55.0652	53.6512	126.977	0.974321	2.30594	2.36672
1_14398_lociStitched	chr11	90453986	90454621	356.235	756.348	692.531	2.12317	1.94403	0.915624
1_14405_lociStitched	chr3	128990376	128991207	951.91	1066.09	1065.84	1.11995	1.11969	0.999766
1_14410_lociStitched	chrX	135885449	135886634	695.24	1023.37	1707.94	1.47196	2.45662	1.66894
1_14417_lociStitched	chr18	24094711	24095547	244.196	384.476	540.474	1.57446	2.21328	1.40574
1_1442_lociStitched	chr16	62921878	62922491	170.72	285.168	259.544	1.67038	1.52029	0.910146
1_14421_lociStitched	chr5	137510214	137511963	1014.77	758.192	2505.97	0.747156	2.46949	3.30519
1_14424_lociStitched	chr9	53094569	53094913	231.994	255.73	307.639	1.10231	1.32607	1.20299
1_1443_lociStitched	chr16	62872187	62873665	1076.72	1100.08	1378.68	1.02169	1.28044	1.25326
1_14432_lociStitched	chr1	167031820	167033364	1535.66	1974.47	2371.89	1.28574	1.54454	1.20128
1_14434_lociStitched	chr1	167098734	167099275	267.849	548.953	538.62	2.04948	2.01091	0.981177
1_14436_lociStitched	chr1	167010785	167011861	597.61	1004.88	1373.3	1.68149	2.29798	1.36663
1_14438_lociStitched	chr7	45447777	45448063	74.789	66.8954	272.444	0.894455	3.64283	4.07268
1_14441_lociStitched	chr14	121753180	121754581	893.838	1270.43	1992.92	1.42132	2.22962	1.5687
1_14444_lociStitched	chr14	121824428	121826051	1052.68	942.801	1777.02	0.895621	1.6881	1.88483
1_14445_lociStitched	chr14	121675656	121677162	908.269	967.153	1207.66	1.06483	1.32963	1.24868
1_1445_lociStitched	chr9	32749665	32750379	217.556	243.188	641.529	1.11782	2.9488	2.63799
1_14451_lociStitched	chr16	44716482	44717659	349.804	562.371	552.131	1.60767	1.5784	0.981792
1_14452_lociStitched	chr16	44671596	44672912	611.808	856.453	1007.66	1.39987	1.64702	1.17655
1_14456_lociStitched	chr9	75599245	75599788	187.172	335.303	442.708	1.79141	2.36525	1.32032
1_14458_lociStitched	chr11	3902828	3903606	327.227	419.031	986.193	1.28055	3.01379	2.35351
1_1446_lociStitched	chr9	32645777	32647483	743.134	859.653	1401.82	1.1568	1.88636	1.63068
1_14475_lociStitched	chr5	21733011	21733387	303.77	370.886	603.33	1.22094	1.98614	1.62672
1_1448_lociStitched	chr9	32695442	32697187	1618.14	1903.8	4913.75	1.17653	3.03667	2.58103
1_14489_lociStitched	chr2	18587236	18588512	972.057	1375.78	1855.43	1.41533	1.90877	1.34864
1_14491_lociStitched	chr2	18635126	18635357	88.6809	102.218	179.371	1.15264	2.02266	1.7548
1_14492_lociStitched	chr2	18607847	18609774	1771.49	2474.08	4657.94	1.39661	2.62939	1.8827
1_14494_lociStitched	chr8	41250078	41251140	527.602	556.594	1026.1	1.05495	1.94485	1.84354
1_14496_lociStitched	chr5	73223139	73223540	110.836	117.734	394.023	1.06223	3.55499	3.34673
1_14497_lociStitched	chr5	73168271	73169065	652.827	546.828	1410.54	0.837631	2.16067	2.5795
1_14501_lociStitched	chr14	73312951	73314050	460.151	460.041	735.671	0.999761	1.59876	1.59914
1_14502_lociStitched	chr10	75703897	75705039	1167.12	1181.28	3946.07	1.01213	3.38102	3.34049
1_14506_lociStitched	chr11	119676487	119677594	342.174	383.243	704.052	1.12003	2.05759	1.83709
1_14507_lociStitched	chr11	119640238	119641057	122.031	118.837	377.969	0.973826	3.09732	3.18057
1_14508_lociStitched	chr11	119709785	119711142	554.063	609.293	888.428	1.09968	1.60348	1.45813
1_1451_lociStitched	chr9	32671855	32672925	707.056	904.15	1580.92	1.27875	2.23593	1.74852
1_14510_lociStitched	chr11	119625483	119625772	152.187	91.5263	318.16	0.601405	2.09058	3.47616
1_14514_lociStitched	chr14	112980856	112981467	435.215	614.177	410.714	1.4112	0.943703	0.668723
1_14515_lociStitched	chr14	113025788	113027191	1036.68	1253.44	939.589	1.20909	0.906347	0.749608
1_14516_lociStitched	chr14	113004535	113004960	419.178	386.793	295.545	0.922742	0.705059	0.764092
1_14517_lociStitched	chr14	111680810	111682169	1453.99	2075.74	3261.19	1.42761	2.24292	1.5711
1_14518_lociStitched	chr14	111544154	111545363	373.339	605.951	615.018	1.62306	1.64734	1.01496
1_14519_lociStitched	chr14	113199104	113199595	450.542	640.51	364.027	1.42164	0.807977	0.56834
1_14520_lociStitched	chr14	111226807	111227635	293.526	310.003	516.424	1.05614	1.75938	1.66587
1_14522_lociStitched	chr11	72233791	72234441	494.325	458.575	555.62	0.927679	1.124	1.21162
1_14527_lociStitched	chr11	8623565	8624860	692.696	882.284	2074.33	1.2737	2.99458	2.35109
1_14528_lociStitched	chr11	8482598	8483487	499.351	536.511	770.496	1.07442	1.54299	1.43612
1_14530_lociStitched	chr11	8385963	8386373	214.43	309.099	378.553	1.44149	1.76539	1.2247
1_14533_lociStitched	chr11	8344970	8346070	1358.72	1880.67	1317.36	1.38415	0.96956	0.700474
1_14534_lociStitched	chr11	8496020	8497546	1448.78	1965.18	2189.05	1.35644	1.51095	1.11392
1_14535_lociStitched	chr11	8424374	8425502	766.25	968.501	1606.61	1.26395	2.09672	1.65886
1_14536_lociStitched	chr11	8818886	8819303	288.731	136.234	246.614	0.471837	0.854131	1.81022
1_14538_lociStitched	chr11	8251439	8251961	438.271	525.393	425.795	1.19879	0.971534	0.810432
1_14541_lociStitched	chr11	8680677	8681738	449.546	591.72	502.49	1.31626	1.11777	0.849202
1_14542_lociStitched	chr11	8653283	8654365	625.721	845.908	1406.6	1.35189	2.24797	1.66283
1_14543_lociStitched	chr11	8601412	8601923	330.055	579.576	668.695	1.756	2.02601	1.15376
1_14546_lociStitched	chr11	7944840	7945461	503.879	540.456	373.469	1.07259	0.741188	0.691026
1_14549_lociStitched	chr16	4586179	4588051	1122.26	1231.4	3476.12	1.09725	3.09741	2.82289
1_14554_lociStitched	chr17	85860042	85860507	307.69	263.236	383.207	0.855524	1.24543	1.45575
1_14555_lociStitched	chr17	85679533	85680390	499.974	316.661	762.73	0.633356	1.52554	2.40866
1_14557_lociStitched	chr17	85881775	85883507	886.611	1219.33	1695.97	1.37527	1.91287	1.39091
1_14561_lociStitched	chr7	105628549	105628991	296.184	348.34	894.254	1.17609	3.01925	2.56719
1_14563_lociStitched	chr16	13867829	13868498	283.723	249.938	588.385	0.880924	2.0738	2.35412
1_14566_lociStitched	chr7	37623918	37625269	782.094	843.024	1759.95	1.07791	2.2503	2.08766
1_14567_lociStitched	chr7	37394914	37396198	437.587	606.048	770.015	1.38498	1.75968	1.27055
1_14569_lociStitched	chr7	37689171	37689373	101.283	82.8402	149.197	0.81791	1.47308	1.80102
1_14571_lociStitched	chr7	37291633	37292125	368.213	328.508	788.381	0.89217	2.1411	2.39988
1_14574_lociStitched	chr7	37648470	37649599	728.657	887.846	964.279	1.21847	1.32337	1.08609
1_14575_lociStitched	chr7	37745973	37747141	747.053	1003.2	1276.74	1.34287	1.70904	1.27267
1_14580_lociStitched	chr7	37662952	37664248	543.154	803.39	1201.78	1.47912	2.2126	1.49589
1_14582_lociStitched	chr7	37419636	37420416	304.59	260.91	360.438	0.856594	1.18335	1.38146
1_14583_lociStitched	chr7	37320163	37321052	487.261	291.948	992.657	0.599161	2.03722	3.40012
1_14584_lociStitched	chr7	37490028	37490784	340.805	439.387	411.944	1.28926	1.20874	0.937543
1_14585_lociStitched	chr7	37503781	37504743	225.397	301.972	442.328	1.33974	1.96244	1.4648
1_14587_lociStitched	chr3	89266476	89267014	364.872	634.41	1300.62	1.73872	3.56458	2.05012
1_14596_lociStitched	chr17	50735346	50736710	1055.87	1497.81	2269.01	1.41855	2.14895	1.51489
1_14598_lociStitched	chr17	50803179	50803685	274.96	469.922	495.121	1.70905	1.8007	1.05362
1_14599_lociStitched	chr17	50494944	50495794	655.605	557.26	970.105	0.849994	1.47971	1.74085
1_14602_lociStitched	chr17	50525860	50526307	471.943	404.669	655.525	0.857454	1.38899	1.61991
1_14604_lociStitched	chr17	50454750	50455401	451.924	640.259	775.732	1.41674	1.71651	1.21159
1_14606_lociStitched	chr17	50600314	50600763	179.016	282.107	515.766	1.57587	2.88111	1.82827
1_14609_lociStitched	chr17	50469939	50471464	1296.56	1500.75	2884.54	1.15749	2.22477	1.92206
1_14611_lociStitched	chr12	26460061	26460369	132.409	171.279	379.271	1.29356	2.86439	2.21435
1_14614_lociStitched	chr7	101896106	101897070	618.406	841.668	2629.41	1.36103	4.25191	3.12404
1_14615_lociStitched	chr5	121948308	121949091	256.981	298.401	589.756	1.16118	2.29494	1.97638
1_14617_lociStitched	chr12	56003423	56004791	575.791	673.33	919.433	1.1694	1.59682	1.3655
1_14618_lociStitched	chr12	55960387	55960727	150.246	249.424	293.862	1.6601	1.95587	1.17816
1_14620_lociStitched	chr12	55916315	55916572	156.616	180.799	229.887	1.15441	1.46784	1.2715
1_14625_lociStitched	chr2	84454927	84455344	153.998	124.766	281.517	0.810181	1.82805	2.25635
1_14626_lociStitched	chr11	78152302	78153631	616.39	697.725	1517.85	1.13195	2.46248	2.17543
1_14632_lociStitched	chr10	43154905	43155672	396.386	527.312	971.789	1.3303	2.45163	1.84291
1_14640_lociStitched	chr19	57302123	57302463	53.72	178.432	256.36	3.32152	4.77215	1.43674
1_14644_lociStitched	chr2	135641247	135642893	613.3	779.546	1228.41	1.27107	2.00295	1.5758
1_14649_lociStitched	chr2	135692297	135693503	1331.3	1727.11	3218.21	1.29731	2.41734	1.86335
1_1465_lociStitched	chr5	103620437	103621001	284.087	353.459	994.445	1.24419	3.5005	2.81347
1_14654_lociStitched	chr2	135853892	135855189	846.682	1141.75	1219.05	1.3485	1.4398	1.0677
1_14656_lociStitched	chr13	114760984	114761307	269.899	400.036	589.927	1.48217	2.18573	1.47469
1_14657_lociStitched	chr13	114719328	114720936	883.757	1522.29	1010.31	1.72253	1.1432	0.663674
1_14659_lociStitched	chr13	114855527	114856249	289.305	689.871	998.526	2.38458	3.45146	1.44741
1_14665_lociStitched	chr3	28091266	28092199	614.101	848.19	1076.5	1.38119	1.75296	1.26917
1_14677_lociStitched	chr12	35021972	35022362	214.617	391.989	269.529	1.82646	1.25586	0.687593
1_14678_lociStitched	chr12	35038862	35039431	72.3768	297.928	455.997	4.11635	6.30031	1.53056
1_14683_lociStitched	chr11	75119392	75120314	446.986	486.724	738.245	1.0889	1.65161	1.51676
1_14684_lociStitched	chr11	75077824	75078487	164.225	275.476	377.579	1.67743	2.29915	1.37064
1_14693_lociStitched	chr17	49951756	49952364	248.307	512.97	873.514	2.06587	3.51787	1.70286
1_14694_lociStitched	chr17	50019104	50021103	1901.65	2908.94	3685.56	1.5297	1.93808	1.26697
1_14695_lociStitched	chr17	49977497	49978316	494.758	553.644	514.004	1.11902	1.0389	0.928402
1_14696_lociStitched	chr17	50002044	50003975	1467.75	2060.76	2765.39	1.40403	1.88409	1.34192
1_14697_lociStitched	chr17	50054787	50055786	1184.41	1223.78	1999.4	1.03323	1.68809	1.6338
1_14699_lociStitched	chr17	50182309	50183267	767.262	1194.72	2014.96	1.55712	2.62617	1.68655
1_147_lociStitched	chr10	96441895	96442979	573.328	495.28	577.772	0.863868	1.00775	1.16656
1_14700_lociStitched	chr17	50091695	50092685	569.448	723.591	598.257	1.27069	1.05059	0.826789
1_14703_lociStitched	chr17	50070026	50070541	280.726	386.301	420.755	1.37608	1.49881	1.08919
1_1471_lociStitched	chr6	17631296	17631956	579.15	545.556	1271.95	0.941994	2.19624	2.33148
1_14711_lociStitched	chr7	99965350	99966288	312.823	448.645	684.177	1.43418	2.18711	1.52498
1_14716_lociStitched	chrX	136645495	136646288	614.02	490.629	620.285	0.799044	1.0102	1.26426
1_1472_lociStitched	chr6	17584024	17584443	189.388	319.152	580.818	1.68518	3.06681	1.81988
1_14721_lociStitched	chr19	7069005	7070363	319.673	495.942	848.071	1.5514	2.65293	1.71002
1_1473_lociStitched	chr3	50905919	50906858	583.776	641.243	938.437	1.09844	1.60753	1.46346
1_14730_lociStitched	chr11	105974533	105975540	562.409	336.741	809.225	0.598747	1.43885	2.40311
1_14738_lociStitched	chr5	33953290	33954569	569.155	555.598	1012.84	0.97618	1.77955	1.82297
1_14742_lociStitched	chr11	118239184	118240287	619.665	469.988	710.773	0.758455	1.14703	1.51232
1_14743_lociStitched	chr11	118254179	118254987	178.891	288.779	555.015	1.61427	3.10253	1.92194
1_14746_lociStitched	chr7	98185037	98185856	435.708	723.259	1126.45	1.65996	2.58534	1.55747
1_1475_lociStitched	chr3	51155763	51157395	671.568	1075.49	1487.89	1.60146	2.21555	1.38346
1_14753_lociStitched	chr5	21512819	21513934	677.808	885.979	1053.67	1.30712	1.55453	1.18928
1_14759_lociStitched	chr5	74246203	74247307	717.49	1061.61	1190	1.47961	1.65856	1.12094
1_1476_lociStitched	chr3	50932483	50933002	295.259	391.586	313.787	1.32624	1.06275	0.801325
1_14760_lociStitched	chr5	74260116	74260665	286.139	265.387	561.188	0.927475	1.96124	2.1146
1_14761_lociStitched	chr5	74315708	74316730	894.863	863.59	1780.22	0.965053	1.98938	2.06142
1_14762_lociStitched	chr5	74189943	74190530	650.689	724.652	1115.59	1.11367	1.71448	1.53949
1_14763_lociStitched	chr5	74172352	74173793	645.28	1226.58	1387.97	1.90085	2.15096	1.13158
1_14766_lociStitched	chr4	46095029	46096077	468.875	422.554	1034.8	0.901207	2.20697	2.44891
1_14768_lociStitched	chrX	23555991	23556561	197.277	368.562	743.679	1.86825	3.76972	2.01779
1_14771_lociStitched	chr2	112318769	112319158	196.212	231.299	238.146	1.17883	1.21372	1.0296
1_14773_lociStitched	chr11	107591995	107592907	406.478	390.883	484.546	0.961633	1.19206	1.23962
1_14774_lociStitched	chr11	107573323	107574194	642.188	479.834	856.454	0.747186	1.33365	1.7849
1_14777_lociStitched	chr1	138969746	138970843	908.974	1393.08	972.271	1.53259	1.06964	0.697929
1_14778_lociStitched	chr1	138928683	138929312	307.581	524.649	778.891	1.70573	2.53231	1.48459
1_1478_lociStitched	chr3	51062750	51063384	293.796	452.613	549.678	1.54057	1.87095	1.21446
1_14780_lociStitched	chr2	49432418	49433727	808.569	716.023	1316.2	0.885543	1.62781	1.83821
1_14781_lociStitched	chr2	49515474	49516447	636.634	802.433	862.564	1.26043	1.35488	1.07494
1_14782_lociStitched	chr2	49312375	49313516	862.596	1061.13	1461.51	1.23016	1.69431	1.37731
1_14786_lociStitched	chr1	106039106	106039791	318.388	488.885	661.71	1.5355	2.07831	1.35351
1_14788_lociStitched	chr10	9907501	9908764	573.655	906.076	1043.49	1.57948	1.81902	1.15166
1_14793_lociStitched	chr19	40595359	40596084	286.375	260.71	345.535	0.91038	1.20658	1.32536
1_148_lociStitched	chr10	96690100	96691272	762.62	967.838	1315.34	1.26909	1.72476	1.35905
1_14801_lociStitched	chr1	160673324	160673760	157.832	240.192	292.73	1.52182	1.8547	1.21873
1_14802_lociStitched	chr1	160595877	160597163	624.867	573.427	586.545	0.917679	0.938671	1.02288
1_14803_lociStitched	chr1	160692450	160693292	277.439	324.759	433.293	1.17056	1.56176	1.3342
1_14807_lociStitched	chr5	72816277	72818191	1265.15	1524.12	2258.71	1.20469	1.78533	1.48198
1_14814_lociStitched	chr16	10526680	10527193	70.9992	122.864	220.487	1.73049	3.10549	1.79457
1_14818_lociStitched	chr19	45248579	45249380	297.812	435.504	611.483	1.46235	2.05325	1.40408
1_1482_lociStitched	chr3	51179886	51180897	246.684	375.89	452.119	1.52377	1.83279	1.2028
1_14825_lociStitched	chr13	35537868	35538770	640.51	659.542	616.878	1.02971	0.963104	0.935312
1_14827_lociStitched	chr13	35740321	35742483	1231.48	1484.86	4892.82	1.20576	3.97314	3.29514
1_14830_lociStitched	chr13	35765768	35766126	190.456	352.2	261.519	1.84925	1.37312	0.742529
1_14831_lociStitched	chr13	35603971	35604504	298.96	281.904	427.04	0.942949	1.42842	1.51484
1_14832_lociStitched	chrX	71464528	71464871	221.269	281.123	322.591	1.2705	1.45791	1.14751
1_14838_lociStitched	chr19	41006784	41007911	877.482	704.375	1517.28	0.802723	1.72913	2.15408
1_14839_lociStitched	chr19	40964888	40966102	772.59	601.78	833.775	0.778913	1.0792	1.38552
1_1484_lociStitched	chr3	87909981	87911047	806.749	863.993	2259.71	1.07096	2.801	2.61542
1_14840_lociStitched	chr13	29701009	29701889	578.776	710.424	845.328	1.22746	1.46054	1.18989
1_14841_lociStitched	chr13	29727013	29727770	321.498	423.541	374.791	1.3174	1.16576	0.884897
1_14842_lociStitched	chr13	29679424	29680512	630.17	723.411	834.822	1.14796	1.32476	1.15401
1_14843_lociStitched	chr13	29574858	29575649	262.454	458.938	495.166	1.74864	1.88668	1.07894
1_14844_lociStitched	chr13	29526990	29527387	154.473	268.094	208.901	1.73554	1.35235	0.779209
1_14845_lociStitched	chr13	29637702	29638690	379.392	366.844	611.374	0.966927	1.61146	1.66658
1_14848_lociStitched	chr13	29653102	29653640	393.601	405.598	427.818	1.03048	1.08693	1.05478
1_14849_lociStitched	chr13	29797335	29797924	336.908	270.469	318.413	0.802797	0.945105	1.17726
1_14850_lociStitched	chr13	29511153	29511930	562.004	568.22	500.155	1.01106	0.889949	0.880213
1_14854_lociStitched	chr2	29100591	29101202	305.989	524.116	679.615	1.71286	2.22105	1.29669
1_14856_lociStitched	chr11	77108872	77109542	232.758	322.136	350.477	1.384	1.50576	1.08798
1_14858_lociStitched	chr11	96766182	96767028	250.331	185.866	499.901	0.742481	1.99696	2.68958
1_14859_lociStitched	chr4	65476988	65477626	346.498	578.602	691.783	1.66986	1.9965	1.19561
1_14861_lociStitched	chr4	65587146	65587531	220.105	307.923	271.733	1.39899	1.23456	0.882471
1_14862_lociStitched	chr4	65610134	65611393	997.632	1522.76	1859.54	1.52638	1.86396	1.22117
1_14863_lociStitched	chr15	73119224	73119822	297.266	177.486	702.231	0.597063	2.3623	3.95654
1_14864_lociStitched	chr15	73135794	73136333	371.425	219.589	677.577	0.591206	1.82426	3.08567
1_14867_lociStitched	chr4	98320843	98322625	1464.45	1663.68	3595.01	1.13604	2.45486	2.16088
1_14870_lociStitched	chr4	98180358	98180734	255.154	261.696	367.164	1.02564	1.43899	1.40302
1_14885_lociStitched	chr18	12917150	12917885	368.455	576.755	545.297	1.56533	1.47995	0.945457
1_14886_lociStitched	chr18	12861024	12863101	2744.76	4291.29	6991.39	1.56345	2.54718	1.6292
1_14888_lociStitched	chr18	12947043	12948215	443.25	212.718	624.442	0.479905	1.40878	2.93554
1_14889_lociStitched	chr15	40824860	40825327	254.095	238.964	181.009	0.940452	0.712369	0.757475
1_14890_lociStitched	chr15	40761413	40762025	369.77	473.566	431.705	1.2807	1.16749	0.911605
1_14892_lociStitched	chr17	13743007	13744062	238.536	273.139	502.918	1.14507	2.10836	1.84125
1_14893_lociStitched	chr17	13654619	13655278	726.02	724.768	387.36	0.998275	0.533539	0.534461
1_14894_lociStitched	chr17	13700037	13700624	280.058	557.885	494.841	1.99204	1.76693	0.886995
1_1490_lociStitched	chr3	144643015	144644454	1454.83	2048.99	3855.08	1.40841	2.64985	1.88145
1_14902_lociStitched	chr5	142780698	142781156	186.177	86.5162	397.636	0.464699	2.13579	4.59608
1_14908_lociStitched	chr11	88009917	88010331	284.584	152.6	336.748	0.536223	1.1833	2.20673
1_14911_lociStitched	chr2	156460575	156460953	98.3178	156.227	265.999	1.589	2.7055	1.70264
1_14916_lociStitched	chr2	91870854	91871311	238.92	277.399	381.961	1.16106	1.5987	1.37694
1_14917_lociStitched	chr2	91904698	91905086	265.159	250.066	182.244	0.943079	0.687299	0.728782
1_14921_lociStitched	chr15	73067246	73068208	501.298	776.815	1954.78	1.54961	3.89944	2.51641
1_14922_lociStitched	chr15	72986741	72988221	882.968	792.984	869.5	0.898089	0.984747	1.09649
1_14923_lociStitched	chr15	72945817	72946593	363.478	445.502	484.845	1.22566	1.3339	1.08831
1_14925_lociStitched	chr15	72971404	72972255	62.974	117.864	282.702	1.87162	4.48919	2.39856
1_14944_lociStitched	chr9	78880035	78881469	952.319	1052.56	777.802	1.10526	0.816744	0.738965
1_14946_lociStitched	chr9	78749937	78750837	529.92	575.1	920.61	1.08526	1.73726	1.60078
1_14947_lociStitched	chr9	79004430	79005057	602.296	594.835	436.768	0.987612	0.725172	0.734268
1_14949_lociStitched	chr2	20249317	20249705	151.63	241.608	200.208	1.5934	1.32037	0.828649
1_14951_lociStitched	chr14	65533660	65535517	1268.52	1263.69	2239.36	0.996194	1.76533	1.77208
1_14957_lociStitched	chr12	116070955	116071302	90.914	141.541	187.935	1.55687	2.06718	1.32778
1_14963_lociStitched	chr15	35444789	35445183	111.502	103.386	211.302	0.927208	1.89505	2.04383
1_14966_lociStitched	chr11	103050188	103052253	957.747	979.429	3869.81	1.02264	4.04053	3.95109
1_14968_lociStitched	chr2	112284241	112284946	416.796	582.683	840.431	1.398	2.01641	1.44235
1_14971_lociStitched	chr6	54605330	54605821	299.805	281.196	699.724	0.93793	2.33393	2.48839
1_14975_lociStitched	chr9	57075651	57077429	1126.54	1633.09	5555.01	1.44965	4.93103	3.40152
1_14976_lociStitched	chr8	60954134	60954963	975.07	1092.79	2151.26	1.12073	2.20626	1.96859
1_14979_lociStitched	chr2	114174547	114175462	1127.01	1333.98	2612.05	1.18365	2.31769	1.95809
1_14981_lociStitched	chr5	34235360	34236169	152.416	258.233	465.094	1.69427	3.05149	1.80107
1_14984_lociStitched	chr15	100488959	100489792	138.944	179.345	624.667	1.29077	4.4958	3.48305
1_14985_lociStitched	chrX	99152285	99153162	89.8048	219.162	298.706	2.44043	3.32617	1.36295
1_14987_lociStitched	chrX	99198569	99199901	855.41	1048.82	1872.53	1.2261	2.18904	1.78537
1_14988_lociStitched	chrX	99285411	99286151	157.768	367.484	654.012	2.32927	4.1454	1.7797
1_14994_lociStitched	chr2	119978109	119978584	238.26	230.66	324.377	0.968102	1.36144	1.4063
1_150_lociStitched	chr10	96502069	96503805	734.154	1082.4	1173.02	1.47434	1.59778	1.08372
1_15001_lociStitched	chr3	121312473	121314537	1167.81	1028.49	1610.54	0.8807	1.37911	1.56592
1_15003_lociStitched	chr7	112138514	112139144	294.336	398.034	455.805	1.35231	1.54859	1.14514
1_1501_lociStitched	chr7	28586712	28587901	606.271	504.493	1142.39	0.832124	1.88429	2.26444
1_15019_lociStitched	chr5	20222009	20222827	452.518	455.135	322.21	1.00578	0.712039	0.707944
1_15021_lociStitched	chr5	20719908	20720834	506.615	719.224	681.906	1.41967	1.34601	0.948114
1_15022_lociStitched	chr5	20751324	20752329	1137.76	1414.84	1182.58	1.24353	1.0394	0.835843
1_15024_lociStitched	chr5	20701637	20702880	1572.39	2178.48	4631.79	1.38545	2.94569	2.12616
1_15025_lociStitched	chr5	20620637	20621320	718.379	662.851	624.877	0.922704	0.869842	0.94271
1_15027_lociStitched	chr7	112272685	112273863	694.549	813.291	848.16	1.17096	1.22117	1.04287
1_15028_lociStitched	chr4	14881217	14883019	2258.63	3478.94	3828.53	1.54029	1.69507	1.10049
1_15029_lociStitched	chr4	14845187	14846156	419.868	415.41	843.418	0.989384	2.00877	2.03032
1_15031_lociStitched	chr17	73194657	73195124	188.388	233.967	260.679	1.24194	1.38374	1.11417
1_15034_lociStitched	chr13	94438789	94439211	197.791	280.419	516.401	1.41775	2.61084	1.84153
1_15035_lociStitched	chr13	94381939	94383220	1497.75	2091.36	2893.14	1.39634	1.93166	1.38338
1_15036_lociStitched	chr13	94398796	94399526	387.119	494.794	1014.34	1.27814	2.62021	2.05001
1_15037_lociStitched	chr13	94464172	94464723	165.796	309.772	441.627	1.86839	2.66368	1.42565
1_15040_lociStitched	chr11	62911023	62911943	236.256	319.148	458.436	1.35086	1.94042	1.43644
1_15043_lociStitched	chr4	32249764	32251498	2041.44	2396.39	4442.33	1.17387	2.17608	1.85376
1_15044_lociStitched	chr4	32343278	32343895	232.917	493.662	469.352	2.11947	2.0151	0.950756
1_15047_lociStitched	chr4	32195780	32196895	584.929	831.344	935.485	1.42127	1.59931	1.12527
1_15049_lociStitched	chr4	32179057	32180677	897.48	1418.31	2172.58	1.58032	2.42076	1.53181
1_15055_lociStitched	chr4	32386415	32387734	866.583	994.658	1698.21	1.14779	1.95967	1.70733
1_15060_lociStitched	chr1	43819011	43819716	470.376	452.892	754.139	0.96283	1.60327	1.66516
1_15065_lociStitched	chr1	180365201	180365706	340.118	372.74	1079.94	1.09592	3.1752	2.8973
1_15066_lociStitched	chr1	180344082	180345070	171.023	387.395	730.527	2.26516	4.27152	1.88574
1_15071_lociStitched	chr6	71823167	71823957	484.902	498.885	1162.96	1.02884	2.39834	2.33112
1_15072_lociStitched	chr6	71791634	71793396	593.089	697.928	1068.65	1.17677	1.80184	1.53118
1_15073_lociStitched	chr1	185183650	185184462	235.561	357.199	598.2	1.51637	2.53947	1.6747
1_15076_lociStitched	chr1	185111356	185112229	507.824	704.511	765.708	1.38731	1.50782	1.08686
1_15079_lociStitched	chr1	12850373	12852017	559.289	877.896	1358.11	1.56966	2.42828	1.547
1_1508_lociStitched	chr8	121585210	121585736	315.863	366.99	1399.74	1.16187	4.43147	3.8141
1_15082_lociStitched	chr1	12942629	12944063	558.4	724.887	733.491	1.29815	1.31356	1.01187
1_15083_lociStitched	chr1	13052223	13052508	169.946	180.833	275.452	1.06406	1.62083	1.52325
1_15089_lociStitched	chr2	73428961	73429423	133.287	247.124	415.061	1.85407	3.11404	1.67957
1_15090_lociStitched	chr2	73443389	73444648	823.134	650.903	1216.32	0.790762	1.47767	1.86867
1_15094_lociStitched	chr14	14012195	14013854	1807.98	2410.2	5199.14	1.33309	2.87567	2.15714
1_15095_lociStitched	chr5	72183938	72184676	506.268	634.532	824.272	1.25335	1.62813	1.29902
1_151_lociStitched	chr16	78830927	78831639	1090.5	1313.71	1685.09	1.20469	1.54525	1.28269
1_15100_lociStitched	chr12	84881150	84882208	577.456	570.05	1018.11	0.987175	1.7631	1.78601
1_15101_lociStitched	chr12	84906893	84908042	395.371	390.43	696.409	0.987504	1.76141	1.7837
1_15106_lociStitched	chr2	70842062	70842665	305.48	288.294	408.533	0.943743	1.33735	1.41707
1_15108_lociStitched	chr2	70937443	70939015	1396.56	1916.27	2332.85	1.37213	1.67042	1.21739
1_15114_lociStitched	chr10	42893629	42894920	1173	1160.87	2175.59	0.989654	1.85472	1.87411
1_15116_lociStitched	chr10	42957972	42959600	920.96	1006.76	2185.75	1.09316	2.37334	2.17109
1_15120_lociStitched	chr11	57600877	57601158	131.368	237.445	257.846	1.80749	1.96278	1.08592
1_15125_lociStitched	chr2	170133094	170133866	712.17	836.694	2376.14	1.17485	3.33648	2.83992
1_15132_lociStitched	chr2	170246090	170246823	409.82	348.248	701.115	0.849759	1.71079	2.01326
1_15133_lociStitched	chr2	170058810	170059275	201.996	206.321	296.81	1.02141	1.46938	1.43858
1_15135_lociStitched	chr15	100045302	100046229	250.939	394.531	939.422	1.57222	3.74363	2.38111
1_15136_lociStitched	chr15	100108241	100108772	230.826	343.238	381.683	1.487	1.65355	1.112
1_15137_lociStitched	chr15	100126598	100126975	248.556	164.938	627.215	0.663583	2.52343	3.80274
1_15150_lociStitched	chr14	76152035	76153428	1419.19	1617.83	3697.72	1.13997	2.60552	2.2856
1_15153_lociStitched	chr1	106261816	106262433	311.276	486.998	684.747	1.56452	2.1998	1.40606
1_15154_lociStitched	chr1	106192797	106193242	235.316	273.052	324.583	1.16036	1.37935	1.18872
1_15161_lociStitched	chr1	106316238	106318020	881.021	1585.09	1618.23	1.79915	1.83677	1.02091
1_15162_lociStitched	chr8	107489529	107490491	217.508	420.586	459.932	1.93366	2.11455	1.09355
1_15164_lociStitched	chr8	107472505	107473125	272.986	185.442	380.928	0.67931	1.39541	2.05416
1_15166_lociStitched	chr8	121850635	121851378	213.241	270.303	547.294	1.2676	2.56655	2.02474
1_15170_lociStitched	chr13	73885817	73886377	211.736	162.568	243.32	0.767786	1.14917	1.49673
1_15172_lociStitched	chr2	10087072	10087719	165.114	305.319	504.401	1.84914	3.05486	1.65204
1_15174_lociStitched	chr8	107114305	107115172	513.177	636.812	1046.3	1.24092	2.03886	1.64302
1_15175_lociStitched	chr1	181150778	181151795	627.591	1005.71	1969.42	1.6025	3.13807	1.95824
1_15176_lociStitched	chr4	133613942	133615470	605.394	503.17	1884.48	0.831146	3.11282	3.74522
1_15178_lociStitched	chr7	122014908	122016211	1291.01	1702.24	3009.8	1.31853	2.33135	1.76814
1_1518_lociStitched	chr10	59259187	59259770	209.472	357.379	311.38	1.7061	1.4865	0.871289
1_15182_lociStitched	chr8	106050987	106051540	370.123	391.635	483.543	1.05812	1.30644	1.23468
1_15183_lociStitched	chr10	23449289	23450920	1825.09	2060.93	2999.57	1.12922	1.64352	1.45544
1_15184_lociStitched	chr10	23203230	23204570	539.082	534.258	1019.07	0.991051	1.89038	1.90745
1_15186_lociStitched	chr10	23283876	23286083	813.5	1326.19	1412.26	1.63022	1.73603	1.0649
1_15187_lociStitched	chr10	23088560	23088774	177.727	73.6802	178.326	0.41457	1.00337	2.42027
1_15189_lociStitched	chr10	23393913	23395162	905.275	1601.22	1269.36	1.76876	1.40218	0.792746
1_15191_lociStitched	chr10	23178715	23179042	163.631	208.593	327.621	1.27478	2.0022	1.57062
1_15192_lociStitched	chr10	23237067	23237282	44.161	145.426	252.281	3.29309	5.71276	1.73477
1_15199_lociStitched	chr6	137109668	137111563	1857.67	2118.8	3845.71	1.14057	2.07018	1.81504
1_152_lociStitched	chr16	78937720	78938288	624.062	705.854	1195.53	1.13106	1.91572	1.69373
1_15214_lociStitched	chr19	29850889	29851564	135.877	294.908	475.673	2.17039	3.50075	1.61295
1_15216_lociStitched	chr11	65058605	65059271	273.859	365.701	340.659	1.33536	1.24392	0.931524
1_15217_lociStitched	chr2	29826696	29827777	767.402	978.305	2369.98	1.27483	3.08832	2.42254
1_15223_lociStitched	chr4	124708557	124710363	1064.1	1431.26	5034.23	1.34504	4.73099	3.51735
1_15226_lociStitched	chr11	119090874	119091755	163.337	156.289	761.625	0.95685	4.66289	4.87317
1_15227_lociStitched	chr10	128778572	128779769	880.872	884.344	1448.25	1.00394	1.64411	1.63766
1_15238_lociStitched	chr15	64267928	64268344	99.7152	270.65	385.507	2.71423	3.86608	1.42438
1_1524_lociStitched	chr10	68192126	68193685	510.105	817.851	1416.04	1.6033	2.77598	1.73141
1_15241_lociStitched	chr15	64287318	64288359	612.524	962.717	798.135	1.57172	1.30303	0.829044
1_15242_lociStitched	chr15	64311578	64312854	1224.19	1825.06	4007.28	1.49083	3.2734	2.19569
1_1525_lociStitched	chr10	68282531	68283543	606.188	622.279	1805.1	1.02654	2.9778	2.9008
1_15257_lociStitched	chr8	25840192	25841718	1981.36	2176.08	4532.37	1.09827	2.28751	2.08282
1_15259_lociStitched	chr1	4653862	4654559	219.276	443.501	504.907	2.02257	2.30261	1.13846
1_15266_lociStitched	chr12	80246723	80247385	272.347	410.241	797.975	1.50632	2.93	1.94513
1_1527_lociStitched	chr10	68207837	68208514	328.616	385.755	503.688	1.17388	1.53276	1.30572
1_15277_lociStitched	chr11	75298339	75298850	119.165	213.087	332.61	1.78816	2.79117	1.56091
1_15279_lociStitched	chr2	144676387	144677356	578.202	440.12	580.722	0.761187	1.00436	1.31946
1_15280_lociStitched	chr2	144634229	144634550	142.556	143.551	241.777	1.00698	1.69601	1.68426
1_15285_lociStitched	chr3	8903423	8904150	472.913	330.058	477.421	0.697925	1.00953	1.44648
1_15289_lociStitched	chr3	8850452	8851753	536.923	710.866	1282.53	1.32396	2.38866	1.80417
1_15296_lociStitched	chr3	8890172	8890518	103.8	109.82	353.647	1.058	3.407	3.22023
1_15300_lociStitched	chr4	76541916	76542375	347.096	415.028	426.732	1.19572	1.22944	1.0282
1_15302_lociStitched	chr4	76370016	76371141	1105.88	1632.83	1853.44	1.4765	1.67599	1.13511
1_15306_lociStitched	chr4	75838676	75839198	531.083	497.727	554.207	0.937193	1.04354	1.11348
1_15308_lociStitched	chr4	75466818	75467507	152.82	715.389	456.256	4.68124	2.98557	0.637773
1_1531_lociStitched	chr6	5484821	5485540	547.95	588.07	744.309	1.07322	1.35835	1.26568
1_15311_lociStitched	chr4	76327187	76327913	1574.98	2029.97	2730.49	1.28888	1.73366	1.34509
1_15312_lociStitched	chr4	76259744	76261140	795.162	749.233	811.495	0.94224	1.02054	1.0831
1_15313_lociStitched	chr4	76180565	76181231	531.801	441.824	529.936	0.830808	0.996493	1.19943
1_15317_lociStitched	chr14	52244059	52245187	997.265	915.259	2746.23	0.917769	2.75376	3.00049
1_1532_lociStitched	chr6	5507926	5510447	1621.26	2254.53	2911.5	1.39061	1.79583	1.2914
1_15323_lociStitched	chr1	21073287	21074602	1437.69	1731.59	2512.83	1.20443	1.74783	1.45117
1_15328_lociStitched	chr1	177322096	177323728	1338.89	1525.76	2792.52	1.13957	2.08569	1.83025
1_15329_lociStitched	chr1	177338247	177339346	1198.68	1399.8	2557.7	1.16778	2.13377	1.8272
1_15330_lociStitched	chr1	177150394	177151114	439.416	502.344	519.624	1.14321	1.18253	1.0344
1_15334_lociStitched	chr3	56575464	56575756	1225.55	1103.58	589.957	0.900479	0.48138	0.534582
1_15335_lociStitched	chr3	56270130	56270855	113.825	152.322	231.42	1.33822	2.03312	1.51928
1_15337_lociStitched	chr3	56122314	56123576	979.06	1373.56	1492.44	1.40294	1.52436	1.08655
1_15338_lociStitched	chr4	154996970	154997504	134.942	134.728	363.494	0.998417	2.69371	2.69798
1_1534_lociStitched	chr6	5442366	5443564	822.906	1329.3	2160.47	1.61537	2.62542	1.62527
1_15345_lociStitched	chr9	50727076	50728404	1306.88	1024.29	3245.23	0.783762	2.48318	3.16829
1_15347_lociStitched	chr19	43650997	43651790	353.361	563.427	1146.52	1.59448	3.24461	2.0349
1_15360_lociStitched	chr6	85154440	85155633	602.107	767.457	2185.1	1.27462	3.62909	2.84719
1_15362_lociStitched	chr8	93813300	93813711	181.333	241.504	597.841	1.33182	3.29692	2.47549
1_15365_lociStitched	chr8	93871399	93871747	157.888	228.914	503.034	1.44986	3.18603	2.19748
1_15367_lociStitched	chr8	93888583	93889587	614.247	728.603	1049.18	1.18617	1.70807	1.43999
1_15370_lociStitched	chr18	34457649	34458028	207.768	225.24	450.934	1.08409	2.17038	2.00202
1_15372_lociStitched	chr17	22738889	22740178	1823.42	2233.06	2554.93	1.22466	1.40117	1.14414
1_15373_lociStitched	chr17	22817070	22818084	1100.8	1593.6	2061.77	1.44768	1.87297	1.29378
1_15376_lociStitched	chr4	56850655	56851453	440.416	447.279	548.066	1.01558	1.24443	1.22533
1_15377_lociStitched	chr4	56879333	56880186	353.739	401.251	640.859	1.13431	1.81167	1.59715
1_15379_lociStitched	chr7	99509998	99510843	520.605	421.74	980.453	0.810096	1.8833	2.32478
1_15382_lociStitched	chr4	127235908	127236651	423.807	515.865	1298.17	1.21722	3.06311	2.51649
1_15383_lociStitched	chr4	127210752	127211816	248.87	520.828	440.602	2.09277	1.77041	0.845965
1_15384_lociStitched	chr4	127251820	127252762	295.976	200.175	675.131	0.676321	2.28103	3.37271
1_15386_lociStitched	chr6	124477894	124478762	234.1	356.14	594.493	1.52132	2.53949	1.66927
1_15387_lociStitched	chr8	111658569	111659184	506.452	287.759	651.716	0.568185	1.28682	2.2648
1_15395_lociStitched	chr11	105849535	105849766	52.7604	54.6777	175.514	1.03634	3.32662	3.20997
1_15396_lociStitched	chr11	105958592	105960088	574.913	571.622	1251.4	0.994275	2.17668	2.18922
1_15399_lociStitched	chr11	105792576	105793062	155.083	93.9924	287.08	0.60608	1.85114	3.05429
1_154_lociStitched	chr16	78811706	78812768	1190.61	1400.67	1966.61	1.17643	1.65177	1.40405
1_15403_lociStitched	chr6	92479966	92482198	1980.45	2831.96	4869.11	1.42996	2.45858	1.71934
1_15411_lociStitched	chr14	73257963	73259009	396.539	613.27	780.63	1.54656	1.96861	1.2729
1_15416_lociStitched	chr17	80801138	80802517	839.397	1015.91	1292.81	1.21028	1.54017	1.27257
1_15417_lociStitched	chr17	80682701	80684414	799.971	794.832	975.725	0.993576	1.2197	1.22759
1_15418_lociStitched	chr17	80661140	80663521	1166.45	2009.33	2138.85	1.7226	1.83364	1.06446
1_15427_lociStitched	chr14	16200283	16201270	391.148	636.418	529.723	1.62705	1.35428	0.832351
1_15428_lociStitched	chr14	16242961	16243954	1400.33	1386.23	3061.02	0.989931	2.18593	2.20817
1_1543_lociStitched	chr7	143041533	143043023	1092.32	1063.71	1865.48	0.97381	1.70782	1.75375
1_15430_lociStitched	chr10	71267206	71268159	425.991	389.968	665.48	0.915436	1.56219	1.7065
1_15431_lociStitched	chr10	71291591	71292769	805.752	607.495	946.994	0.753947	1.17529	1.55885
1_15439_lociStitched	chr13	46571061	46572643	613.658	708.103	1033.2	1.15391	1.68368	1.45912
1_15441_lociStitched	chr6	34154233	34155335	603.125	641.144	754.429	1.06304	1.25087	1.17669
1_15443_lociStitched	chr6	34234402	34235377	792.188	920.01	908.895	1.16135	1.14732	0.987919
1_15445_lociStitched	chr7	127815911	127816523	151.348	221.972	629.32	1.46664	4.15811	2.83513
1_15447_lociStitched	chr8	31194605	31195347	421.456	529.936	844.025	1.25739	2.00264	1.59269
1_15448_lociStitched	chr8	31272745	31273644	573.202	800.2	1595.99	1.39602	2.78435	1.9945
1_15451_lociStitched	chr5	130044299	130044966	265.8	256.728	599.166	0.965872	2.2542	2.33385
1_15453_lociStitched	chr10	99061378	99063237	1027.84	1496.87	3012.51	1.45632	2.93091	2.01254
1_15455_lociStitched	chr10	99081650	99081914	127.116	123.631	264.898	0.972586	2.0839	2.14264
1_15457_lociStitched	chr2	146045404	146045845	404.529	347.861	494.714	0.859915	1.22294	1.42216
1_15458_lociStitched	chr2	145949019	145950009	814.572	1272.05	1083.36	1.56162	1.32997	0.851662
1_15459_lociStitched	chr2	145981676	145982065	284.592	405.766	370.639	1.42578	1.30235	0.913431
1_15460_lociStitched	chr2	145997935	145998268	84.0159	160.972	186.513	1.91597	2.21998	1.15867
1_15461_lociStitched	chr2	146061841	146063998	2116.02	3042.66	2964.37	1.43792	1.40092	0.974266
1_15463_lociStitched	chr10	18070094	18070809	500	569.497	656.37	1.139	1.31274	1.15254
1_1547_lociStitched	chr6	34610455	34610779	213.127	301.936	446.99	1.41669	2.09729	1.48042
1_15474_lociStitched	chr7	101170328	101171407	535.831	493.75	663.477	0.921466	1.23822	1.34375
1_15475_lociStitched	chr7	101131319	101131594	164.752	200.035	330.632	1.21415	2.00684	1.65287
1_1548_lociStitched	chr6	34633519	34634669	542.915	508.415	846.86	0.936454	1.55984	1.66569
1_15481_lociStitched	chr4	45071577	45072795	384.401	440.916	1035.79	1.14702	2.69455	2.34917
1_15482_lociStitched	chr4	45054954	45055995	406.615	630.43	882.872	1.55044	2.17127	1.40043
1_1549_lociStitched	chr6	34684961	34685579	416.779	578.077	836.278	1.38701	2.00652	1.44665
1_15490_lociStitched	chr7	127868772	127869928	333.275	485.173	1138.78	1.45578	3.41693	2.34715
1_15493_lociStitched	chr9	51985699	51986009	110.701	144.522	363.165	1.30552	3.28059	2.51287
1_15495_lociStitched	chr18	74829667	74830623	518.439	672.259	1075.69	1.2967	2.07487	1.60011
1_155_lociStitched	chr16	78757678	78758595	553.226	915.258	678.947	1.6544	1.22725	0.741809
1_15506_lociStitched	chr2	156202548	156203313	335.835	271.422	664.938	0.8082	1.97995	2.44983
1_15509_lociStitched	chr5	134147601	134149134	453.768	546.208	1077.09	1.20372	2.37365	1.97193
1_1552_lociStitched	chr6	34545285	34545576	101.413	123.675	231.927	1.21951	2.28694	1.87529
1_15521_lociStitched	chr9	42094840	42095133	77.2934	70.7888	249.255	0.915845	3.22479	3.52111
1_15522_lociStitched	chr9	42071994	42072700	561.482	340.857	492.011	0.607067	0.876273	1.44345
1_15523_lociStitched	chr9	42109838	42110734	604.442	519.501	860.608	0.859472	1.42381	1.65661
1_15525_lociStitched	chr9	41950001	41951888	1196.17	1716.6	4018.56	1.43508	3.35952	2.34099
1_15526_lociStitched	chr9	42052312	42053443	302.543	427.97	452.626	1.41458	1.49607	1.05761
1_15532_lociStitched	chr9	56900478	56901617	529.179	805.842	1234.68	1.52282	2.33319	1.53216
1_15543_lociStitched	chr10	19976390	19977499	360.758	437.944	588.99	1.21396	1.63265	1.3449
1_15544_lociStitched	chr10	20005458	20007065	1083.92	1547.7	2690.28	1.42787	2.48199	1.73824
1_15545_lociStitched	chr10	19990867	19992217	503.28	516.645	910.71	1.02656	1.80955	1.76274
1_15548_lociStitched	chr11	103066714	103068285	812.521	800.267	2279.21	0.984919	2.8051	2.84806
[truncated: 8,555 more rows]

## Sheet: H3K4me1_enhancers
REGION_ID	CHROM	START	STOP	Young_H3K4me1_merged.bam	Old_H3K4me1_merged.bam	Geriatric_H3K4me1_merged.bam	O/Y	G/Y	G/O
1_1000_lociStitched	chr3	65373380	65373854	284.874	344.693	442.432	1.20998	1.55308	1.28355
1_10000_lociStitched	chr11	17202339	17202781	320.273	271.742	281.51	0.848468	0.878968	1.03595
1_10027_lociStitched	chr18	84154958	84155402	323.41	245.177	339.349	0.7581	1.04929	1.3841
1_10028_lociStitched	chr18	84128291	84129649	678.457	708.74	1045.8	1.04464	1.54143	1.47557
1_10029_lociStitched	chr18	84264226	84264762	40.468	132.66	350.598	3.27815	8.66358	2.64283
1_1003_lociStitched	chr18	6703584	6704516	217.995	330.674	368.886	1.51689	1.69218	1.11556
1_10036_lociStitched	chr18	84106384	84107225	675.407	656.232	542.865	0.97161	0.80376	0.827246
1_1004_lociStitched	chr18	6807609	6808897	686.633	577.024	997.814	0.840368	1.4532	1.72924
1_10040_lociStitched	chr17	31987950	31988223	171.471	249.386	141.196	1.45439	0.823436	0.566174
1_10044_lociStitched	chr4	77227932	77228913	211.7	232.791	414.374	1.09963	1.95737	1.78003
1_10047_lociStitched	chr4	76822311	76823644	604.649	529.734	1050.54	0.876102	1.73743	1.98314
1_1005_lociStitched	chr18	6764795	6765622	409.365	466.676	984.461	1.14	2.40485	2.10952
1_10050_lociStitched	chr4	77105298	77106713	683.02	582.838	1182.66	0.853325	1.73151	2.02913
1_10055_lociStitched	chr4	77316638	77317666	351.679	300.793	586.063	0.855305	1.66647	1.94839
1_10056_lociStitched	chr4	76766466	76767940	736.116	775.029	1926.08	1.05286	2.61654	2.48517
1_10057_lociStitched	chr4	76972122	76972942	274.29	324.884	547.842	1.18445	1.99731	1.68627
1_10059_lociStitched	chr4	77487840	77488232	318.382	215.247	276.125	0.676065	0.867274	1.28283
1_1006_lociStitched	chr8	94162430	94163746	557.326	497.58	283.993	0.892798	0.509563	0.570748
1_10060_lociStitched	chr4	76841841	76843145	672.342	777.966	1479	1.1571	2.19977	1.90111
1_10065_lociStitched	chr9	75397630	75398057	249.838	205.857	262.947	0.823962	1.05247	1.27733
1_10080_lociStitched	chr9	95531265	95531466	123.112	93.8268	165.121	0.762122	1.34122	1.75985
1_10082_lociStitched	chr9	110131584	110132919	541.743	522.786	559.098	0.965007	1.03204	1.06946
1_10088_lociStitched	chr3	105782447	105782742	218.447	217.002	242.874	0.993383	1.11182	1.11922
1_1009_lociStitched	chr13	5899864	5900953	796.277	676.16	1455.88	0.849152	1.82836	2.15316
1_10091_lociStitched	chr10	63320832	63321887	487.305	336.228	587.318	0.689976	1.20524	1.74678
1_10092_lociStitched	chr10	63338988	63339800	359.797	525.851	460.485	1.46152	1.27985	0.875695
1_10093_lociStitched	chr10	63366660	63367921	432.271	465.309	738.694	1.07643	1.70887	1.58753
1_10094_lociStitched	chr9	40730505	40731219	408.694	412.549	629.034	1.00943	1.53913	1.52475
1_10095_lociStitched	chr9	40638419	40639070	311.373	301.348	436.365	0.967803	1.40142	1.44804
1_10100_lociStitched	chr9	40675182	40676805	938.256	819.29	922.838	0.873205	0.983567	1.12639
1_10101_lociStitched	chr9	40617149	40618000	339.379	352.825	408.565	1.03962	1.20386	1.15798
1_10102_lociStitched	chr12	54948283	54948875	232.774	214.6	230.288	0.921923	0.989318	1.0731
1_10103_lociStitched	chr12	54984809	54985283	226.762	233.113	154.382	1.02801	0.680811	0.662261
1_1011_lociStitched	chr13	6103938	6104202	207.821	188.602	181.183	0.90752	0.871824	0.960666
1_10125_lociStitched	chr2	28166482	28167083	360.54	183.966	143.038	0.510252	0.396733	0.777524
1_10131_lociStitched	chr5	34549033	34550707	1003.4	1057.13	820.427	1.05355	0.817651	0.776089
1_10132_lociStitched	chr5	34565197	34566380	567.249	576.712	833.305	1.01668	1.46903	1.44492
1_10135_lociStitched	chr18	5585963	5586696	402.05	289.022	286.676	0.71887	0.713036	0.991884
1_10137_lociStitched	chr18	5561883	5562688	384.146	372.232	394.772	0.968986	1.02766	1.06055
1_10142_lociStitched	chr13	38803722	38805441	747.593	677.286	1035.53	0.905955	1.38515	1.52893
1_10144_lociStitched	chr1	75247687	75248498	435.101	432.02	663.803	0.992917	1.52563	1.53651
1_10148_lociStitched	chr5	28019692	28021073	738.006	546.876	667.299	0.741018	0.904192	1.2202
1_10149_lociStitched	chr5	28082452	28082924	183.089	118.944	268.71	0.649652	1.46765	2.25913
1_1015_lociStitched	chr13	5920417	5921173	122.623	188.244	443.318	1.53514	3.61529	2.35502
1_10150_lociStitched	chr5	28117662	28118893	625.84	889.521	1221.52	1.42132	1.95181	1.37324
1_10154_lociStitched	chr5	27995769	27996167	202.025	89.6296	56.0782	0.443656	0.277581	0.625666
1_10156_lociStitched	chr4	48064343	48065172	394.107	319.414	315.932	0.810475	0.801641	0.989099
1_10157_lociStitched	chr4	48038067	48038493	297.604	290.745	347.829	0.976954	1.16877	1.19634
1_10158_lociStitched	chr4	47813617	47814396	389.967	372.829	779.701	0.956053	1.9994	2.09131
1_10159_lociStitched	chr4	47899583	47899997	245.502	199.672	237.139	0.813322	0.965936	1.18764
1_1016_lociStitched	chr13	6041842	6042720	169.191	190.526	540.058	1.1261	3.19201	2.83456
1_10160_lociStitched	chr4	47947839	47949160	571.993	447.026	940.684	0.781524	1.64457	2.10431
1_10170_lociStitched	chr4	10998727	10999281	307.802	288.634	670.118	0.937725	2.17711	2.32169
1_10172_lociStitched	chr5	121668427	121668662	131.835	105.985	120.391	0.803922	0.913191	1.13592
1_10175_lociStitched	chr2	101683994	101684730	460.368	440.496	484.803	0.956835	1.05308	1.10058
1_10178_lociStitched	chr2	101762018	101763667	1451.78	1621.3	3235.34	1.11677	2.22853	1.99552
1_1018_lociStitched	chr13	5937271	5938058	217.684	198.639	523.67	0.912509	2.40564	2.63629
1_10182_lociStitched	chr2	101665233	101666191	325.433	351.682	749.827	1.08066	2.30409	2.13212
1_10187_lociStitched	chr14	62780597	62781258	327.526	228.574	220.972	0.697881	0.674672	0.966744
1_10190_lociStitched	chr5	148310501	148311176	314.752	371.993	407.97	1.18186	1.29616	1.09672
1_10191_lociStitched	chr5	148232624	148234598	897.775	895.604	1032.2	0.997581	1.14974	1.15252
1_10192_lociStitched	chr5	148416366	148416647	167.111	128.67	51.0296	0.769968	0.305364	0.396593
1_10193_lociStitched	chr5	148443650	148444656	845.845	787.396	919.082	0.930899	1.08658	1.16724
1_10194_lociStitched	chr5	148468704	148469419	376.161	471.185	335.692	1.25261	0.892416	0.712443
1_10198_lociStitched	chr5	148180731	148182525	1045.01	974.321	1733.36	0.932361	1.65871	1.77905
1_1020_lociStitched	chr13	6026466	6028060	715.547	713.953	1568.34	0.997772	2.1918	2.1967
1_10200_lociStitched	chr8	96256482	96256925	219.285	221.234	310.986	1.00889	1.41818	1.40569
1_10201_lociStitched	chr8	96174030	96175550	275.12	490.808	782.952	1.78398	2.84586	1.59523
1_10202_lociStitched	chr8	95951757	95952574	252.29	241.75	537.096	0.958225	2.12889	2.2217
1_10205_lociStitched	chr8	96391660	96393879	1030.5	985.236	2014.63	0.956072	1.955	2.04482
1_10206_lociStitched	chr8	95878221	95879135	580.024	611.466	849.472	1.05421	1.46454	1.38924
1_10207_lociStitched	chr8	96680085	96681013	631.411	514.483	943.126	0.814815	1.49368	1.83315
1_10208_lociStitched	chr8	95986985	95987430	145.07	174.084	258.278	1.2	1.78037	1.48364
1_1021_lociStitched	chr13	6059515	6060839	766.066	784.073	1927.08	1.02351	2.51555	2.45778
1_10211_lociStitched	chr8	95916056	95916579	348.109	267.671	264.533	0.76893	0.759916	0.988277
1_10212_lociStitched	chr8	96288439	96290226	499.109	587.744	792.356	1.17759	1.58754	1.34813
1_10214_lociStitched	chr8	96454797	96456399	560.38	726.347	1256.93	1.29617	2.243	1.73048
1_10216_lociStitched	chr8	96577045	96577582	174.042	183.117	308.399	1.05214	1.77198	1.68416
1_10217_lociStitched	chr8	96661783	96662159	117.124	148.106	276.661	1.26453	2.36212	1.86799
1_10218_lociStitched	chr8	96557860	96558125	92.909	61.056	157.304	0.657159	1.6931	2.57639
1_10220_lociStitched	chr8	96638974	96639270	140.038	116.772	123.314	0.833862	0.880575	1.05602
1_1023_lociStitched	chr13	6085405	6086233	428.987	525.283	952.2	1.22447	2.21965	1.81274
1_10232_lociStitched	chr19	58338291	58339247	990.607	912.884	945.771	0.92154	0.954738	1.03602
1_10236_lociStitched	chr19	58265224	58266047	598.321	538.324	747.202	0.899725	1.24883	1.38801
1_10237_lociStitched	chr3	100702639	100703489	214.2	261.8	461.635	1.22222	2.15516	1.76331
1_10238_lociStitched	chr3	100681775	100682140	290.686	267.07	526.074	0.918759	1.80977	1.9698
1_10239_lociStitched	chr3	100734535	100735229	285.928	221.178	396.76	0.773544	1.38762	1.79385
1_10240_lociStitched	chr18	63879427	63879920	325.134	208.243	167.719	0.640485	0.515845	0.805398
1_10241_lociStitched	chr18	63863851	63864647	476.565	492.565	968.016	1.03357	2.03123	1.96526
1_10242_lociStitched	chr18	63909624	63909968	207.088	96.0104	112.041	0.463621	0.54103	1.16697
1_10243_lociStitched	chr18	63790674	63791763	405.217	349.133	628.026	0.861596	1.54985	1.79881
1_10246_lociStitched	chr4	124134932	124135471	267.452	177.277	123.215	0.662838	0.460701	0.695044
1_10248_lociStitched	chr4	123956488	123958001	659.971	721.096	611.403	1.09262	0.92641	0.847881
1_1025_lociStitched	chr19	5648326	5649668	727.096	735.684	757.022	1.01181	1.04116	1.029
1_10251_lociStitched	chr4	124034928	124035874	444.525	380.86	650.943	0.856778	1.46435	1.70914
1_10252_lociStitched	chr14	123768704	123769075	104.288	171.847	392.184	1.64781	3.76058	2.28217
1_10254_lociStitched	chr14	123686855	123687881	191.144	347.814	649.766	1.81965	3.39936	1.86814
1_10255_lociStitched	chr14	123718985	123719332	92.2673	177.213	396.899	1.92065	4.30162	2.23967
1_10256_lociStitched	chr1	183310282	183310914	292.047	305.446	282.504	1.04588	0.967323	0.924891
1_10258_lociStitched	chr8	70912728	70914326	1479.11	1706.5	963.274	1.15374	0.651253	0.564472
1_10259_lociStitched	chrX	41910495	41911250	143.752	148.131	338.164	1.03046	2.35242	2.28287
1_10262_lociStitched	chr1	155192382	155193593	914.547	916.243	903.89	1.00185	0.988347	0.986519
1_1027_lociStitched	chr2	13605570	13606805	199.576	348.517	536.484	1.74629	2.68812	1.53933
1_10277_lociStitched	chr2	38504235	38504901	434.032	403.929	514.152	0.930643	1.18459	1.27288
1_10279_lociStitched	chr13	41662192	41663052	716.208	733.15	1081.62	1.02366	1.51021	1.47531
1_1028_lociStitched	chr2	13578513	13579003	342.167	393.911	678.013	1.15122	1.98153	1.72123
1_10282_lociStitched	chr13	41583602	41584224	339.114	374.631	397.147	1.10473	1.17113	1.0601
1_10283_lociStitched	chr13	41643476	41644698	755.563	791.734	1303.51	1.04787	1.72521	1.6464
1_10286_lociStitched	chr13	41615077	41615506	192.492	213.213	220.034	1.10764	1.14308	1.03199
1_10289_lociStitched	chr16	20090933	20091576	379.82	315.777	469.969	0.831386	1.23735	1.48829
1_1029_lociStitched	chr2	13650940	13651853	249.249	206.155	484.803	0.827106	1.94505	2.35164
1_10290_lociStitched	chr16	20111489	20112446	392.944	499.363	619.753	1.27082	1.5772	1.24109
1_10309_lociStitched	chr3	8662139	8662696	514.891	507.65	565.466	0.985937	1.09823	1.11389
1_10311_lociStitched	chr12	95540229	95540993	411.872	510.199	664.833	1.23873	1.61417	1.30308
1_10312_lociStitched	chr12	95524472	95524890	177.943	105.169	106.256	0.591027	0.597134	1.01033
1_10313_lociStitched	chr12	95680085	95680837	339.302	348.326	553.021	1.0266	1.62988	1.58765
1_10322_lociStitched	chr12	95463303	95464100	383.198	408.702	692.354	1.06656	1.80678	1.69403
1_10323_lociStitched	chr12	95695408	95695936	429.264	463.056	549.965	1.07872	1.28118	1.18769
1_10332_lociStitched	chr12	95203556	95205394	728.767	812.947	1694.64	1.11551	2.32535	2.08456
1_10333_lociStitched	chr12	95815103	95816258	281.358	318.318	729.267	1.13136	2.59195	2.291
1_10335_lociStitched	chr12	95850035	95850661	146.797	196.126	542.366	1.33603	3.69467	2.7654
1_10338_lociStitched	chr12	94831298	94832317	494.826	536.3	733.884	1.08381	1.48311	1.36842
1_10344_lociStitched	chr15	53437699	53439116	966.819	959.876	2212.22	0.992818	2.28814	2.30469
1_10347_lociStitched	chr15	53112935	53114486	938.355	1004.58	1924.33	1.07058	2.05074	1.91555
1_1036_lociStitched	chr8	11043371	11044895	785.012	798.119	941.984	1.0167	1.19996	1.18026
1_10363_lociStitched	chr15	53176709	53177534	625.102	826.65	1311.09	1.32242	2.0974	1.58603
1_10364_lociStitched	chr15	53369927	53371485	859.704	1032.33	2016.05	1.2008	2.34505	1.95291
1_10366_lociStitched	chr15	53285293	53286232	451.096	512.976	744.251	1.13718	1.64988	1.45085
1_10370_lociStitched	chr15	5261608	5263344	983.27	1109.13	2115.66	1.128	2.15166	1.9075
1_10380_lociStitched	chr4	43394229	43395164	594.754	613.266	1062.07	1.03113	1.78573	1.73182
1_10391_lociStitched	chr2	72175546	72177511	648.057	651.201	1144.02	1.00485	1.76531	1.75679
1_10392_lociStitched	chr2	72148516	72149019	264.779	255.172	210.002	0.963716	0.793123	0.822984
1_10393_lociStitched	chr2	72345411	72345635	140.336	97.44	156.89	0.694334	1.11796	1.61011
1_10398_lociStitched	chr19	3832984	3833558	221.621	180.293	45.5756	0.81352	0.205646	0.252786
1_104_lociStitched	chr10	21856719	21858045	889.746	841.877	1045.42	0.9462	1.17496	1.24177
1_1040_lociStitched	chr8	11060403	11061937	971.942	992.805	1079.94	1.02146	1.11111	1.08776
1_10408_lociStitched	chr3	152409153	152409572	204.64	240.003	245.534	1.17281	1.19984	1.02304
1_1043_lociStitched	chr8	11013295	11013767	260.827	344.702	377.081	1.32157	1.44571	1.09393
1_10433_lociStitched	chr1	194527070	194527884	259.34	289.784	381.685	1.11739	1.47175	1.31713
1_10437_lociStitched	chr1	194452168	194452441	167.049	121.485	170.243	0.727243	1.01912	1.40135
1_10438_lociStitched	chr1	194540421	194542277	881.414	957.139	1138.28	1.08591	1.29143	1.18926
1_10444_lociStitched	chr1	194703373	194704782	945.721	922.472	1345.88	0.975417	1.42312	1.45899
1_10447_lociStitched	chr1	194482252	194482856	536.775	495.582	1015.02	0.923259	1.89096	2.04814
1_10449_lociStitched	chr10	120953682	120955406	714.081	688.566	1093.53	0.964268	1.53139	1.58813
1_10453_lociStitched	chr5	125128617	125129700	1181.01	1282.81	1204.19	1.0862	1.01962	0.938708
1_10454_lociStitched	chr5	125110868	125112911	1357.37	1424.79	1121.4	1.04967	0.826159	0.787066
1_10459_lociStitched	chr5	125188819	125189068	181.546	161.626	156.82	0.890276	0.863805	0.970267
1_10469_lociStitched	chr13	40994123	40995206	434.825	407.75	512.042	0.937733	1.17758	1.25578
1_10473_lociStitched	chr16	45069529	45071053	528.371	584.302	1216.3	1.10586	2.30199	2.08164
1_10476_lociStitched	chr16	45029224	45031277	717.934	753.04	1236.52	1.0489	1.72233	1.64204
1_10477_lociStitched	chr15	84903925	84904610	248.929	259.546	299.825	1.04265	1.20446	1.15519
1_10484_lociStitched	chr7	13043287	13044705	1400.7	1627.3	1063.78	1.16177	0.759465	0.653712
1_10487_lociStitched	chr9	61535491	61536150	564.104	435.731	429.668	0.77243	0.761682	0.986086
1_10496_lociStitched	chr9	61558314	61559022	484.838	433.862	356.195	0.89486	0.734667	0.820986
1_10497_lociStitched	chr9	61460787	61461831	661.896	438.271	264.863	0.662145	0.400158	0.604335
1_10504_lociStitched	chr13	41997850	41998320	208.116	292.998	353.816	1.40786	1.70009	1.20757
1_10505_lociStitched	chr13	42149827	42150884	520.15	527.549	587.481	1.01422	1.12945	1.1136
1_10509_lociStitched	chr15	102191580	102193041	920.43	876.6	637.142	0.952381	0.692222	0.726833
1_10510_lociStitched	chr4	136586261	136587684	407.974	484.105	292.142	1.18661	0.71608	0.603469
1_10527_lociStitched	chr9	57568031	57568738	447.319	470.438	350.036	1.05168	0.782519	0.744064
1_10531_lociStitched	chr6	52674410	52675983	870.498	797.039	1105.82	0.915613	1.27033	1.38741
1_10533_lociStitched	chr6	52567190	52568226	431.701	430.562	624.812	0.99736	1.44732	1.45115
1_10535_lociStitched	chr11	119253045	119253660	295.015	256.639	88.191	0.869919	0.298937	0.343638
1_10537_lociStitched	chr13	12368451	12370344	1327.56	1427.51	2655.5	1.07529	2.00029	1.86023
1_10539_lociStitched	chr1	30829806	30830460	400.052	443.412	619.011	1.10839	1.54733	1.39602
1_10540_lociStitched	chr1	30537139	30537404	31.959	46.057	166.473	1.44113	5.20896	3.6145
1_10542_lociStitched	chr1	30719494	30721410	1274.91	1360.55	2050.5	1.06718	1.60836	1.50711
1_10544_lociStitched	chr7	81840772	81841970	499.326	487.706	490.581	0.976727	0.982486	1.0059
1_10545_lociStitched	chr7	81824880	81826421	805.481	951.413	1432.21	1.18117	1.77808	1.50534
1_10546_lociStitched	chr8	47994572	47995426	443.226	509.069	651.09	1.14855	1.46898	1.27898
1_10547_lociStitched	chr8	48042172	48043266	449.634	401.279	649.508	0.892457	1.44453	1.61859
1_10563_lociStitched	chr7	45800571	45801553	428.348	488.643	528.021	1.14076	1.23269	1.08059
1_10564_lociStitched	chr10	87711083	87712193	565.434	382.728	475.191	0.676875	0.8404	1.24159
1_10571_lociStitched	chr10	87820788	87822501	928.446	946.775	1534.16	1.01974	1.6524	1.62041
1_10572_lociStitched	chr10	87847575	87849230	1073.76	950.135	1896.8	0.884864	1.76649	1.99634
1_10575_lociStitched	chr10	87862946	87863278	228.184	260.952	376.853	1.14361	1.65153	1.44415
1_10585_lociStitched	chr2	5112659	5113341	268.299	281.393	280.37	1.04881	1.04499	0.996365
1_10587_lociStitched	chr2	5315438	5315683	102.214	64.974	155.673	0.635666	1.52301	2.39593
1_10593_lociStitched	chr2	5182105	5182467	103.242	127.858	181.398	1.23843	1.75701	1.41874
1_10599_lociStitched	chr11	60384991	60386170	651.987	683.82	499.66	1.04882	0.766365	0.73069
1_10600_lociStitched	chr15	58081899	58082465	346.392	305.923	388.446	0.88317	1.12141	1.26975
1_10603_lociStitched	chr5	114753416	114753837	225.53	173.999	99.777	0.771514	0.442412	0.573433
1_10608_lociStitched	chr5	106757021	106757790	318.674	332.516	413.03	1.04344	1.29609	1.24214
1_10611_lociStitched	chr5	106739697	106740769	647.595	640.52	693.477	0.989075	1.07085	1.08268
1_10617_lociStitched	chr14	16463078	16464715	967.303	1022.14	1654.52	1.05669	1.71044	1.61867
1_10619_lociStitched	chr14	16328122	16329564	799.012	932.686	1872.15	1.1673	2.34308	2.00727
1_10621_lociStitched	chr14	16314159	16314509	139.44	126.28	393.575	0.905622	2.82254	3.11669
1_10630_lociStitched	chr14	16418038	16419833	514.986	478.906	1005.2	0.929941	1.9519	2.09895
1_10632_lociStitched	chr14	16379814	16380512	300.838	301.885	738.973	1.00348	2.45638	2.44786
1_10639_lociStitched	chr2	180702129	180702884	465.684	434.276	442.354	0.932555	0.949903	1.0186
1_1064_lociStitched	chr15	6882061	6883450	492.956	541.293	880.209	1.09806	1.78557	1.62612
1_10641_lociStitched	chr4	109273801	109274870	326.686	377.25	437.328	1.15478	1.33868	1.15925
1_10655_lociStitched	chr8	80895071	80896585	615.592	745.191	1177.44	1.21053	1.91269	1.58005
1_10657_lociStitched	chr8	80937505	80939278	824.445	1013.09	1652.26	1.22882	2.00409	1.63091
1_10658_lociStitched	chr3	142538015	142539060	610.176	594.5	1196.73	0.974311	1.96129	2.01301
1_1066_lociStitched	chr15	6815394	6816028	227.479	182.592	230.649	0.802676	1.01394	1.26319
1_10661_lociStitched	chr9	80081958	80082826	468.72	412.821	607.079	0.880741	1.29519	1.47056
1_10663_lociStitched	chr3	84243166	84244181	733.845	561.092	614.075	0.764592	0.836791	1.09443
1_10677_lociStitched	chr9	62953084	62953789	251.685	217.845	232.72	0.865546	0.92465	1.06828
1_1068_lociStitched	chr15	6909205	6910057	343.697	422.592	739.962	1.22955	2.15295	1.75101
1_10680_lociStitched	chr5	110800868	110802675	1405.3	1554.2	1303.39	1.10595	0.927478	0.838623
1_10683_lociStitched	chr4	34475462	34476587	412.087	503.438	678.825	1.22168	1.64728	1.34838
1_10684_lociStitched	chr4	34498823	34499968	425.596	359.873	451.702	0.845574	1.06134	1.25517
1_10685_lociStitched	chr4	34522804	34523216	226.435	183.958	292.149	0.812409	1.29021	1.58813
1_10691_lociStitched	chr4	115709767	115710486	204.196	251.003	544.499	1.22923	2.66655	2.16929
1_10694_lociStitched	chr3	31015905	31017080	1187.81	1162.66	1141.87	0.978831	0.961322	0.982112
1_10695_lociStitched	chr3	30999636	31000596	908.928	792.384	951.168	0.871779	1.04647	1.20039
1_10697_lociStitched	chr1	156709730	156711293	975.781	874.03	1078.31	0.895723	1.10508	1.23373
1_107_lociStitched	chr10	21874140	21874761	245.792	195.367	318.387	0.794846	1.29535	1.62969
1_10711_lociStitched	chr13	43446971	43447937	370.268	440.689	376.16	1.19019	1.01591	0.853573
1_10712_lociStitched	chr1	186739509	186741699	868.992	800.883	973.893	0.921623	1.12072	1.21602
1_10713_lociStitched	chr1	186833355	186834726	1172.75	1198.53	1879.64	1.02198	1.60276	1.56829
1_10717_lociStitched	chr14	54173543	54174044	149.298	98.7972	211.873	0.661745	1.41913	2.14452
1_10723_lociStitched	chr14	54071906	54073229	525.893	649.593	763.371	1.23522	1.45157	1.17515
1_10724_lociStitched	chr14	53683409	53684359	659.3	375.725	334.4	0.569885	0.507205	0.890013
1_10731_lociStitched	chr1	144083796	144086402	1110.94	1245.67	1976.65	1.12128	1.77926	1.58682
1_10736_lociStitched	chr1	144054812	144056122	480.508	557.798	776.83	1.16085	1.61668	1.39267
1_10741_lociStitched	chr6	122869897	122870151	79.5528	77.0636	212.903	0.96871	2.67625	2.76269
1_10746_lociStitched	chr17	87085759	87085947	124.475	72.192	96.6696	0.579973	0.77662	1.33906
1_10747_lociStitched	chr11	113874637	113875402	279.608	289.782	192.933	1.03639	0.690014	0.665787
1_10760_lociStitched	chr15	6277750	6279929	754.37	973.795	2313.44	1.29087	3.06672	2.3757
1_10762_lociStitched	chr15	6320917	6322457	275.968	428.582	611.226	1.55301	2.21484	1.42616
1_10764_lociStitched	chr15	6028500	6029587	464.584	437.952	1223.85	0.942677	2.6343	2.79449
1_10765_lociStitched	chr15	5977571	5979207	472.15	480.002	1194.28	1.01663	2.52945	2.48807
1_10766_lociStitched	chr15	6080190	6082031	436.685	523.949	1411.49	1.19983	3.23229	2.69396
1_10767_lociStitched	chr15	6302801	6303608	405.76	350.964	780.046	0.864956	1.92243	2.22258
1_10769_lociStitched	chr15	5950849	5952717	768.682	827.524	1085.68	1.07655	1.41239	1.31196
1_10773_lociStitched	chr15	5927815	5929365	691.765	662.315	1589.37	0.957428	2.29756	2.39972
1_10774_lociStitched	chr15	6337856	6338593	159.56	242.252	315.583	1.51824	1.97783	1.30271
1_10775_lociStitched	chr15	6369251	6370382	166.257	199.621	426.613	1.20068	2.56599	2.13711
1_10778_lociStitched	chr9	120455482	120456857	594.275	358.462	346.775	0.603193	0.583526	0.967395
1_10779_lociStitched	chr9	120472657	120472962	62.159	89.7005	225.487	1.44308	3.62758	2.51377
1_10784_lociStitched	chr6	29263604	29264905	541.606	573.871	527.556	1.05957	0.974057	0.919293
1_10787_lociStitched	chr9	101182084	101182351	131.177	105.518	274.156	0.804396	2.08997	2.59818
1_10789_lociStitched	chr9	101280180	101281637	991.78	1047	907.565	1.05568	0.915087	0.866824
1_10790_lociStitched	chr9	101223449	101223710	91.8459	148.561	95.5782	1.6175	1.04064	0.643359
1_10793_lociStitched	chr9	101247310	101247977	549.808	514.457	631.249	0.935703	1.14813	1.22702
1_10796_lociStitched	chr3	159758086	159759072	119.109	139.125	414.712	1.16805	3.48179	2.98086
1_10799_lociStitched	chr3	159781964	159783023	507.367	488.94	1104.43	0.963682	2.17679	2.25883
1_10800_lociStitched	chr3	159851430	159852262	309.005	290.701	448.698	0.940765	1.45207	1.5435
1_10802_lociStitched	chrX	23079943	23080765	207.473	180.265	528.382	0.868859	2.54675	2.93114
1_10804_lociStitched	chrX	23387842	23389211	377.023	480.519	899.57	1.27451	2.38598	1.87208
1_10805_lociStitched	chrX	23450225	23451129	294.433	316.762	678.362	1.07584	2.30396	2.14155
1_10806_lociStitched	chrX	23284603	23285819	421.101	490.291	1221.47	1.16431	2.90066	2.49132
1_10808_lociStitched	chrX	23136850	23137227	105.786	93.7599	230.724	0.886315	2.18104	2.4608
1_10810_lociStitched	chrX	23495164	23495457	190.157	238.326	460.42	1.25331	2.42126	1.93189
1_10811_lociStitched	chrX	23027018	23028420	195.859	314.469	729.18	1.60558	3.72298	2.31877
1_10814_lociStitched	chrX	23465360	23466519	225.889	306.44	708.149	1.35659	3.13494	2.31089
1_10815_lociStitched	chrX	23158073	23158946	178.878	280.844	514.197	1.57003	2.87457	1.8309
1_10816_lociStitched	chrX	23303236	23305163	539.56	653.831	1564.92	1.21179	2.90036	2.39346
1_10817_lociStitched	chrX	23409004	23410189	301.108	472.578	1185.59	1.56946	3.93743	2.50878
1_10818_lociStitched	chrX	23183612	23184959	461.078	549.037	948.827	1.19077	2.05784	1.72816
1_10820_lociStitched	chr2	84320409	84322261	568.749	641.718	1004.71	1.1283	1.76653	1.56566
1_10825_lociStitched	chr2	84184329	84186693	756.244	940.636	2158.57	1.24383	2.85433	2.2948
1_10826_lociStitched	chr2	84295385	84296660	235.748	332.52	883.575	1.41049	3.74797	2.65721
1_10829_lociStitched	chr2	84266246	84267292	464.424	424.781	1004.47	0.91464	2.16284	2.36469
1_10837_lociStitched	chr17	71250755	71251732	650.877	537.35	1025.85	0.825578	1.5761	1.90909
1_10838_lociStitched	chr17	71268060	71268841	304.668	322.787	264.134	1.05947	0.866957	0.818292
1_10844_lociStitched	chrX	169302000	169303238	593.869	785.882	1161.74	1.32333	1.95622	1.47826
1_10845_lociStitched	chr3	123187361	123189375	1123.81	1253.71	2035.75	1.11559	1.81147	1.62378
1_10846_lociStitched	chr3	123173678	123174373	575.321	655.385	1074.89	1.13916	1.86833	1.64008
1_10848_lociStitched	chr3	123227201	123228413	575.942	660.176	1039.77	1.14625	1.80535	1.575
1_10850_lociStitched	chr3	123138591	123140499	1082.41	1014.67	1874.42	0.937423	1.73171	1.84731
1_10852_lociStitched	chr3	123243894	123244766	306.159	332.842	626.794	1.08715	2.04728	1.88315
1_10858_lociStitched	chr5	64174551	64175100	122.317	133.846	256.383	1.09425	2.09605	1.9155
1_10862_lociStitched	chr5	64269669	64270088	173.592	190.855	278.132	1.09944	1.60222	1.4573
1_10864_lociStitched	chr5	64196791	64199031	1445.25	1427.1	2657.09	0.987446	1.8385	1.86187
1_10865_lociStitched	chr5	64145952	64146843	403.178	413.959	249.836	1.02674	0.619669	0.60353
1_1087_lociStitched	chr10	97518608	97519129	256.592	269.044	453.218	1.04853	1.76629	1.68455
1_10876_lociStitched	chr16	56593341	56595355	902.675	1000.35	1848.25	1.10821	2.04752	1.84759
1_10879_lociStitched	chr16	56376896	56379290	1443.34	1516.6	2942.7	1.05075	2.03881	1.94033
1_10884_lociStitched	chr1	156467599	156468202	566.458	499.706	619.944	0.882159	1.09442	1.24062
1_10885_lociStitched	chr1	156494742	156496699	900.807	726.047	1026.84	0.805996	1.13991	1.41429
1_10886_lociStitched	chr1	156448453	156449869	507.636	531.566	419.844	1.04714	0.827057	0.789824
1_1089_lociStitched	chr10	97469140	97470561	673.412	753.983	1624.91	1.11965	2.41296	2.15511
1_10893_lociStitched	chr14	31968098	31970727	1748.55	1574.51	1458.04	0.900466	0.83386	0.926031
1_10899_lociStitched	chr7	143557199	143558106	588.099	542.477	473.363	0.922424	0.804904	0.872597
1_10926_lociStitched	chr10	108145444	108146810	415.264	449.141	1291.01	1.08158	3.10888	2.87439
1_10927_lociStitched	chr10	108236808	108238468	681.43	704.172	1439.39	1.03337	2.1123	2.04408
1_10934_lociStitched	chr1	34982218	34982558	120.258	94.044	80.614	0.782019	0.670342	0.857195
1_10935_lociStitched	chr1	35348052	35348698	305.946	382.238	338.439	1.24937	1.10621	0.885415
1_10938_lociStitched	chr1	35242479	35243648	305.693	301.368	378.756	0.985851	1.23901	1.25679
1_10941_lociStitched	chr1	35069999	35072244	605.926	902.939	1183.34	1.49018	1.95295	1.31054
1_10944_lociStitched	chr1	34858891	34860775	1062.01	1040.72	1094.98	0.979954	1.03104	1.05214
1_10945_lociStitched	chr1	34893233	34894795	739.295	823.486	887.372	1.11388	1.2003	1.07758
1_10946_lociStitched	chr1	34928459	34929221	457.962	329.26	208.94	0.718968	0.45624	0.634575
1_10949_lociStitched	chr1	35095583	35096584	347.347	387.087	632.432	1.11441	1.82075	1.63382
1_10951_lociStitched	chr1	35453248	35455327	1597.71	1537	2123.07	0.962004	1.32882	1.38131
1_10955_lociStitched	chr5	23518083	23519700	773.411	678.008	993.808	0.876646	1.28497	1.46578
1_10957_lociStitched	chr7	4111328	4112537	781.256	705.693	889.22	0.903281	1.13819	1.26007
1_10959_lociStitched	chr15	44368098	44368962	503.021	443.75	796.262	0.882171	1.58296	1.79439
1_10969_lociStitched	chr8	35454874	35455547	216.235	173.096	127.937	0.800498	0.591659	0.739114
1_10973_lociStitched	chr10	115465142	115466117	273.975	307.515	392.535	1.12242	1.43274	1.27647
1_10975_lociStitched	chr6	72538541	72539130	388.858	409.178	325.423	1.05226	0.836868	0.795307
1_10976_lociStitched	chr6	72562524	72563543	570.13	537.726	423.802	0.943164	0.743342	0.788137
1_1098_lociStitched	chr9	72614943	72615344	150.576	137.423	170.545	0.91265	1.13262	1.24103
1_10982_lociStitched	chr19	7353087	7353347	117.052	79.404	32.136	0.678365	0.274545	0.404715
1_10989_lociStitched	chr3	138941687	138942061	230.833	180.081	321.266	0.780136	1.39177	1.78401
1_10993_lociStitched	chr3	139122885	139123412	183.765	207.111	182.342	1.12704	0.992257	0.880407
1_10998_lociStitched	chr3	138993532	138994157	443.5	374.875	678.312	0.845265	1.52945	1.80944
1_1100_lociStitched	chr3	65510672	65510958	196.596	182.926	162.677	0.930463	0.827466	0.889306
1_11000_lociStitched	chr13	19636096	19636513	176.474	204.205	349.78	1.15714	1.98204	1.71289
1_11006_lociStitched	chr5	4934944	4935334	220.935	207.402	234.351	0.938747	1.06072	1.12994
1_11013_lociStitched	chr5	4530004	4531684	955.416	915.264	1756.94	0.957974	1.83893	1.9196
1_11014_lociStitched	chr5	4592130	4592924	227.719	340.785	429.316	1.49651	1.88529	1.25979
1_11027_lociStitched	chr5	5084852	5085181	211.448	183.845	161.078	0.869457	0.761786	0.876163
1_11031_lociStitched	chr5	4916497	4918199	1267.14	1424.91	2164.09	1.12451	1.70786	1.51875
1_11032_lociStitched	chr5	4894762	4895541	506.662	521.073	677.107	1.02844	1.33641	1.29945
1_1104_lociStitched	chr11	60940498	60940900	216.879	139.615	78.39	0.643744	0.361446	0.561474
1_11052_lociStitched	chr9	106457111	106458611	1584.6	1585.65	1830.75	1.00066	1.15534	1.15457
1_11064_lociStitched	chr18	23900679	23901004	160.355	156.26	71.305	0.974463	0.44467	0.456323
1_11066_lociStitched	chr18	23942323	23942632	98.262	154.871	220.132	1.5761	2.24025	1.42139
1_11074_lociStitched	chr1	106700795	106702130	727.442	748.134	1176.13	1.02845	1.61681	1.57209
1_11076_lociStitched	chr3	51309981	51310669	460.341	497.011	413.557	1.07966	0.898371	0.832087
1_11096_lociStitched	chr7	119959793	119962229	1238.22	1321.29	2874.97	1.06709	2.32186	2.17588
1_11097_lociStitched	chr7	119920400	119921368	139.682	202.022	561.634	1.44629	4.02079	2.78007
1_11098_lociStitched	chr7	119940089	119941847	1171.71	1234.64	1879.65	1.05371	1.6042	1.52243
1_11104_lociStitched	chr9	20657421	20658665	915.708	1024.56	1024.81	1.11887	1.11914	1.00024
1_1111_lociStitched	chr7	100582325	100583146	352.784	436.197	337.431	1.23644	0.956481	0.773574
1_11111_lociStitched	chr3	41044111	41044379	192.933	111.461	68.072	0.577719	0.352827	0.610724
1_11112_lociStitched	chr3	41213082	41214989	591.361	540.062	716.841	0.913254	1.21219	1.32733
1_11115_lociStitched	chr3	41123119	41124624	659.19	855.141	1523.96	1.29726	2.31187	1.78212
1_11116_lociStitched	chr3	41284663	41285489	554.989	567.71	1259.65	1.02292	2.26968	2.21883
1_11125_lociStitched	chrX	10734088	10735215	442.009	527.774	917.829	1.19403	2.07649	1.73906
1_11126_lociStitched	chrX	10991767	10993566	1090.37	1338.46	2882.72	1.22752	2.64379	2.15376
1_11127_lociStitched	chrX	10896344	10897410	266.393	353.166	663.265	1.32573	2.4898	1.87806
1_1113_lociStitched	chr11	100983142	100983813	301.615	315.84	204.118	1.04716	0.676752	0.646272
1_11132_lociStitched	chr10	97603158	97603563	183.344	121.581	108.581	0.663132	0.592224	0.893071
1_1114_lociStitched	chr11	100963853	100965779	1486.29	1415.8	1283.68	0.952572	0.863678	0.906679
1_11143_lociStitched	chr7	118042917	118043429	231.219	173.466	207.053	0.750221	0.895483	1.19362
1_11145_lociStitched	chr7	117842669	117843329	266.376	159.258	177.078	0.597869	0.664767	1.11189
1_11155_lociStitched	chr6	6657963	6658294	127.071	184.532	160.965	1.4522	1.26674	0.872287
1_11163_lociStitched	chr6	6623174	6623894	261.504	361.224	555.84	1.38133	2.12555	1.53877
1_11164_lociStitched	chr1	151863183	151864252	931.74	940.827	1694.9	1.00975	1.81907	1.8015
1_11167_lociStitched	chr1	151823540	151825438	1029.85	918.252	1139.94	0.891633	1.10689	1.24142
1_1117_lociStitched	chr1	45112515	45113885	511.01	554.439	1282.59	1.08499	2.50992	2.31332
1_11170_lociStitched	chr4	133816138	133816791	353.991	287.516	319.644	0.812212	0.90297	1.11174
1_11171_lociStitched	chr4	133748470	133748814	202.685	252.358	268.389	1.24508	1.32417	1.06352
1_11173_lociStitched	chrX	97327916	97328587	157.014	152.384	446.349	0.970513	2.84274	2.92911
1_11174_lociStitched	chrX	97724785	97725150	40.9165	62.415	246.119	1.52542	6.01517	3.94327
1_11175_lociStitched	chrX	97506445	97508216	513.767	561.938	1245.37	1.09376	2.42399	2.2162
1_11177_lociStitched	chrX	97747424	97749164	519.912	540.27	1091.5	1.03916	2.0994	2.02029
1_11178_lociStitched	chrX	97360719	97361246	222.289	238.099	342.655	1.07112	1.54149	1.43913
1_11180_lociStitched	chr10	85114422	85114738	187.925	127.506	137.966	0.678493	0.734152	1.08203
1_11188_lociStitched	chr11	106102737	106103227	178.654	205.555	154.203	1.15058	0.863138	0.750179
1_1119_lociStitched	chr1	45315651	45316116	306.9	436.402	933.487	1.42197	3.04167	2.13905
1_11199_lociStitched	chr1	39969108	39970186	431.523	472.487	628.043	1.09493	1.45541	1.32923
1_11205_lociStitched	chr19	29264850	29266054	887.709	649.438	1053.26	0.731588	1.18649	1.6218
1_11207_lociStitched	chr10	52426191	52426871	381.072	386.988	630.972	1.01552	1.65578	1.63047
1_11216_lociStitched	chr11	116632446	116633163	289.453	226.5	195.813	0.782512	0.676492	0.864514
1_11217_lociStitched	chr7	126624869	126625912	800.92	591.694	683.999	0.738768	0.854017	1.156
1_11229_lociStitched	chr1	82320717	82321037	273.792	201.824	407.776	0.737144	1.48936	2.02045
1_11237_lociStitched	chr8	12779024	12780448	816.379	761.555	782.915	0.932845	0.959009	1.02805
1_11239_lociStitched	chr2	31220069	31221592	489.188	399.026	155.194	0.815691	0.317248	0.388931
1_11247_lociStitched	chr18	84880004	84881339	429.202	579.657	1324.85	1.35054	3.08678	2.28558
1_1125_lociStitched	chr1	45355405	45356607	302.063	437.288	907.75	1.44767	3.00517	2.07587
1_11250_lociStitched	chr14	13933048	13934588	842.072	978.978	1818.28	1.16258	2.15929	1.85732
1_11252_lociStitched	chr14	13901169	13901985	315.955	405.715	720.936	1.28409	2.28177	1.77695
1_11259_lociStitched	chr11	17106684	17107293	200.605	172.651	273.563	0.860656	1.36369	1.58448
1_11263_lociStitched	chr1	93633873	93636185	1218.89	1118.08	1243.62	0.917299	1.0203	1.11228
1_11266_lociStitched	chr5	120493792	120495810	1757.88	1878.56	1239.86	1.06865	0.705315	0.660006
1_11269_lociStitched	chr2	68906564	68908557	827.095	713.095	1166.7	0.862169	1.4106	1.63611
1_1128_lociStitched	chr1	45245491	45245829	202.766	169.507	505.31	0.835973	2.49208	2.98106
1_11286_lociStitched	chr15	96566013	96568576	1022.38	1093.63	1095.94	1.06969	1.07195	1.00211
1_11288_lociStitched	chr15	96604008	96605904	990.47	945.156	1037.68	0.95425	1.04766	1.09789
1_1129_lociStitched	chr1	45275251	45276411	473.976	492.072	844.132	1.03818	1.78096	1.71546
1_11290_lociStitched	chr15	77988502	77989065	397.197	339.996	219.514	0.855989	0.552658	0.645637
1_11291_lociStitched	chr15	78036260	78036872	307.346	191.984	35.2512	0.624652	0.114695	0.183615
1_11296_lociStitched	chr17	6741900	6743407	1147.73	979.098	1078.71	0.853072	0.939863	1.10174
1_11297_lociStitched	chr17	6768010	6768615	372.498	342.309	299.051	0.918954	0.802826	0.87363
1_11300_lociStitched	chr17	6827317	6828559	583.74	587.59	877.1	1.0066	1.50255	1.49271
1_11302_lociStitched	chr11	20671716	20672730	315.658	384.407	216.185	1.2178	0.68487	0.562385
1_11308_lociStitched	chr14	70489118	70490415	583.65	502.977	301.812	0.861778	0.517111	0.600052
1_11315_lociStitched	chr2	118461148	118462377	410.24	423.39	152.765	1.03206	0.372379	0.360813
1_11322_lociStitched	chr1	136325860	136326442	380.162	356.591	523.509	0.937998	1.37707	1.46809
1_11327_lociStitched	chr7	102245779	102246140	397.497	359.448	445.293	0.904278	1.12024	1.23883
1_11328_lociStitched	chr11	4173991	4174999	676.973	501.077	262.987	0.740173	0.388475	0.524844
1_1133_lociStitched	chr11	48852896	48853344	229.331	199.315	272.966	0.869115	1.19027	1.36952
1_11340_lociStitched	chr12	83939902	83940807	376.842	352.407	338.56	0.935159	0.898415	0.960709
1_11343_lociStitched	chr18	61054944	61055234	200.738	270.222	279.821	1.34614	1.39396	1.03552
1_11350_lociStitched	chr3	21986596	21987654	496.731	447.746	587.931	0.901384	1.1836	1.31309
1_11354_lociStitched	chr3	22060751	22062447	943.654	911.091	1605.26	0.965492	1.70111	1.76191
1_11357_lociStitched	chr3	21728221	21729667	696.538	735.291	1557.49	1.05564	2.23604	2.11819
1_11359_lociStitched	chr3	21625239	21626715	298.89	447.376	829.66	1.49679	2.7758	1.8545
1_11362_lociStitched	chr3	21523940	21525242	590.066	674.566	1269.71	1.1432	2.15181	1.88226
1_11364_lociStitched	chr3	22141355	22142611	1017.99	1307.5	2487.01	1.28439	2.44306	1.90211
1_11368_lociStitched	chr3	21823964	21824792	550.289	630.356	1179.65	1.1455	2.1437	1.8714
1_1137_lociStitched	chr13	34675368	34676744	785.008	646.17	759.414	0.823138	0.967397	1.17526
1_11370_lociStitched	chr3	21381060	21381587	260.918	213.646	234.199	0.818824	0.897596	1.0962
1_11387_lociStitched	chr3	21671720	21672850	476.408	495.957	920.724	1.04103	1.93264	1.85646
1_11388_lociStitched	chr3	21358084	21358376	135.488	133.123	165.681	0.982543	1.22284	1.24457
1_11391_lociStitched	chr18	21185010	21185742	397.183	355.459	543.73	0.89495	1.36896	1.52965
1_11392_lociStitched	chr18	21272575	21272959	269.338	242.112	435.533	0.898916	1.61705	1.79889
1_11393_lociStitched	chr18	21247422	21248271	510.843	540.813	623.336	1.05867	1.22021	1.15259
1_11394_lociStitched	chr18	21475047	21475474	321.275	272.768	436.565	0.849016	1.35885	1.6005
1_11396_lociStitched	chr18	21226348	21228119	1064.37	1020.27	1394.66	0.958569	1.31032	1.36695
1_11397_lociStitched	chr18	21309561	21310343	329.3	360.033	280.112	1.09333	0.850629	0.778019
1_11398_lociStitched	chrX	150956595	150957371	257.632	285.723	509.832	1.10904	1.97892	1.78436
1_1140_lociStitched	chr10	11231716	11233743	781.611	907.082	1647.34	1.16053	2.10762	1.81609
1_11401_lociStitched	chr9	83750256	83751673	657.913	732.164	1416.57	1.11286	2.15313	1.93478
1_11402_lociStitched	chr9	83789006	83790151	430.635	485.365	759.479	1.12709	1.76363	1.56476
1_11409_lociStitched	chr6	99065512	99066490	431.396	496.726	709.441	1.15144	1.64453	1.42823
1_1141_lociStitched	chr10	11248242	11248573	174.139	140.807	95.6259	0.808592	0.549135	0.679126
1_11426_lociStitched	chr6	99463881	99465290	856.108	920.641	1075.07	1.07538	1.25576	1.16774
1_1144_lociStitched	chr10	11274398	11274827	255.77	294.079	664.392	1.14978	2.59762	2.25923
1_11447_lociStitched	chr6	99643031	99645199	1277.82	1342.64	2123.12	1.05073	1.66152	1.5813
1_11449_lociStitched	chr6	99359569	99361126	683.679	762.93	1247.47	1.11592	1.82464	1.6351
1_1146_lociStitched	chr16	37871459	37871808	197.604	182.771	178.758	0.924938	0.904627	0.978041
1_11460_lociStitched	chr6	55353834	55354724	442.508	332.059	198.826	0.750402	0.449316	0.598767
1_11466_lociStitched	chr2	146975466	146976766	643.11	539.24	628.68	0.838488	0.977562	1.16586
1_11468_lociStitched	chr2	146959361	146959754	125.171	140.733	203.653	1.12433	1.627	1.44708
1_11469_lociStitched	chr2	147019755	147020428	247.731	367.996	287.102	1.48547	1.15892	0.780176
1_11474_lociStitched	chr17	26523656	26524039	263.466	259.444	109.461	0.984736	0.415467	0.421907
1_11477_lociStitched	chr12	111429414	111430966	1194.88	1212.73	1089.81	1.01494	0.912067	0.898643
1_11478_lociStitched	chr12	111445477	111446038	327.4	427.594	151.526	1.30603	0.462817	0.354369
1_11484_lociStitched	chr3	75530853	75531653	214.8	247.76	588.64	1.15345	2.74041	2.37585
1_11487_lociStitched	chr2	103643164	103644611	798.889	794.403	1285.66	0.994385	1.60931	1.6184
1_11488_lociStitched	chr2	103555621	103557042	604.92	407.116	359.513	0.673009	0.594315	0.883072
1_1149_lociStitched	chr14	119007442	119008334	304.172	230.136	349.932	0.756598	1.15044	1.52054
1_11490_lociStitched	chr2	103577609	103579146	857.185	864.562	1434.33	1.00861	1.6733	1.65902
1_11491_lociStitched	chr2	103625183	103626652	611.985	607.578	714.228	0.992799	1.16707	1.17553
1_11494_lociStitched	chr5	121722348	121723467	457.223	430.255	555.136	0.941018	1.21415	1.29025
1_11496_lociStitched	chr5	121757717	121758424	348.763	300.192	175.548	0.860734	0.503345	0.584786
1_115_lociStitched	chr15	59565935	59568059	1265.9	1343.85	2246.77	1.06158	1.77483	1.67188
1_11502_lociStitched	chr10	59577954	59578489	217.317	270.924	495.036	1.24668	2.27794	1.82721
1_11507_lociStitched	chr10	59593991	59594632	371.652	355.819	317.936	0.957399	0.855467	0.893533
1_11512_lociStitched	chr14	78678283	78678649	181.829	128.942	238.559	0.709138	1.312	1.85013
1_11514_lociStitched	chr14	78640975	78641641	251.548	162.637	94.905	0.646545	0.377284	0.583538
1_11515_lociStitched	chr14	78776897	78777494	122.325	152.892	242.919	1.24988	1.98585	1.58883
1_11517_lociStitched	chr4	84393170	84393533	255.951	265.135	364.96	1.03588	1.4259	1.37651
1_1152_lociStitched	chr14	118979913	118981175	379.61	455.582	420.877	1.20013	1.10871	0.923823
1_11520_lociStitched	chr4	84751984	84753563	920.557	894.188	1338.52	0.971355	1.45403	1.49691
1_11525_lociStitched	chr4	84481512	84481947	249.516	247.385	338.125	0.991457	1.35513	1.3668
1_11527_lociStitched	chr4	84522932	84524210	819.07	652.93	968.98	0.79716	1.18302	1.48405
1_11531_lociStitched	chr4	84685125	84687760	987.335	1194.18	1500.9	1.2095	1.52015	1.25684
1_11532_lociStitched	chr4	84499952	84501327	693	613.25	907.775	0.884921	1.30992	1.48027
1_11545_lociStitched	chr4	84768213	84768537	150.822	159.57	241.931	1.058	1.60408	1.51614
1_11546_lociStitched	chr4	84456508	84457367	377.101	387.581	711.424	1.02779	1.88656	1.83555
1_11547_lociStitched	chr7	45024771	45026214	1005.05	1094.37	791.197	1.08887	0.787222	0.722969
1_11552_lociStitched	chr14	70065636	70066821	783.522	747.616	1137.13	0.954174	1.4513	1.521
1_11558_lociStitched	chr14	69965555	69965929	186.701	93.3878	31.5656	0.5002	0.169071	0.338006
1_11561_lociStitched	chr2	103947743	103949059	1217.04	1090.44	1185.06	0.895978	0.973724	1.08677
1_11577_lociStitched	chr12	104852128	104852783	593.102	485.027	846.326	0.81778	1.42695	1.7449
1_11578_lociStitched	chr12	104896908	104897334	235.152	280.904	208.825	1.19457	0.888043	0.743403
1_11583_lociStitched	chr12	104829562	104831009	1264.53	1416.18	1604.14	1.11992	1.26857	1.13273
1_11587_lociStitched	chr16	35659472	35660732	804.384	716.436	266.868	0.890664	0.331767	0.372494
1_11589_lociStitched	chr16	35713050	35714388	435.653	356.309	269.473	0.817875	0.61855	0.75629
1_11598_lociStitched	chr16	34125356	34126425	514.83	535.034	442.673	1.03924	0.859842	0.827373
1_11601_lociStitched	chr16	34056340	34057149	272.148	211.473	145.944	0.777051	0.536266	0.69013
1_11605_lociStitched	chr16	34039993	34040334	234.676	215.58	266.594	0.918628	1.13601	1.23663
1_11606_lociStitched	chr16	34236044	34237814	505.689	581.799	651.183	1.15051	1.28771	1.11926
1_1161_lociStitched	chr7	28969749	28972805	1916.11	1657.57	1428.07	0.865072	0.745295	0.861541
1_11618_lociStitched	chr9	27224273	27225017	212.784	162.192	142.476	0.762238	0.66958	0.87844
1_11624_lociStitched	chr9	27174013	27174520	398.553	419.441	511.969	1.05241	1.28457	1.2206
1_11625_lociStitched	chr9	27191330	27193472	1523.6	1684.9	2457.3	1.10586	1.61282	1.45843
1_11627_lociStitched	chr18	66428625	66429550	404.873	386.743	678.487	0.95522	1.67581	1.75436
1_11628_lociStitched	chr18	66402511	66404948	1767.31	1598.67	3297.26	0.904578	1.86569	2.0625
1_11633_lociStitched	chr18	66450317	66450797	322.992	312.096	414.336	0.966265	1.28281	1.32759
1_11635_lociStitched	chr9	64830201	64830846	186.857	233.554	244.778	1.24991	1.30998	1.04805
1_11637_lociStitched	chr16	43921731	43923022	560.294	426.675	694.3	0.761521	1.23917	1.62723
1_11645_lociStitched	chr3	87508472	87509611	531.116	630.664	832.609	1.18743	1.56766	1.32021
1_11649_lociStitched	chr7	44885707	44886462	444.771	473.838	249.603	1.06535	0.561195	0.526769
1_11650_lociStitched	chr19	4333743	4334820	346.471	402.69	395.044	1.16226	1.14019	0.981011
1_11653_lociStitched	chr18	24257743	24259310	490.314	513.976	637.456	1.04826	1.3001	1.24024
1_11655_lociStitched	chr10	24131687	24133072	491.813	507.741	1019.91	1.03239	2.07378	2.00873
1_11661_lociStitched	chrX	95967276	95968961	772.909	696.916	1081.77	0.901679	1.39961	1.55222
1_11669_lociStitched	chr4	19523061	19524023	419.817	349.398	835.689	0.832264	1.9906	2.3918
1_11678_lociStitched	chr1	139425289	139425876	405.206	429.508	994.437	1.05997	2.45415	2.31529
1_11684_lociStitched	chr18	57345549	57346393	398.368	349.669	606.245	0.877754	1.52182	1.73377
1_11688_lociStitched	chr18	57368898	57369495	196.114	162.862	124.534	0.830441	0.635008	0.764663
1_11692_lociStitched	chr6	13019607	13020996	188.209	430.173	721.586	2.28561	3.83395	1.67743
1_11693_lociStitched	chr6	12966886	12968521	124.097	296.099	469.572	2.38603	3.78393	1.58586
1_11694_lociStitched	chr6	13075818	13076982	514.721	438.479	876.259	0.851877	1.7024	1.99841
1_11696_lociStitched	chr6	12993845	12995447	276.025	700.234	1523.82	2.53685	5.5206	2.17616
1_11699_lociStitched	chr4	109117826	109118619	419.973	471.28	367.714	1.12217	0.875566	0.780246
1_11709_lociStitched	chr12	69363581	69364789	395.378	415.673	545.291	1.05133	1.37916	1.31183
1_11712_lociStitched	chr6	124522070	124522599	212.499	228.74	173.195	1.07643	0.815036	0.757169
1_11714_lociStitched	chr17	24116413	24117690	462.402	404.426	333.425	0.87462	0.721072	0.82444
1_11716_lociStitched	chr16	65662409	65663149	315.906	308.062	830.724	0.97517	2.62966	2.69661
1_11717_lociStitched	chr16	65622247	65622763	232.974	257.845	495.257	1.10676	2.1258	1.92075
1_1172_lociStitched	chr6	4338007	4338794	252.706	317.082	589.699	1.25475	2.33354	1.85977
1_11721_lociStitched	chr19	15005776	15006616	89.712	177.24	360.444	1.97566	4.01779	2.03365
1_11722_lociStitched	chr19	14300495	14301166	236.595	207.54	132.388	0.877198	0.559558	0.637892
1_11723_lociStitched	chr19	15047535	15049025	1195.43	1229.99	1378.1	1.02892	1.15281	1.12041
1_11726_lociStitched	chr19	14416001	14417562	478.447	529.491	767.388	1.10669	1.60392	1.44929
1_11727_lociStitched	chr19	14387540	14388104	297.228	292.49	353.628	0.984061	1.18975	1.20902
1_11729_lociStitched	chr19	14258553	14259254	289.443	329.891	322.951	1.13974	1.11577	0.978963
1_1173_lociStitched	chr6	4361990	4362620	126.882	139.986	296.226	1.10328	2.33466	2.11611
1_11731_lociStitched	chr19	14320468	14321884	580.702	537.372	869.99	0.925384	1.49817	1.61897
1_11732_lociStitched	chr19	14889821	14891350	735.602	679.335	1324.57	0.923509	1.80067	1.94981
1_11733_lociStitched	chr19	15033629	15034594	419.099	364.094	594.247	0.868754	1.41791	1.63212
1_11735_lociStitched	chr19	14587262	14587688	255.089	301.693	197.92	1.1827	0.775885	0.656029
1_1174_lociStitched	chr16	44151851	44153588	386.309	499.909	423.654	1.29406	1.09667	0.847464
1_11742_lociStitched	chr19	14481910	14482318	175.603	211.262	239.822	1.20307	1.36571	1.13519
1_11743_lociStitched	chr19	15127160	15128009	452.432	392.663	439.018	0.867893	0.970351	1.11805
1_11748_lociStitched	chr11	100845703	100846034	290.585	205.683	254.307	0.707825	0.875157	1.2364
1_1175_lociStitched	chr4	143294692	143295817	581.962	568.913	497.925	0.977576	0.855596	0.875222
1_11750_lociStitched	chr18	52472959	52473883	395.657	413.49	440.933	1.04507	1.11443	1.06637
1_11752_lociStitched	chr5	123431512	123432830	683.515	641.734	795.018	0.938874	1.16313	1.23886
1_11759_lociStitched	chr16	91504455	91506158	1236.89	1131.3	727.862	0.914636	0.588462	0.643384
1_11761_lociStitched	chr8	47704153	47704455	163.473	118.716	210.554	0.726215	1.28801	1.77359
1_11765_lociStitched	chr16	33446352	33447226	406.497	405.449	330.634	0.99742	0.813373	0.815477
1_11766_lociStitched	chr16	33400083	33400632	463.301	443.153	455.396	0.956511	0.982936	1.02763
1_11773_lociStitched	chr6	54810816	54813146	1339.05	1353.5	2061.12	1.01079	1.53924	1.52281
1_11782_lociStitched	chr8	46780043	46780878	454.991	447.727	449.564	0.984034	0.988071	1.0041
1_11785_lociStitched	chr8	46803298	46803966	358.916	366.999	388.91	1.02252	1.08357	1.0597
1_11786_lociStitched	chr8	46764804	46765589	527.284	520.769	626.901	0.987643	1.18892	1.2038
1_11787_lociStitched	chr11	75537606	75538759	1273.03	1189.09	971.287	0.934064	0.762974	0.816833
1_11789_lociStitched	chr6	83913935	83915174	535	680.335	543.178	1.27165	1.01528	0.798397
1_11790_lociStitched	chr9	96258596	96260152	345.743	483.449	912.127	1.39829	2.63816	1.88671
1_11814_lociStitched	chr15	7167412	7168152	335.294	366.004	615.606	1.09159	1.83602	1.68197
1_11824_lociStitched	chr7	83891716	83892822	656.632	862.68	1728.46	1.31379	2.63231	2.00359
1_11825_lociStitched	chr5	36712388	36713520	832.133	758.44	1154.41	0.911441	1.38729	1.52209
1_11826_lociStitched	chr19	44631172	44631948	261.745	238.465	76.2808	0.911058	0.291432	0.319883
1_11829_lociStitched	chr10	121376354	121377168	122.1	110.623	294.017	0.906	2.408	2.65784
1_1183_lociStitched	chr3	104612837	104613418	268.422	382.821	221.303	1.42619	0.824459	0.578085
1_11834_lociStitched	chr4	81483214	81485590	911.434	880.546	1752.3	0.966111	1.92258	1.99002
1_11835_lociStitched	chr4	81388907	81390091	540.97	596.026	1019.07	1.10177	1.88378	1.70977
1_11836_lociStitched	chr4	81743971	81745404	969.998	799.041	1753.28	0.823755	1.8075	2.19423
1_11838_lociStitched	chr4	81178344	81179755	335.959	392.822	579.498	1.16926	1.72491	1.47522
1_1184_lociStitched	chr18	77766879	77767911	453.358	445.205	759.655	0.982017	1.67562	1.70631
1_11840_lociStitched	chr4	81669137	81669782	248.776	192.597	315.082	0.774177	1.26653	1.63597
1_11854_lociStitched	chr4	81218120	81219342	154.339	191.732	533.892	1.24228	3.45922	2.78458
1_11857_lociStitched	chr4	81617341	81617936	340.221	342.125	270.308	1.0056	0.794509	0.790087
1_1186_lociStitched	chr11	63501629	63503216	706.215	905.86	1266.27	1.2827	1.79303	1.39786
1_11860_lociStitched	chr18	20936454	20937113	266.565	329.632	506.639	1.23659	1.90062	1.53699
1_11869_lociStitched	chr18	46550888	46551719	549.54	477.991	564.997	0.869802	1.02813	1.18202
1_11870_lociStitched	chr16	78676007	78676695	415.346	367.461	704.581	0.884711	1.69637	1.91743
1_11876_lociStitched	chr16	78689695	78690142	183.181	190.914	414.101	1.04222	2.26061	2.16905
1_1188_lociStitched	chr11	63218792	63219536	279.446	238.452	267.17	0.853301	0.95607	1.12044
1_11884_lociStitched	chr16	78615415	78616179	45.3052	73.8024	276.186	1.62901	6.09612	3.74224
1_11893_lociStitched	chr10	37002219	37003549	809.97	718.998	1285.05	0.887685	1.58654	1.78727
1_11898_lociStitched	chr10	36897717	36899581	1504.06	1467.9	3308.97	0.975957	2.20002	2.25422
1_1190_lociStitched	chr11	63412459	63413477	405.062	374.217	642.867	0.92385	1.58708	1.7179
1_11903_lociStitched	chr10	36860966	36861224	105.703	116.797	265.534	1.10495	2.51208	2.27347
1_11905_lociStitched	chr14	60304846	60306501	781.987	623.604	746.405	0.79746	0.954497	1.19692
1_11907_lociStitched	chr11	86867589	86868567	288.021	271.786	263.669	0.943633	0.91545	0.970133
1_11908_lociStitched	chr11	86893994	86895213	443.35	373.745	452.371	0.843002	1.02035	1.21037
1_1191_lociStitched	chr11	63142930	63145177	2138.25	1942.08	2721.34	0.90826	1.2727	1.40125
1_11910_lociStitched	chr11	86852734	86853407	162.933	211.793	234.877	1.29988	1.44155	1.10899
1_11912_lociStitched	chr11	89023875	89025141	450.949	482.979	556.28	1.07103	1.23358	1.15177
1_11913_lociStitched	chr11	89002420	89003981	1076.31	1157.01	1617.04	1.07498	1.50239	1.3976
1_11916_lociStitched	chr6	142682825	142683312	226.65	219.296	327.361	0.967555	1.44435	1.49278
1_1192_lociStitched	chr11	63463683	63464224	300.634	230.466	136.981	0.766601	0.455642	0.594366
1_11928_lociStitched	chr1	128517441	128517947	317.819	259.021	415.274	0.814998	1.30664	1.60324
1_11938_lociStitched	chr1	128686611	128688220	855.827	842.472	1069.5	0.984396	1.24967	1.26948
1_11941_lociStitched	chr1	128856938	128857352	351.776	169.036	127.843	0.480523	0.363422	0.756307
1_11945_lociStitched	chr1	128583633	128584145	354.56	350.31	276.122	0.988014	0.778773	0.78822
1_11955_lociStitched	chr12	111663395	111665745	1629.02	1685.18	1425.74	1.03448	0.875216	0.846047
1_11962_lociStitched	chr11	29180410	29181765	411.514	427.774	703.652	1.03951	1.70991	1.64492
1_11963_lociStitched	chr16	14711861	14713153	665.768	567.963	1018.23	0.853095	1.5294	1.79277
1_11965_lociStitched	chr16	14800528	14801758	353.133	315.987	577.239	0.89481	1.63462	1.82678
1_11969_lociStitched	chr16	23476372	23477211	274.605	265.376	350.618	0.966392	1.27681	1.32121
1_11982_lociStitched	chr12	83885566	83887030	1057.01	992.153	1003.43	0.938643	0.949307	1.01136
1_11983_lociStitched	chr12	83848715	83849679	554.686	554.396	297.394	0.999479	0.536149	0.536428
1_1199_lociStitched	chr9	7748645	7748899	139.598	131.826	83.2358	0.944323	0.596252	0.631407
1_11994_lociStitched	chr4	103192916	103194402	322.611	361.99	930.236	1.12206	2.88346	2.56979
1_11996_lociStitched	chr14	26487786	26489009	881.905	875.79	689.527	0.993066	0.781861	0.78732
1_12001_lociStitched	chr14	78548411	78549598	739.501	790.898	1174.06	1.0695	1.58764	1.48447
1_12003_lociStitched	chr14	78562268	78563556	475.916	579.085	507.214	1.21678	1.06576	0.87589
1_12004_lociStitched	chr14	78428371	78429030	465.122	364.427	535.438	0.783508	1.15118	1.46926
1_12006_lociStitched	chr14	78525514	78526435	904.698	965.3	1099.67	1.06699	1.21551	1.1392
1_1201_lociStitched	chr11	109355756	109356312	380.082	325.316	477.104	0.85591	1.25527	1.46659
1_12012_lociStitched	chr1	133820988	133821597	443.413	235.5	314.488	0.531108	0.709243	1.3354
1_12020_lociStitched	chr9	66116793	66117270	315.249	241.219	242.507	0.765169	0.769254	1.00534
1_1203_lociStitched	chr10	37077592	37079616	1216.63	1510.71	3270.78	1.24172	2.6884	2.16506
1_12031_lociStitched	chr5	93323251	93323819	250.545	219.646	383.343	0.876672	1.53004	1.74528
1_12034_lociStitched	chr1	16111787	16112149	142.664	160.076	243.807	1.12205	1.70896	1.52307
1_12039_lociStitched	chr1	16293374	16295293	1036.64	991.931	1937.42	0.956868	1.86894	1.95318
1_12040_lociStitched	chr1	16201907	16202781	577.364	585.842	683.031	1.01468	1.18302	1.1659
1_12054_lociStitched	chr15	77286936	77287134	132.165	121.176	78.111	0.916854	0.591011	0.644608
1_12061_lociStitched	chr2	30428777	30430256	649.133	462.04	184.875	0.711779	0.284803	0.400128
1_12062_lociStitched	chr9	82963363	82964380	161.5	262.284	633.489	1.62406	3.92254	2.41528
1_12064_lociStitched	chr9	83037324	83038804	361.12	441.336	985.828	1.22213	2.72992	2.23374
1_12066_lociStitched	chr5	9111809	9112135	180.115	267.255	531.478	1.4838	2.95077	1.98866
1_12069_lociStitched	chrX	70328543	70329287	337.925	288.374	598.102	0.853369	1.76993	2.07405
1_12072_lociStitched	chr1	46724527	46726019	317.05	435.067	860.287	1.37224	2.71341	1.97737
1_12073_lociStitched	chr1	47056661	47057681	558.042	458.49	1114.76	0.821605	1.99762	2.43137
1_12080_lociStitched	chr1	46970468	46970665	54.6675	62.3111	181.851	1.13982	3.32649	2.91843
1_1209_lociStitched	chr10	37299439	37300321	169.079	229.144	496.831	1.35524	2.93845	2.16821
1_12090_lociStitched	chr5	35855767	35857289	912.439	708.339	995.236	0.776314	1.09074	1.40503
1_12096_lociStitched	chr5	36041099	36042415	374.139	463.1	493.763	1.23778	1.31973	1.06621
1_12100_lociStitched	chr5	35882313	35882964	466.572	375.497	398.217	0.8048	0.853495	1.06051
1_12103_lociStitched	chr14	98972008	98972922	490.635	505.808	720.232	1.03092	1.46796	1.42392
1_12104_lociStitched	chr14	99027415	99028366	362.331	278.738	240.223	0.769291	0.662992	0.861822
1_12107_lociStitched	chr14	98904986	98906068	327.846	387.248	616.415	1.18119	1.8802	1.59179
1_12109_lociStitched	chr14	98810261	98812072	917.815	960.554	1990.47	1.04657	2.16871	2.07221
1_1211_lociStitched	chr10	37483037	37485579	976.636	1083.91	2801.54	1.10984	2.86856	2.58466
1_12112_lociStitched	chr14	98831499	98833427	441.126	475.83	1097.03	1.07867	2.48689	2.30551
1_12113_lociStitched	chr14	98767247	98767840	222.849	157.619	252.618	0.707291	1.13358	1.60271
1_12115_lociStitched	chr9	107879442	107881140	576.131	561.529	312.941	0.974654	0.543177	0.557303
1_12120_lociStitched	chr8	7731948	7733415	510.223	570.516	1114.04	1.11817	2.18344	1.95269
1_12123_lociStitched	chr8	7893271	7894598	230.367	281.589	689.376	1.22235	2.99251	2.44816
1_12124_lociStitched	chr8	8649164	8650544	552.552	534.612	840.282	0.967532	1.52073	1.57176
1_12125_lociStitched	chr8	7945885	7946836	322.294	377.832	719.717	1.17232	2.23311	1.90486
1_12128_lociStitched	chr8	8273831	8275252	525.628	594.973	1075.7	1.13193	2.0465	1.80798
1_12131_lociStitched	chr8	7469348	7470567	250.505	376.549	719.698	1.50316	2.87299	1.9113
1_12132_lociStitched	chr8	7908584	7909224	296.896	258.496	423.296	0.870662	1.42574	1.63753
1_12139_lociStitched	chr8	8421787	8422942	770.5	789.904	1168.4	1.02518	1.51641	1.47916
1_1214_lociStitched	chr10	37193911	37195302	1095.13	1099.17	2247.02	1.00368	2.05182	2.04429
1_12141_lociStitched	chr8	8552334	8553096	555.955	427.939	627.888	0.769737	1.12939	1.46724
1_12143_lociStitched	chr8	7439962	7440683	137.639	149.824	346.729	1.08853	2.51912	2.31424
1_12144_lociStitched	chr8	7603663	7605308	314.195	401.051	1004.44	1.27644	3.19686	2.50451
1_12149_lociStitched	chr8	7827635	7828597	326.888	384.992	982.587	1.17775	3.00589	2.55222
1_12150_lociStitched	chr8	8182225	8183920	680.712	707.832	1546.52	1.03984	2.27191	2.18487
1_12158_lociStitched	chr8	8219696	8220559	339.073	274.865	503.474	0.810639	1.48486	1.83171
1_12159_lociStitched	chr8	8258206	8259367	992.074	964.094	1880.94	0.971796	1.89596	1.95099
1_12160_lociStitched	chr8	8241506	8242672	339.656	361.227	669.517	1.06351	1.97116	1.85345
1_12165_lociStitched	chr3	108989931	108990719	401.013	470.909	356.728	1.1743	0.889566	0.75753
1_12166_lociStitched	chr3	109033833	109034642	315.51	282.503	360.409	0.895385	1.14231	1.27577
1_12167_lociStitched	chr3	109051056	109052280	682.258	693.274	876.262	1.01615	1.28436	1.26395
1_1217_lociStitched	chr10	37122607	37123213	312.757	153.076	84.537	0.48944	0.270296	0.552257
1_12178_lociStitched	chr13	95911972	95912573	316.667	255.786	170.383	0.807743	0.538053	0.666118
1_12181_lociStitched	chr13	95883030	95883346	203.441	189.126	291.794	0.929637	1.4343	1.54286
1_12182_lociStitched	chr13	96007314	96007891	126.305	164.503	302.463	1.30242	2.3947	1.83865
1_12184_lociStitched	chr13	95989780	95991062	328.961	359.345	347.294	1.09236	1.05573	0.966465
1_1220_lociStitched	chr10	37314787	37316168	526.023	804.847	1501.42	1.53006	2.85429	1.86548
1_12211_lociStitched	chr12	91580537	91582620	764.461	806.954	1766.18	1.05559	2.31035	2.18869
1_12223_lociStitched	chr12	31848426	31849802	873.21	773.587	910.086	0.885912	1.04223	1.17645
1_12235_lociStitched	chr10	86771564	86772887	623.133	648.535	1008.92	1.04076	1.61911	1.55569
1_12239_lociStitched	chr16	86303816	86304236	78.876	118.902	215.04	1.50745	2.7263	1.80855
1_12240_lociStitched	chr16	86222712	86223504	313.236	368.28	949.925	1.17573	3.03262	2.57935
1_12241_lociStitched	chr16	85964465	85965609	382.554	485.628	809.838	1.26944	2.11693	1.66761
1_12243_lociStitched	chr16	85926098	85926337	58.6745	101.742	203.246	1.73401	3.46395	1.99765
1_12250_lociStitched	chr16	86290681	86290921	87.672	74.448	207.744	0.849165	2.36956	2.79046
1_12251_lociStitched	chr16	86127898	86128246	76.1772	114.04	366.409	1.49703	4.80996	3.213
1_12253_lociStitched	chr16	86196280	86198400	863.9	910.54	1983.05	1.05399	2.29546	2.17788
1_12256_lociStitched	chr16	86142415	86143832	685.828	724.654	1571.59	1.05661	2.29153	2.16875
1_12257_lociStitched	chr16	86097257	86097470	77.3616	48.5001	82.1115	0.626927	1.0614	1.69302
1_12259_lociStitched	chr16	86159077	86159848	145.719	182.65	367.459	1.25344	2.52169	2.01182
1_1226_lociStitched	chr10	37458358	37459619	196.842	259.388	501.374	1.31775	2.54709	1.93291
1_12268_lociStitched	chr6	113890206	113891960	1624.03	1849.07	2247.93	1.13857	1.38417	1.21571
1_12274_lociStitched	chr16	44579622	44580264	269.319	274.327	377.945	1.01859	1.40334	1.37772
1_12277_lociStitched	chr16	44565262	44566770	604.557	641.956	845.083	1.06186	1.39785	1.31642
1_1228_lociStitched	chr10	37440463	37440811	175.218	212.071	317.585	1.21033	1.81251	1.49754
1_12280_lociStitched	chr18	32676859	32677999	344.28	426.132	811.452	1.23775	2.35695	1.90423
1_12291_lociStitched	chr13	17783672	17784734	464.519	633.483	1024.3	1.36374	2.20508	1.61693
1_12292_lociStitched	chr13	17854736	17855984	606.029	465.754	869.482	0.768534	1.43472	1.86683
1_12294_lociStitched	chr17	56668184	56669026	541.322	475.562	574.665	0.878519	1.0616	1.20839
1_12296_lociStitched	chr17	56693773	56694222	253.73	256.065	279.278	1.0092	1.10069	1.09065
1_12298_lociStitched	chr16	11143984	11144316	663.402	466.56	258.927	0.703283	0.390301	0.55497
1_12306_lociStitched	chr10	80557314	80557939	364.5	491	345.375	1.34705	0.947531	0.703411
1_12310_lociStitched	chr15	12749050	12750334	1241.37	1210.56	1187.96	0.975176	0.956971	0.981332
1_12318_lociStitched	chr15	12700323	12701261	467.687	553.514	471.72	1.18351	1.00862	0.852228
1_12319_lociStitched	chr15	12721803	12723141	907.432	881.608	1200.32	0.971542	1.32277	1.36151
1_12336_lociStitched	chr3	35731504	35733103	696.205	574.681	713.794	0.825448	1.02526	1.24207
1_12337_lociStitched	chr3	35764801	35766538	529.785	525.964	986.269	0.992787	1.86164	1.87517
1_12342_lociStitched	chr15	81554565	81555407	450.975	374.606	366.775	0.830657	0.813294	0.979096
1_12343_lociStitched	chr15	81605407	81605993	138.472	144.859	168.534	1.04613	1.2171	1.16343
1_12344_lociStitched	chr4	83500346	83501429	300.099	356.849	533.161	1.1891	1.77661	1.49408
1_12347_lociStitched	chr7	110108962	110110111	439.837	397.669	623.218	0.904127	1.41693	1.56718
1_12352_lociStitched	chrX	13846580	13847027	85.824	111.392	219.924	1.29792	2.5625	1.97432
1_12354_lociStitched	chrX	13989678	13990573	268.411	265.278	324.706	0.988329	1.20974	1.22402
1_12355_lociStitched	chrX	14011311	14011710	193.515	233.295	311.579	1.20557	1.6101	1.33556
1_12356_lociStitched	chrX	13901498	13902709	285.917	339.201	655.393	1.18636	2.29225	1.93217
1_12360_lociStitched	chr6	119736083	119736491	231.214	177.072	154.51	0.765837	0.668255	0.872581
1_12361_lociStitched	chr6	119827505	119827805	176.07	135.72	196.35	0.77083	1.11518	1.44673
1_12370_lociStitched	chr14	21143354	21144636	503.313	523.184	583.182	1.03948	1.15869	1.11468
1_12375_lociStitched	chr9	100663125	100663940	210.433	178.24	310.678	0.847018	1.47637	1.74303
1_12379_lociStitched	chr9	100642619	100643728	328.153	385.932	283.349	1.17607	0.863467	0.734195
1_12384_lociStitched	chr3	123286810	123287432	238.35	185.107	280.895	0.776618	1.1785	1.51747
1_12386_lociStitched	chr18	34379514	34380907	483.51	601.915	703.326	1.24489	1.45462	1.16848
1_12388_lociStitched	chr1	182460975	182462102	506.474	573.981	529.352	1.13329	1.04517	0.922246
1_12398_lociStitched	chr1	125542297	125543072	395.173	392.072	504.913	0.992155	1.2777	1.2878
1_12403_lociStitched	chr13	101895261	101896361	621.83	676.94	909.7	1.08863	1.46294	1.34384
1_12405_lociStitched	chr13	101631432	101633891	931.469	982.125	1456.22	1.05438	1.56336	1.48272
1_12406_lociStitched	chr13	102168117	102168876	304.814	398.096	625.947	1.30603	2.05354	1.57235
1_12407_lociStitched	chr13	102050241	102051100	473.653	449.429	446.766	0.948857	0.943235	0.994075
1_12420_lociStitched	chr13	102015013	102015735	328.005	278.836	440.925	0.850099	1.34427	1.58131
1_12427_lociStitched	chr13	101724147	101724742	444.584	468.92	793.076	1.05474	1.78386	1.69128
1_12430_lociStitched	chr13	101691077	101692610	704.107	811.417	1468.77	1.15241	2.086	1.81013
1_12435_lociStitched	chr13	101676064	101677095	384.254	395.389	655.51	1.02898	1.70593	1.65789
1_12437_lociStitched	chr13	101656809	101657769	395.136	457.152	676.416	1.15695	1.71186	1.47963
1_12438_lociStitched	chr13	102035593	102037007	638.704	520.211	978.912	0.814479	1.53265	1.88176
1_12439_lociStitched	chr13	101871988	101873074	374.344	324.062	328.841	0.86568	0.878445	1.01475
1_12440_lociStitched	chr13	101834858	101835361	253.261	264.679	497.819	1.04508	1.96564	1.88084
1_12444_lociStitched	chr16	32350693	32351145	247.108	276.488	166.743	1.1189	0.674776	0.603073
1_12445_lociStitched	chr8	83976915	83978688	1591.09	1484.89	1892.68	0.933252	1.18955	1.27463
1_12447_lociStitched	chr9	72033822	72035232	582.471	578.523	621.387	0.993222	1.06681	1.07409
1_12448_lociStitched	chr9	72132712	72133720	390.096	411.566	270.144	1.05504	0.692506	0.65638
1_12450_lociStitched	chr9	71990482	71992002	444.448	529.416	529.416	1.19118	1.19118	1
1_12452_lociStitched	chr9	72100044	72100695	188.269	249.007	213.593	1.32261	1.13451	0.857778
1_12455_lociStitched	chr7	84230923	84231717	161.897	234.945	524.913	1.4512	3.24228	2.2342
1_12459_lociStitched	chr7	84260931	84261805	517.146	394.261	486.031	0.76238	0.939834	1.23276
1_1246_lociStitched	chr6	131433190	131434498	1131.94	1085.51	1780.45	0.958979	1.57291	1.6402
1_12460_lociStitched	chr7	84164131	84165083	275.318	374.041	532.834	1.35858	1.93534	1.42454
1_12461_lociStitched	chr16	92019035	92019687	321.175	290.988	278.078	0.906009	0.865814	0.955635
1_12462_lociStitched	chr16	91995500	91996055	238.317	220.446	293.207	0.925012	1.23032	1.33006
1_1247_lociStitched	chr3	90540721	90541680	825.315	844.879	873.361	1.0237	1.05822	1.03371
1_12470_lociStitched	chr19	4745136	4748199	2160.95	2036.28	1131.78	0.94231	0.523742	0.555806
1_12473_lociStitched	chr4	126706160	126707686	849.524	818.546	828.16	0.963535	0.974852	1.01174
1_12475_lociStitched	chr5	43841706	43842976	559.816	597.408	1274.19	1.06715	2.27609	2.13287
1_12478_lociStitched	chr18	60543745	60544648	345.036	337.632	415.832	0.97854	1.20518	1.23161
1_1248_lociStitched	chrX	155193216	155194060	196.483	181.46	542.692	0.92354	2.76203	2.9907
1_12480_lociStitched	chr7	98308272	98309855	1024.2	967.846	1087.84	0.944977	1.06213	1.12398
1_12481_lociStitched	chr7	98329775	98331121	636.793	591.029	564.647	0.928134	0.886705	0.955363
1_12482_lociStitched	chr5	135512729	135513769	800.904	655.72	601.328	0.818725	0.750812	0.91705
1_12483_lociStitched	chr5	135533384	135534171	469.367	450.085	402.236	0.95892	0.856975	0.893688
1_12484_lociStitched	chr5	135497662	135498432	736.428	544.082	232.463	0.738812	0.315663	0.427257
1_12507_lociStitched	chr3	144224798	144226162	665.905	684.592	1228.28	1.02806	1.84453	1.79418
1_12510_lociStitched	chr3	144049383	144049963	209.728	234.32	273.644	1.11726	1.30476	1.16782
1_12511_lociStitched	chr3	143996328	143997386	416.746	364.058	622.633	0.873572	1.49403	1.71026
1_12514_lociStitched	chr3	144198465	144200187	945.206	1055.76	1896.78	1.11696	2.00674	1.79661
1_12518_lociStitched	chr3	144085763	144086627	492.912	437.789	923.702	0.888168	1.87397	2.10993
1_12520_lociStitched	chr15	74678989	74679438	235.276	235.186	206.181	0.999618	0.876336	0.87667
1_12529_lociStitched	chr10	75053308	75054781	659.904	778.481	931.378	1.17969	1.41138	1.1964
1_12540_lociStitched	chr16	35932450	35933527	461.279	507.375	542.916	1.09993	1.17698	1.07005
1_12541_lociStitched	chr15	93433842	93434703	358.09	344.228	478.113	0.961289	1.33518	1.38894
1_12545_lociStitched	chr10	117173887	117174944	240.15	250.72	396.058	1.04401	1.64921	1.57968
1_12551_lociStitched	chr10	27531397	27533036	369.758	428.926	979.958	1.16002	2.65027	2.28468
1_12552_lociStitched	chr10	27629924	27630326	162.649	158.951	172.619	0.977261	1.0613	1.08599
1_12556_lociStitched	chr10	27840932	27841953	210.428	255.965	603.411	1.2164	2.86754	2.3574
1_12557_lociStitched	chr10	27569854	27570244	160.524	195.702	336.765	1.21914	2.09791	1.72081
1_12560_lociStitched	chr10	27651957	27653417	516.256	497.276	961.848	0.963235	1.86312	1.93423
1_12564_lociStitched	chr16	58211488	58212447	536.848	374.49	701.7	0.697571	1.30707	1.87375
1_12568_lociStitched	chr16	58389023	58389625	152.186	176.085	381.969	1.15704	2.50989	2.16923
1_1257_lociStitched	chr5	31982410	31984526	1121.9	940.139	974.63	0.837986	0.868729	1.03669
1_12576_lociStitched	chrX	133913729	133914948	643.266	769.555	1430.37	1.19632	2.22361	1.8587
1_12580_lociStitched	chr5	146749812	146751388	1127.63	1050.4	1266.79	0.931516	1.12341	1.206
1_12583_lociStitched	chr5	146769562	146771128	932.396	862.866	1181.55	0.925428	1.26722	1.36933
1_1259_lociStitched	chr5	32120130	32121880	1048.95	916.125	552.125	0.873373	0.52636	0.602674
1_12597_lociStitched	chr5	53992546	53993051	304.565	354.661	389.86	1.16448	1.28005	1.09925
1_1260_lociStitched	chr5	31997221	31998044	310.929	364.424	212.005	1.17205	0.681842	0.581752
1_12622_lociStitched	chr8	33607791	33610345	1287.73	1341.62	2458.22	1.04185	1.90896	1.83229
1_12628_lociStitched	chr2	128758801	128759311	338.028	361.488	476.85	1.0694	1.41068	1.31913
1_12630_lociStitched	chr11	23736029	23736566	138.17	179.788	360.703	1.3012	2.61057	2.00627
1_12631_lociStitched	chr1	36919943	36920935	725.251	686.266	768.205	0.946245	1.05923	1.1194
1_12632_lociStitched	chr1	36949009	36950541	665.501	671.782	566.993	1.00944	0.85198	0.844014
1_12634_lociStitched	chr1	36976368	36977344	391.083	337.891	430.026	0.863988	1.09958	1.27267
1_12637_lociStitched	chr1	36934237	36935504	613.608	652.885	994.342	1.06401	1.62048	1.523
1_12639_lociStitched	chr8	71579319	71580811	1461.86	1437.69	1026.5	0.983466	0.702184	0.713989
1_12650_lociStitched	chr3	142568853	142569450	285.366	265.247	287.814	0.929498	1.00858	1.08508
1_12652_lociStitched	chr16	32597904	32598686	368.166	419.543	254.072	1.13955	0.690102	0.605592
1_12654_lociStitched	chr2	124100921	124102253	209.124	267.732	570.362	1.28025	2.72739	2.13035
1_12656_lociStitched	chr9	113939193	113939949	384.577	461.765	549.158	1.20071	1.42795	1.18926
1_12657_lociStitched	chr9	113980441	113982433	1194.8	1269.7	1481.05	1.06269	1.23958	1.16646
1_12658_lociStitched	chr4	139762992	139763607	588.924	563.34	273.613	0.956558	0.464599	0.485699
1_12659_lociStitched	chr4	139851685	139853435	1197.7	1086.58	731.675	0.907218	0.6109	0.673377
1_1266_lociStitched	chr5	32037868	32039406	863.433	746.238	1126.28	0.864268	1.30442	1.50927
1_12660_lociStitched	chr6	113099717	113100843	336.111	365.387	506.587	1.0871	1.5072	1.38644
1_12663_lociStitched	chr2	19685069	19686570	525.2	473.265	1001.92	0.901115	1.90769	2.11703
1_12668_lociStitched	chr2	19757044	19759464	490.776	669.614	1471.36	1.3644	2.99803	2.19733
1_12678_lociStitched	chr3	38503557	38504282	330.673	373.158	633.722	1.12848	1.91647	1.69827
1_1268_lociStitched	chr12	40243726	40244305	426.26	444.614	606.445	1.04306	1.42271	1.36398
1_12684_lociStitched	chr3	38617102	38619331	1313.55	1347.43	2489.12	1.02579	1.89496	1.84731
1_12687_lociStitched	chr3	38416228	38417579	729	844.375	1074.05	1.15827	1.47331	1.272
1_12690_lociStitched	chr3	38396774	38398487	1142.91	1210.06	1948.37	1.05875	1.70474	1.61014
1_12691_lociStitched	chr9	21359864	21361250	587.525	654.608	582.674	1.11418	0.991743	0.890112
1_12695_lociStitched	chr10	4376016	4377124	574.609	513.89	903.352	0.894331	1.57212	1.75787
1_12696_lociStitched	chr10	4328664	4330552	999.13	955.328	1276.67	0.95616	1.27778	1.33636
1_12703_lociStitched	chr7	64296344	64297397	511.231	493.33	710.459	0.964985	1.3897	1.44013
1_12704_lociStitched	chr7	64276727	64277264	245.248	201.805	398.454	0.82286	1.6247	1.97445
1_1271_lociStitched	chr12	40303222	40304535	404.798	588.224	944.703	1.45313	2.33377	1.60603
1_12710_lociStitched	chr2	3926636	3928956	1451.86	1421.46	1908.2	0.979067	1.31432	1.34242
1_12711_lociStitched	chr2	3908265	3910883	1845.43	1961.41	3190.29	1.06285	1.72876	1.62653
1_12712_lociStitched	chr2	3870869	3873071	899.957	1045.07	1139.54	1.16124	1.26621	1.09039
1_12714_lociStitched	chr2	3816321	3817984	1327.91	1270.53	2464.57	0.956794	1.85598	1.93979
1_12717_lociStitched	chr2	3799526	3800187	188.054	271.803	490.66	1.44534	2.60914	1.8052
1_12729_lociStitched	chr11	52332402	52334036	1173.7	1149.52	1213.08	0.979396	1.03355	1.05529
1_12733_lociStitched	chr19	7196224	7196751	228.507	268.19	175.491	1.17366	0.767989	0.654353
1_12738_lociStitched	chr19	47817639	47818242	263.029	193.503	61.506	0.735672	0.233838	0.317856
1_12739_lociStitched	chr19	47837128	47837802	383.506	460.005	293.999	1.19947	0.766608	0.639121
1_1274_lociStitched	chr11	50333258	50333545	165.484	173.951	55.6206	1.05116	0.336108	0.319749
1_12743_lociStitched	chr1	119431505	119432336	457.05	474.833	294.922	1.03891	0.645273	0.621106
1_12761_lociStitched	chr12	4793786	4794983	825.571	760.693	533.862	0.921415	0.646658	0.70181
1_12762_lociStitched	chr12	4812834	4813863	742.526	617.503	615.651	0.831624	0.82913	0.997
1_12766_lociStitched	chr7	58873152	58874777	772.688	808.6	1767.35	1.04648	2.28728	2.18569
1_12772_lociStitched	chr7	58379431	58380023	238.339	252.251	324.238	1.05837	1.36041	1.28538
1_12779_lociStitched	chr7	58584602	58586202	569.12	543.84	802.24	0.955581	1.40961	1.47514
1_12780_lociStitched	chr7	58397878	58400248	970.515	948	2411.24	0.976801	2.48449	2.5435
1_12784_lociStitched	chr7	58448369	58449361	195.226	339.562	629.622	1.73933	3.2251	1.85422
1_12790_lociStitched	chr7	58690286	58690683	373.895	396.96	632.937	1.06169	1.69282	1.59446
1_12797_lociStitched	chr7	58502244	58503289	190.504	330.325	631.18	1.73396	3.31322	1.91079
1_12799_lociStitched	chr13	93755420	93756201	358.557	376.442	459.618	1.04988	1.28186	1.22095
1_128_lociStitched	chr7	46314373	46317307	1901.53	1988.37	1775.95	1.04567	0.933961	0.893168
1_12803_lociStitched	chr13	91011804	91012338	360.877	255.466	471.255	0.707902	1.30586	1.84469
1_12804_lociStitched	chr13	90932715	90933684	647.486	534.791	747.39	0.82595	1.1543	1.39754
1_12808_lociStitched	chr4	117484298	117485377	975.848	812.919	1152.48	0.833038	1.181	1.41771
1_12809_lociStitched	chr4	117391820	117392107	68.4208	81.3071	126.538	1.18834	1.84941	1.5563
1_12816_lociStitched	chr19	53420929	53421909	555.66	554.974	797.328	0.998765	1.43492	1.43669
1_12822_lociStitched	chr3	51511437	51512218	246.249	244.687	220.086	0.993657	0.893752	0.899457
1_12823_lociStitched	chr17	33817101	33818507	1050.7	1014.71	507.707	0.965743	0.483206	0.500346
1_12826_lociStitched	chr11	100870211	100871328	522.086	409.045	143.535	0.783483	0.274925	0.350901
1_12837_lociStitched	chr5	144978542	144979421	457.959	421.041	246.823	0.919386	0.538964	0.586221
1_12851_lociStitched	chr9	122085203	122085698	367.191	336.353	330.957	0.916015	0.901321	0.983959
1_12855_lociStitched	chr2	126865643	126865906	268.76	162.008	223.418	0.602799	0.831295	1.37906
1_12860_lociStitched	chr11	44538171	44539367	795.938	663.182	756.709	0.833208	0.950714	1.14103
1_12862_lociStitched	chr7	24918954	24920119	792.666	765.288	323.87	0.965461	0.408583	0.4232
1_12863_lociStitched	chr4	134840012	134840271	143.667	173.685	70.8365	1.20894	0.493059	0.407844
1_12864_lociStitched	chr11	72705537	72706044	227.187	234.792	157.525	1.03347	0.693372	0.670913
1_12866_lociStitched	chr5	57836848	57837407	240.09	210.631	371.959	0.877299	1.54924	1.76592
1_12870_lociStitched	chr5	57821236	57822133	263.269	350.637	440.337	1.33186	1.67257	1.25582
1_12871_lociStitched	chr5	57742955	57743880	338.087	436.97	500.98	1.29248	1.48181	1.14649
1_12874_lociStitched	chr5	57756998	57758617	896.116	1011.55	2018.08	1.12882	2.25203	1.99504
1_12876_lociStitched	chr5	57803158	57804311	639.684	789.805	1475.38	1.23468	2.30642	1.86803
1_12877_lociStitched	chr5	57721307	57722281	747.74	740.63	1356.49	0.990491	1.81412	1.83154
1_12878_lociStitched	chr5	57957658	57958819	579.107	465.677	449.887	0.80413	0.776864	0.966093
1_12881_lociStitched	chr5	57898864	57900037	615.121	747.201	1688.65	1.21472	2.74523	2.25997
1_12882_lociStitched	chr5	58078000	58078373	164.306	189.857	222.942	1.15551	1.35687	1.17426
1_12887_lociStitched	chr2	120158963	120160012	470.476	371.661	332.743	0.789967	0.707246	0.895286
1_12888_lociStitched	chr2	120128081	120128727	348	300.261	555.108	0.862818	1.59514	1.84875
1_12894_lociStitched	chr6	100143553	100144937	1131.42	1059.04	1561.98	0.936024	1.38055	1.47491
1_12897_lociStitched	chr6	100278538	100279168	260.631	310.779	159.327	1.19241	0.611313	0.51267
1_12899_lociStitched	chr6	100300909	100301963	390.929	390.612	301.128	0.999191	0.770288	0.770912
1_12900_lociStitched	chr6	100059098	100061194	1398.24	1478.1	1978.62	1.05711	1.41508	1.33863
1_12903_lociStitched	chr6	100363736	100364231	92.07	142.214	270.716	1.54462	2.94032	1.90359
1_12910_lociStitched	chr6	100011621	100012093	298.398	350.46	453.686	1.17447	1.5204	1.29455
1_12928_lociStitched	chr17	86532522	86533623	591.457	650.581	873.423	1.09996	1.47673	1.34253
1_12932_lociStitched	chr17	86780487	86781520	826.813	759.668	1445.68	0.918791	1.7485	1.90305
1_12933_lociStitched	chr17	86697637	86698452	814.837	686.312	608.561	0.842268	0.746849	0.886712
1_12935_lociStitched	chr17	86670460	86672157	506.894	617.708	763.65	1.21861	1.50653	1.23626
1_12936_lociStitched	chr17	86651080	86651939	388.01	379.678	522.873	0.978526	1.34758	1.37715
1_12941_lociStitched	chr1	4910625	4911635	383.194	413.292	576.003	1.07855	1.50316	1.3937
1_12944_lociStitched	chr13	48152794	48154259	574.134	505.132	483.743	0.879816	0.842562	0.957657
1_1295_lociStitched	chr17	31793410	31794543	872.297	802.957	648.982	0.920509	0.743993	0.80824
1_12952_lociStitched	chr5	143109191	143109861	389.337	357.914	244.55	0.919291	0.628119	0.683265
1_12962_lociStitched	chr10	8213975	8215415	726.48	620.64	655.056	0.854311	0.901685	1.05545
1_12963_lociStitched	chr10	8175968	8177837	1118.6	1307.93	2126.17	1.16926	1.90075	1.62561
1_12964_lociStitched	chr10	7901010	7901591	243.323	244.136	162.796	1.00334	0.669054	0.666825
1_12965_lociStitched	chr10	7942544	7943298	331.308	342.241	657.865	1.033	1.98566	1.92223
1_12966_lociStitched	chr10	8037254	8039514	998.92	1207.52	1928.68	1.20882	1.93077	1.59723
1_12967_lociStitched	chr10	8232723	8233761	480.802	528.757	860.191	1.09974	1.78908	1.62682
1_12968_lociStitched	chr10	8089368	8089890	207.86	217.622	145.847	1.04696	0.701657	0.670185
1_12971_lociStitched	chr10	8107769	8108750	302.835	368.071	415.552	1.21542	1.37221	1.129
1_12973_lociStitched	chr16	11164538	11165145	303.197	303.561	182.828	1.0012	0.603003	0.60228
1_12974_lociStitched	chr2	165968773	165969633	404.372	401.964	414.348	0.994045	1.02467	1.03081
1_12977_lociStitched	chr2	166062583	166063249	155.844	281.651	198.135	1.80726	1.27137	0.703476
1_12980_lociStitched	chr12	69907692	69908819	856.069	886.949	793.746	1.03607	0.927199	0.894917
1_12983_lociStitched	chr7	24522516	24523859	684.259	655.787	521.353	0.958391	0.761923	0.795003
1_12984_lociStitched	chr7	24537452	24538891	734.322	659.494	369.103	0.898099	0.502646	0.559677
1_12987_lociStitched	chr5	137102634	137103282	208.073	308.448	409.795	1.4824	1.96948	1.32857
1_1299_lociStitched	chr17	31826768	31828286	934.329	894.861	958.617	0.957758	1.026	1.07125
1_12992_lociStitched	chr16	8523082	8524488	816.464	919.524	1137.45	1.12623	1.39315	1.237
1_12995_lociStitched	chr16	8539632	8541794	1304.33	1378.28	1890.67	1.05669	1.44953	1.37176
1_12999_lociStitched	chr10	59735980	59736472	165.115	158.768	290.87	0.961561	1.76162	1.83204
1_1300_lociStitched	chr17	31842746	31843779	624.035	456.793	478.176	0.731998	0.766264	1.04681
1_13001_lociStitched	chr10	59665225	59667713	1298.24	1108.4	1520.91	0.853775	1.17152	1.37217
1_13004_lociStitched	chr4	53806152	53807326	507.99	483.336	1004.94	0.951468	1.97828	2.07918
1_13008_lociStitched	chr4	54355455	54356854	575.828	571.212	976.642	0.991983	1.69606	1.70977
1_13010_lociStitched	chr4	54370969	54371928	367.009	321.553	489.378	0.876143	1.33342	1.52192
1_13011_lociStitched	chr4	53952182	53952960	375.774	376.241	759.25	1.00124	2.0205	2.01799
1_13017_lociStitched	chr4	54169764	54171281	1022	1220.12	2440.55	1.19385	2.38801	2.00025
1_1302_lociStitched	chr17	31929662	31932027	1894.13	1710.84	1112.73	0.903234	0.587464	0.650401
1_13023_lociStitched	chr4	54071459	54073304	794.826	902.574	1417.14	1.13556	1.78296	1.57011
1_13033_lociStitched	chr1	43394048	43395889	1044.77	1027.65	1957.17	0.983612	1.8733	1.90451
1_13034_lociStitched	chr1	43337421	43338256	291.081	219.355	575.899	0.753586	1.97849	2.62543
1_1305_lociStitched	chr3	108013455	108014323	677.561	623.484	1023.98	0.92019	1.51127	1.64235
1_13053_lociStitched	chr19	27226793	27227424	295.75	223.122	143.742	0.754427	0.486025	0.644231
1_13058_lociStitched	chr19	27211015	27211395	229.026	164.122	94.088	0.716609	0.410818	0.573281
1_13061_lociStitched	chr19	27066441	27067771	586.264	602.756	736.421	1.02813	1.25613	1.22176
1_13065_lociStitched	chr19	3903049	3903382	224.475	132.467	47.0196	0.59012	0.209464	0.354952
1_13066_lociStitched	chr5	108262413	108263402	798.42	890.1	1277.79	1.11483	1.6004	1.43556
1_1307_lociStitched	chr17	34127173	34127890	536.173	438.445	253.89	0.817732	0.473522	0.579068
1_13072_lociStitched	chr1	44465328	44465761	136.005	210.611	401.737	1.54855	2.95384	1.90748
1_13077_lociStitched	chr1	44522599	44523108	122.974	167.41	415.293	1.36134	3.37707	2.48069
1_13081_lociStitched	chr7	114487886	114488649	191.589	217.989	293.145	1.13779	1.53007	1.34477
1_13082_lociStitched	chr6	3385898	3386799	155.513	204.617	444.373	1.31576	2.85747	2.17173
1_13084_lociStitched	chr6	3344023	3344253	120.014	157.78	413.471	1.31468	3.44519	2.62055
1_13097_lociStitched	chr5	101963260	101963749	160.294	190.025	284.353	1.18548	1.77395	1.4964
1_13111_lociStitched	chr10	105797706	105797940	101.088	70.9956	253.352	0.702315	2.50625	3.56856
1_13116_lociStitched	chr11	102791547	102792785	742.8	653.912	617.638	0.880333	0.8315	0.944529
1_13118_lociStitched	chr11	102816295	102816647	182.97	92.6112	85.4304	0.506156	0.46691	0.922463
1_13121_lociStitched	chr1	60416479	60417045	105.785	163.348	215.193	1.54414	2.03424	1.31739
1_13126_lociStitched	chr9	85580503	85581681	252.681	368.125	806.459	1.45688	3.19161	2.19072
1_13129_lociStitched	chr9	85616243	85618111	1016.94	1077.84	2006.61	1.05988	1.97318	1.8617
1_1313_lociStitched	chr11	49799425	49801370	1566.7	1290.51	1597.82	0.823712	1.01986	1.23813
1_13131_lociStitched	chr19	36375090	36375527	245.026	178.296	119.476	0.727662	0.487605	0.670098
1_13132_lociStitched	chr19	36257080	36258480	545.72	551.46	779.52	1.01052	1.42842	1.41356
1_13133_lociStitched	chr19	36409201	36410482	393.908	449.503	558.26	1.14114	1.41724	1.24195
1_13134_lociStitched	chr7	131727404	131728699	642.838	639.212	606.837	0.994359	0.943997	0.949352
1_13135_lociStitched	chr7	131628493	131629411	537.673	386.937	436.876	0.719652	0.812532	1.12906
1_13138_lociStitched	chr7	131553680	131555943	1283.57	1687.75	1523	1.31488	1.18653	0.902387
1_13141_lociStitched	chr7	131690464	131690713	162.995	82.3443	94.9188	0.505194	0.58234	1.15271
1_13148_lociStitched	chr1	182368340	182369887	664.282	685.94	820.993	1.0326	1.23591	1.19689
1_13150_lociStitched	chr1	182331751	182332508	224.98	233.762	346.706	1.03903	1.54105	1.48316
1_13153_lociStitched	chr6	29813311	29814549	620.486	550.662	748.371	0.88747	1.20611	1.35904
1_13154_lociStitched	chr6	29775698	29775973	115.775	140.03	157.382	1.2095	1.35938	1.12392
1_13161_lociStitched	chr11	106908081	106908313	129.34	156.113	107.602	1.207	0.831928	0.689255
1_13163_lociStitched	chr3	81939001	81939236	104.129	178.248	228.397	1.7118	2.19341	1.28134
1_13169_lociStitched	chr7	138741978	138742465	196.212	201.618	279.976	1.02755	1.4269	1.38865
1_13170_lociStitched	chr7	138812922	138814410	711.413	706.354	679.272	0.992889	0.954821	0.96166
1_13171_lociStitched	chr7	138708748	138709081	116.35	66.9996	79.7868	0.575844	0.685747	1.19085
1_13172_lociStitched	chr5	110868047	110869568	793.049	737.077	631.976	0.929421	0.796893	0.857408
1_13173_lociStitched	chr5	110923197	110923757	263.872	299.824	310.24	1.13625	1.17572	1.03474
1_13174_lociStitched	chr5	110936403	110937078	265.613	263.993	78.5025	0.993901	0.295553	0.297366
1_13177_lociStitched	chr12	32487987	32488704	307.593	218.685	527.138	0.710956	1.71375	2.41049
1_13179_lociStitched	chr12	32552757	32553551	389.219	245.346	288.063	0.630355	0.740106	1.17411
1_13184_lociStitched	chr7	105499227	105500259	355.73	333.749	337.774	0.938207	0.949521	1.01206
1_13185_lociStitched	chr10	116559732	116560638	295.447	300.067	498.481	1.01564	1.68721	1.66123
1_13186_lociStitched	chr10	116534371	116534649	189.374	197.185	302.825	1.04125	1.59909	1.53574
1_13187_lociStitched	chr1	156590069	156591228	381.775	526.881	561.42	1.38009	1.47055	1.06555
1_13191_lociStitched	chr1	156572951	156573148	119.993	115.895	207.934	0.965851	1.73288	1.79415
1_13192_lociStitched	chr1	156525107	156525493	188.098	212.725	200.102	1.13093	1.06382	0.940664
1_13195_lociStitched	chr4	134557728	134559528	855.36	907.56	764.64	1.06103	0.893939	0.842523
1_13199_lociStitched	chr1	162588321	162589817	570.275	617.1	998.879	1.08211	1.75157	1.61867
1_13202_lociStitched	chr15	99129615	99130543	620.925	667.603	365.91	1.07518	0.589299	0.548096
1_13204_lociStitched	chr2	48426177	48427703	872.719	845.099	1724.23	0.968351	1.9757	2.04027
1_13208_lociStitched	chr2	47911338	47911703	206.845	134.977	221.044	0.65255	1.06864	1.63764
1_13215_lociStitched	chr2	48186220	48187525	481.806	587.25	1189.77	1.21885	2.46939	2.026
1_13216_lociStitched	chr2	47741671	47742370	442.048	434.149	461.55	0.982132	1.04412	1.06311
1_13219_lociStitched	chr2	47822843	47823709	223.082	258.241	546.359	1.15761	2.44915	2.11569
1_1322_lociStitched	chr3	135636034	135636762	424.278	437.819	559.614	1.03191	1.31898	1.27818
1_13220_lociStitched	chr2	48332538	48334443	851.726	975.932	1948.05	1.14583	2.28718	1.9961
1_13221_lociStitched	chr2	48027364	48027994	159.768	200.34	367.29	1.25394	2.2989	1.83333
1_13226_lociStitched	chr2	47255278	47256128	301.92	313.905	583.865	1.0397	1.93384	1.86001
1_13230_lociStitched	chr2	48827222	48827852	312.732	311.661	630.441	0.996575	2.01591	2.02284
1_13231_lociStitched	chr2	47998177	47998694	168.852	207.42	386.974	1.22841	2.29179	1.86565
1_13232_lociStitched	chr2	47891174	47891734	290.752	285.488	579.6	0.981895	1.99345	2.03021
1_13233_lociStitched	chr2	48143019	48144469	569.85	620.165	1210.75	1.0883	2.12468	1.9523
1_13234_lociStitched	chr2	48123646	48124645	427.172	438.761	1013.59	1.02713	2.37278	2.31011
1_13235_lociStitched	chr2	48220436	48221122	323.037	450.839	783.755	1.39563	2.42621	1.73844
1_1324_lociStitched	chr11	82038632	82039778	597.639	539.537	692.872	0.90278	1.15935	1.2842
1_13240_lociStitched	chr2	48317639	48319136	1138.17	1432.78	2733.67	1.25885	2.40182	1.90795
1_13241_lociStitched	chr2	48377881	48379025	550.607	580.923	1172.14	1.05506	2.12882	2.01772
1_13243_lociStitched	chr2	47962846	47963755	437.138	499.495	675.478	1.14265	1.54523	1.35232
1_13248_lociStitched	chr2	48846231	48847365	484.558	573.917	1148.63	1.18441	2.37047	2.00138
1_13255_lociStitched	chr2	48235451	48235865	126.767	145.769	310.541	1.1499	2.44971	2.13036
1_13256_lociStitched	chr2	48777468	48777717	54.4563	102.638	154.529	1.88477	2.83768	1.50558
1_13259_lociStitched	chr2	48206156	48206708	119.508	151.634	265.402	1.26882	2.22079	1.75027
1_1326_lociStitched	chr11	82006705	82007223	387.982	340.74	658.223	0.878238	1.69653	1.93174
1_13261_lociStitched	chr2	48591045	48592688	934.045	1052.83	2141.98	1.12718	2.29323	2.03449
1_1327_lociStitched	chr11	20158598	20159648	341.88	396.06	456.225	1.15848	1.33446	1.15191
1_13275_lociStitched	chr2	152243924	152245524	497.44	444.16	685.92	0.892892	1.3789	1.54431
1_13278_lociStitched	chr10	75465584	75466540	775.89	644.248	974.833	0.830335	1.25641	1.51313
1_13279_lociStitched	chr10	75512002	75513006	668.564	606.115	377.805	0.906593	0.5651	0.623323
1_13287_lociStitched	chr4	151793035	151793576	246.75	193.407	219.862	0.783819	0.891033	1.13678
1_1329_lociStitched	chr11	20172198	20173393	563.323	462.704	520.9	0.821383	0.924692	1.12577
1_13292_lociStitched	chr4	151661380	151662483	644.703	520.064	418.589	0.806672	0.649273	0.804878
1_13298_lociStitched	chr4	151516575	151517737	377.301	497.22	474.677	1.31783	1.25808	0.954662
1_1330_lociStitched	chr13	110406090	110406555	290.392	317.827	399.76	1.09448	1.37662	1.25779
1_13300_lociStitched	chr4	151577995	151578392	141.094	133.749	67.2121	0.947946	0.476365	0.502523
1_13305_lociStitched	chr2	85060224	85061543	971.839	1107.7	1533.21	1.13979	1.57763	1.38414
1_13310_lociStitched	chr12	118313608	118314812	382.752	396.838	759.724	1.0368	1.9849	1.91444
1_13311_lociStitched	chr12	118282102	118283232	548.502	651.332	1055.87	1.18747	1.92501	1.6211
1_13318_lociStitched	chr17	43990975	43991794	452.498	418.427	597.051	0.924706	1.31946	1.42689
1_13320_lociStitched	chr17	43973608	43973902	205.535	259.69	268.157	1.26348	1.30468	1.03261
1_13321_lociStitched	chr17	44061542	44062002	154.376	152.352	281.566	0.986889	1.8239	1.84813
1_13325_lociStitched	chr2	160376236	160376972	321.779	389.05	327.078	1.20906	1.01647	0.840711
1_13326_lociStitched	chr2	160450968	160452288	874.104	852.588	1519.58	0.975385	1.73845	1.78232
1_13327_lociStitched	chr2	160351270	160351719	283.813	291.67	290.054	1.02769	1.02199	0.994458
1_13330_lociStitched	chr3	28300382	28301942	805.584	783.12	746.46	0.972115	0.926607	0.953187
1_13331_lociStitched	chr3	28196478	28197097	235.777	262.765	346.454	1.11447	1.46941	1.31849
1_13332_lociStitched	chr3	28127181	28127683	137.197	164.003	185.037	1.19539	1.3487	1.12825
1_13351_lociStitched	chr6	126159604	126160157	524.133	458.769	879.159	0.87529	1.67736	1.91635
1_13357_lociStitched	chr6	126176151	126176511	186.588	141.12	54.9	0.756319	0.294231	0.389031
1_13369_lociStitched	chr11	61552864	61554264	942.62	1078.14	1115.66	1.14377	1.18357	1.0348
1_13370_lociStitched	chr11	61615525	61617102	1056.43	1158.46	1378.93	1.09658	1.30527	1.19031
1_13374_lociStitched	chr15	83232984	83234402	900.288	904.684	998.414	1.00488	1.10899	1.10361
1_13375_lociStitched	chr15	83267560	83268813	859.182	779.867	718.721	0.907686	0.836517	0.921594
1_13378_lociStitched	chr17	8592798	8593278	318.768	330.816	237.984	1.0378	0.746574	0.719385
1_13383_lociStitched	chr17	8620581	8622686	1039.24	1172.91	1034.82	1.12862	0.995746	0.882268
1_13388_lociStitched	chr17	8700816	8702338	699.511	643.654	615.649	0.920148	0.880113	0.956491
1_13390_lociStitched	chr17	8542176	8542506	237.501	186.417	77.352	0.78491	0.325691	0.414941
1_13393_lociStitched	chr19	26511487	26512202	370.584	399.685	519.09	1.07853	1.40073	1.29875
1_13394_lociStitched	chr19	26566107	26566626	275.122	252.182	310.362	0.91662	1.12809	1.23071
1_13401_lociStitched	chr19	26703439	26705081	490.465	549.085	681.266	1.11952	1.38902	1.24073
1_13405_lociStitched	chr19	26318631	26319504	352.605	382.898	509.046	1.08591	1.44367	1.32946
1_13413_lociStitched	chr14	62569501	62570573	448.739	508.664	491.298	1.13354	1.09484	0.965859
1_13416_lociStitched	chr14	62584372	62585457	773.496	686.588	838.271	0.887642	1.08374	1.22092
1_13417_lociStitched	chr14	62607393	62608276	464.546	524.943	423.31	1.13001	0.911234	0.806392
1_13422_lociStitched	chr2	50272403	50273734	397.703	423.79	947.14	1.0656	2.38153	2.23492
1_13427_lociStitched	chr14	103777445	103779242	1004.52	1153.31	2518.5	1.14812	2.50716	2.1837
1_13428_lociStitched	chr9	106235491	106238252	1665.44	1563.55	2055.56	0.938826	1.23425	1.31467
1_1343_lociStitched	chr13	110600060	110601875	489.868	508.926	880.819	1.0389	1.79807	1.73074
1_13435_lociStitched	chr14	20595858	20596809	436.414	473.408	611.588	1.08477	1.40139	1.29188
1_13436_lociStitched	chr10	71476723	71478269	824.946	894.052	1143.42	1.08377	1.38606	1.27892
1_13437_lociStitched	chr10	71360747	71362571	791.616	899.414	1719.85	1.13618	2.17258	1.91219
1_13439_lociStitched	chr10	71382121	71382812	217.941	241.09	332.095	1.10621	1.52378	1.37747
1_1344_lociStitched	chr13	110492239	110493019	372.372	390.78	566.592	1.04943	1.52158	1.4499
1_13447_lociStitched	chr11	107376174	107377020	369.871	395.843	606.836	1.07022	1.64067	1.53302
1_13448_lociStitched	chr11	107451289	107451759	350.197	311.61	244.588	0.889813	0.69843	0.784917
1_1345_lociStitched	chr13	110574235	110575505	313.055	301.498	635.127	0.963083	2.0288	2.10657
1_13453_lociStitched	chr11	107394085	107394821	257.6	233.533	260.838	0.906571	1.01257	1.11692
1_13454_lociStitched	chr11	79908554	79909361	525.599	459.102	237.258	0.873484	0.451405	0.516787
1_13455_lociStitched	chr11	79928688	79930429	651.656	408.787	153.034	0.627304	0.234838	0.374361
1_13458_lociStitched	chr11	79973124	79974626	846.077	838.867	755.806	0.991479	0.893307	0.900985
1_13463_lociStitched	chr2	127296669	127297989	745.404	724.152	684.552	0.971489	0.918364	0.945315
1_13467_lociStitched	chr6	49020627	49021930	916.4	945.848	1097	1.03213	1.19707	1.1598
1_13469_lociStitched	chr2	30928936	30930074	580.152	489.226	336.962	0.843272	0.580816	0.688765
1_13475_lociStitched	chr1	164217494	164218946	631.33	585.737	861.036	0.927783	1.36385	1.47
1_13476_lociStitched	chr1	164236119	164237194	383.452	463.11	972.553	1.20774	2.53631	2.10005
1_13482_lociStitched	chr1	35573398	35573706	98.5292	94.248	141.742	0.956549	1.43857	1.50392
1_13484_lociStitched	chr1	35849108	35849871	435.597	428.196	676.857	0.983009	1.55386	1.58072
1_13490_lociStitched	chr1	35729124	35730649	803.827	934.062	1207.04	1.16202	1.50161	1.29224
1_13492_lociStitched	chr1	35973247	35974343	562.467	698.481	1182.8	1.24182	2.10288	1.69339
1_13495_lociStitched	chr1	35748925	35750582	1200.83	1157.58	1721.62	0.963985	1.4337	1.48726
1_13496_lociStitched	chr1	35697301	35698147	206.509	324.949	460.139	1.57354	2.22819	1.41604
1_135_lociStitched	chr3	95650440	95651146	278.941	256.56	429.177	0.919767	1.5386	1.67281
1_13500_lociStitched	chr1	35468918	35469439	218.768	256.072	351.831	1.17052	1.60824	1.37396
1_13503_lociStitched	chr1	35682307	35682999	544.812	501.008	725.216	0.919599	1.33113	1.44751
1_13507_lociStitched	chr1	35652756	35653919	702.219	703.382	1049.61	1.00166	1.4947	1.49223
1_13519_lociStitched	chr10	62847083	62847740	363.387	445.84	583.745	1.2269	1.6064	1.30931
1_13522_lociStitched	chr4	45319773	45320879	447.377	458.326	488.52	1.02447	1.09197	1.06588
1_13524_lociStitched	chr14	76373828	76375307	477.421	529.926	754.586	1.10998	1.58055	1.42395
1_13525_lociStitched	chr14	76452287	76454527	1178.91	1308.16	1701.28	1.10963	1.44309	1.30051
1_13527_lociStitched	chr14	76432477	76432991	93.548	108.711	218.553	1.16209	2.33626	2.0104
1_13529_lociStitched	chr14	76478053	76479334	540.966	547.115	683.542	1.01137	1.26356	1.24936
1_13532_lociStitched	chr16	77043686	77044644	446.236	408.587	493.466	0.915629	1.10584	1.20774
1_13534_lociStitched	chr16	77098798	77100346	361.922	480.499	851.09	1.32763	2.35158	1.77126
1_13538_lociStitched	chr17	75522512	75522928	275.101	212.451	284.502	0.772267	1.03418	1.33914
1_13541_lociStitched	chr4	56937190	56937524	286.438	255.009	217.634	0.890275	0.759795	0.853438
1_13547_lociStitched	chr10	128094719	128094921	123.402	136.895	140.673	1.10935	1.13996	1.02759
1_13554_lociStitched	chr5	28332918	28334108	401.149	421.141	643.671	1.04984	1.60457	1.5284
1_13559_lociStitched	chr14	99171372	99172745	422.609	377.575	574.326	0.893437	1.359	1.52109
1_13562_lociStitched	chr7	143464831	143465347	250.26	343.708	161.611	1.3734	0.645773	0.4702
1_13573_lociStitched	chr13	85571053	85571829	363.711	335.542	616.299	0.922552	1.69447	1.83673
1_13574_lociStitched	chr13	85414581	85415300	245.682	300.326	557.297	1.22242	2.26836	1.85564
1_13575_lociStitched	chr13	85460754	85461365	312.465	185.805	493.871	0.594642	1.58056	2.65801
1_13577_lociStitched	chr13	85506902	85508428	562.026	645.956	1004.87	1.14933	1.78794	1.55563
1_13579_lociStitched	chr13	85477135	85479093	568.799	824.905	1489.65	1.45026	2.61893	1.80584
1_1358_lociStitched	chr2	153712655	153713690	668.092	643.977	603.405	0.963904	0.903176	0.936998
1_13582_lociStitched	chr13	85376381	85377205	197.925	205.258	458.968	1.03705	2.3189	2.23605
1_13586_lociStitched	chr16	22389200	22391054	931.45	805.192	1093.3	0.864451	1.17377	1.35782
1_13587_lociStitched	chr16	22428877	22430836	1169.13	1033.18	1802.28	0.883713	1.54155	1.74441
1_13589_lociStitched	chr8	25026969	25028725	847.621	831.466	1038.85	0.980941	1.22561	1.24942
1_13590_lociStitched	chr2	121916389	121917002	116.409	139.703	287.007	1.20011	2.46551	2.05441
1_13597_lociStitched	chr5	24021315	24022085	220.297	224.455	355.201	1.01887	1.61237	1.5825
1_13598_lociStitched	chr5	23992356	23994494	922.547	900.526	1582.33	0.97613	1.71518	1.75712
1_13602_lociStitched	chr5	24038987	24040153	366.241	436.784	577.17	1.19261	1.57593	1.32141
1_13607_lociStitched	chrX	106080649	106081430	306.621	327.942	618.24	1.06954	2.0163	1.88521
1_13608_lociStitched	chrX	106045744	106046331	214.255	230.221	394.405	1.07452	1.84082	1.71316
1_1361_lociStitched	chr6	120443502	120444259	266.161	269.643	311.808	1.01308	1.1715	1.15637
1_13614_lociStitched	chr17	32382389	32384488	1679.62	1422.49	1230.22	0.846913	0.732442	0.864837
1_13617_lociStitched	chr9	65072926	65074396	579.474	533.463	388.962	0.920599	0.671233	0.729126
1_1362_lociStitched	chr6	120426853	120427810	347.774	340.788	429.789	0.979912	1.23583	1.26116
1_13621_lociStitched	chr5	65724112	65725026	427.112	462.667	515.313	1.08324	1.20651	1.11379
1_13622_lociStitched	chr5	65706422	65707396	480.377	479.598	511.447	0.998378	1.06468	1.06641
1_13627_lociStitched	chr18	36348230	36349495	854.508	701.948	695.117	0.821466	0.813472	0.990269
1_1363_lociStitched	chr5	149611434	149613109	945.872	987.245	1408.34	1.04374	1.48893	1.42654
1_13632_lociStitched	chr5	139207776	139208398	278.221	369.033	209.738	1.3264	0.753856	0.568347
1_13634_lociStitched	chr17	47595861	47596563	553.527	558.792	589.399	1.00951	1.06481	1.05477
1_13635_lociStitched	chr17	47574157	47575310	628.5	629.538	593.795	1.00165	0.944781	0.943223
1_13638_lociStitched	chrX	163938502	163939784	244.734	350.627	1047.27	1.43269	4.2792	2.98684
1_13639_lociStitched	chrX	163974785	163975366	249.133	275.51	430.347	1.10588	1.72738	1.562
1_13640_lociStitched	chr19	55829349	55830513	600.857	569.429	557.09	0.947695	0.92716	0.978332
1_13641_lociStitched	chr19	55720012	55720770	738.747	661.431	559.328	0.895342	0.757131	0.845634
1_13642_lociStitched	chr19	55542372	55542826	251.607	232.039	291.377	0.92223	1.15807	1.25572
1_13643_lociStitched	chr19	55969755	55970929	887.896	779.653	1011.64	0.878091	1.13936	1.29755
1_13644_lociStitched	chr19	55895449	55896119	303.309	362.403	471.613	1.19483	1.55489	1.30135
1_1365_lociStitched	chr18	34900832	34902108	476.969	490.239	276.382	1.02782	0.579454	0.563769
1_13653_lociStitched	chr19	55755888	55757474	1063.25	969.68	791.731	0.911993	0.74463	0.816487
1_13661_lociStitched	chr19	55806584	55807756	863.647	786.764	1053.51	0.910978	1.21984	1.33904
1_13662_lociStitched	chr19	55985627	55985892	101.15	73.1135	106.291	0.722819	1.05083	1.45379
1_13666_lociStitched	chr19	55953188	55953647	267	314.094	316.159	1.17638	1.18412	1.00658
1_13672_lociStitched	chr4	138524713	138525295	285.646	318.994	193.457	1.11675	0.677262	0.606459
1_13673_lociStitched	chr4	138464738	138465416	379.68	420.902	245.368	1.10857	0.64625	0.582957
1_13675_lociStitched	chr4	138542948	138543547	494.594	463.746	312.498	0.937629	0.631828	0.673857
1_13683_lociStitched	chr10	39343399	39344351	407.456	560.823	606.519	1.3764	1.48855	1.08148
1_13686_lociStitched	chr10	39320871	39322422	1036.84	1043.82	2046.23	1.00673	1.97352	1.96033
1_137_lociStitched	chr10	96588230	96589102	373.478	419.606	707.541	1.12351	1.89447	1.6862
1_13708_lociStitched	chr4	137941955	137943145	632.247	474.929	602.616	0.751176	0.953134	1.26885
1_13709_lociStitched	chr4	137983709	137985797	809.1	675.677	452.887	0.835097	0.559742	0.670272
1_1371_lociStitched	chr10	17450188	17450738	349.525	368.445	649.825	1.05413	1.85917	1.7637
1_13711_lociStitched	chr4	138038650	138039546	440.384	338.957	260.019	0.769685	0.590437	0.767116
1_13716_lociStitched	chr9	48860608	48862216	826.994	739.68	692.566	0.89442	0.837449	0.936304
1_13717_lociStitched	chr9	48782551	48783511	585.792	682.464	910.752	1.16503	1.55474	1.33451
1_13718_lociStitched	chr9	48824373	48824894	571.954	632.755	630.566	1.1063	1.10248	0.996542
1_13719_lociStitched	chr9	48744538	48745485	871.429	762.43	978.63	0.874918	1.12302	1.28357
1_1372_lociStitched	chr10	17511107	17512324	573.937	526.961	1328.72	0.918151	2.3151	2.52148
1_13723_lociStitched	chr19	46214463	46215798	636.662	570.045	504.897	0.895366	0.793038	0.885714
1_13727_lociStitched	chr1	6819453	6821615	1362.92	1555.99	3618.11	1.14166	2.65466	2.32527
1_13731_lociStitched	chr1	7779563	7780694	581.447	365.426	591.739	0.628477	1.0177	1.61931
1_13732_lociStitched	chr1	7397398	7398757	444.393	486.114	910.394	1.09388	2.04862	1.8728
1_13734_lociStitched	chr1	6805111	6806309	441.583	376.292	516.697	0.852143	1.1701	1.37313
1_13735_lociStitched	chr1	7138283	7139824	763.257	965.899	2205.79	1.2655	2.88997	2.28366
1_13737_lociStitched	chr1	7309007	7309765	1033.84	483.907	556.22	0.46807	0.538016	1.14944
1_13738_lociStitched	chr1	7293641	7294486	439.738	242.853	327.606	0.552267	0.745004	1.34899
1_13740_lociStitched	chr1	6866189	6867553	538.098	721.556	1173.04	1.34094	2.17997	1.62571
1_13745_lociStitched	chr4	136218378	136220627	1812.02	1682.7	1322.19	0.928633	0.729676	0.785752
1_13756_lociStitched	chr18	58667173	58668805	772.589	830.362	1349.17	1.07478	1.7463	1.6248
1_13759_lociStitched	chr6	21768433	21769305	215.907	248.084	580.926	1.14903	2.69063	2.34165
1_13761_lociStitched	chr6	21567521	21568760	403.914	307.272	769.543	0.760736	1.90521	2.50444
1_13767_lociStitched	chr6	21857463	21858609	670.525	646.344	1409.47	0.963938	2.10203	2.18067
1_13769_lociStitched	chr6	146080389	146081277	527.294	596.381	597.979	1.13102	1.13405	1.00268
1_1379_lociStitched	chr10	17411275	17411505	115.506	154.238	240.235	1.33532	2.07985	1.55756
1_13791_lociStitched	chr15	33155950	33156370	220.836	143.724	304.122	0.650818	1.37714	2.11601
1_13794_lociStitched	chr15	33090327	33090628	97.2531	98.5775	256.482	1.01362	2.63726	2.60183
1_13795_lociStitched	chr15	33196460	33197327	377.492	271.024	707.385	0.71796	1.87391	2.61004
1_13799_lociStitched	chrX	7314703	7315066	189.885	148.213	125.162	0.780539	0.659147	0.844477
1_1380_lociStitched	chr10	17718676	17719537	397.179	387.364	682.084	0.975287	1.71732	1.76084
1_13803_lociStitched	chr5	96698203	96699408	366.802	439.825	925.078	1.19908	2.52201	2.10329
1_13807_lociStitched	chr5	96716088	96719508	1837.91	1918.28	2945.65	1.04373	1.60272	1.53557
1_13808_lociStitched	chr5	96587248	96588723	651.803	621.418	1106.55	0.953383	1.69767	1.78068
1_1381_lociStitched	chr10	17674089	17675189	900.68	904.86	1394.8	1.00464	1.54861	1.54145
1_13814_lociStitched	chr5	96769259	96770579	561.396	571.032	1199.35	1.01716	2.13637	2.10032
1_13816_lociStitched	chr5	96786104	96786773	421.002	579.688	853.644	1.37693	2.02765	1.47259
1_13817_lociStitched	chr5	96848001	96848902	250.658	319.585	608.625	1.27498	2.42811	1.90443
1_13818_lociStitched	chr19	60615248	60616484	644.08	533.705	629.248	0.828632	0.976972	1.17902
1_13819_lociStitched	chr19	60555004	60555310	100.582	125.215	147.859	1.2449	1.47003	1.18084
1_13823_lociStitched	chr17	3102134	3103039	472.863	582.91	629.518	1.23273	1.33129	1.07996
1_13827_lociStitched	chr11	43697994	43698320	172.813	141.028	117.653	0.816072	0.680815	0.834258
1_1383_lociStitched	chr10	17496817	17497276	155.601	143.621	324.834	0.923009	2.08761	2.26174
1_13831_lociStitched	chr7	100699490	100700614	368.447	454.096	293.364	1.23246	0.796217	0.64604
1_13834_lociStitched	chr7	100762778	100763004	103.124	112.345	51.7314	1.08941	0.501644	0.460471
1_1384_lociStitched	chr10	17654976	17657330	1397.81	1314.94	2789.73	0.940721	1.99579	2.12155
1_13840_lociStitched	chr7	66008272	66009204	400.294	423.314	430.957	1.05751	1.0766	1.01805
1_13843_lociStitched	chr3	107374551	107375615	686.812	680.322	785.977	0.99055	1.14438	1.1553
1_13852_lociStitched	chr8	111964498	111965615	478.411	456.406	505.442	0.954004	1.0565	1.10744
1_13857_lociStitched	chrX	98347022	98348729	760.468	735.888	1779.89	0.967677	2.34052	2.4187
1_13859_lociStitched	chrX	98094788	98095501	228.802	301.742	341.028	1.31879	1.4905	1.1302
1_13860_lociStitched	chrX	98051705	98052128	157.229	210.062	373.382	1.33602	2.37476	1.77749
1_13876_lociStitched	chr5	76239281	76239661	116.242	151.734	215.46	1.30533	1.85355	1.41998
1_13877_lociStitched	chr5	76202936	76204322	623.561	523.492	1145.81	0.83952	1.83752	2.18877
1_1389_lociStitched	chr10	17632035	17634281	1184.77	1214.19	2352.91	1.02483	1.98597	1.93785
1_13894_lociStitched	chr9	102840419	102842698	2007.8	1971.79	2890	0.982066	1.43939	1.46567
1_13900_lociStitched	chr19	40239670	40241771	1793.62	1625.96	2398.08	0.906525	1.337	1.47487
1_13904_lociStitched	chr11	77499452	77499893	437.472	447.527	177.679	1.02298	0.406149	0.397024
1_13905_lociStitched	chr2	91673481	91675338	961.555	946.327	677.062	0.984164	0.704133	0.715463
1_13906_lociStitched	chr12	21368461	21368847	156.369	95.4192	162.159	0.61022	1.03703	1.69943
1_13908_lociStitched	chr5	108469630	108469913	179.252	251.219	370.221	1.40148	2.06536	1.4737
1_1391_lociStitched	chr10	17599246	17601112	1124.27	1165.32	1973.67	1.03651	1.75552	1.69367
1_13910_lociStitched	chr17	35829549	35830174	349	348.25	180.562	0.997851	0.517371	0.518485
1_13914_lociStitched	chr13	48897512	48898002	318.304	247.303	153.37	0.77694	0.481835	0.62017
1_13928_lociStitched	chr18	57889247	57890165	440.456	415.854	737.797	0.944143	1.67507	1.77417
1_13931_lociStitched	chr18	10051393	10052943	810.185	813.75	1223.11	1.0044	1.50966	1.50305
1_13932_lociStitched	chr18	10029143	10030407	535.81	472.483	721.87	0.881812	1.34725	1.52782
1_13934_lociStitched	chr14	20224387	20225090	636.496	588.27	648.728	0.924232	1.01922	1.10277
1_13943_lociStitched	chrX	163847843	163849181	299.444	341.591	732.555	1.14075	2.44638	2.14454
1_13945_lociStitched	chrX	163879492	163880391	389.716	592.801	1191.62	1.52111	3.05767	2.01016
1_13950_lociStitched	chr19	53692683	53693290	237.701	150.111	141.856	0.631512	0.596782	0.945006
1_13962_lociStitched	chr19	53710898	53712755	1207.42	1315.87	968.054	1.08982	0.801753	0.735676
1_13964_lociStitched	chr1	180030714	180031171	146.331	124.441	289.144	0.850406	1.97595	2.32354
1_13965_lociStitched	chr1	179990347	179990898	141.882	198.084	163.812	1.39612	1.15456	0.826982
1_13967_lociStitched	chr1	179886673	179887537	231.725	368.15	254.707	1.58874	1.09918	0.691856
1_13968_lociStitched	chr1	179946364	179947724	558.688	546.04	715.768	0.977361	1.28116	1.31083
1_13972_lociStitched	chr8	82777486	82778482	312.844	371.508	756.562	1.18752	2.41834	2.03646
1_13984_lociStitched	chr1	120115275	120116447	1050.82	1004.4	1346.16	0.955833	1.28106	1.34026
1_1399_lociStitched	chr5	29924680	29925978	511.023	629.66	1174.95	1.23216	2.29921	1.86601
1_13995_lociStitched	chr9	119561046	119562669	1719.24	1833.02	2015.77	1.06618	1.17247	1.0997
1_14_lociStitched	chr4	150778503	150778969	416.418	314.876	394.749	0.756155	0.947963	1.25366
1_14005_lociStitched	chr5	25437825	25438051	98.9202	116.752	97.5416	1.18026	0.986064	0.835463
1_14008_lociStitched	chr5	25378348	25379073	244.107	268.54	513.518	1.10009	2.10365	1.91226
1_1402_lociStitched	chr5	29956544	29957231	312.379	278.51	273.701	0.891577	0.876182	0.982733
1_14021_lociStitched	chr4	126278249	126279151	575.205	494.476	376.585	0.859652	0.654697	0.761583
1_14028_lociStitched	chr13	12442146	12442587	102.312	128.728	254.281	1.25819	2.48534	1.97533
1_14030_lociStitched	chr15	34215627	34216083	171.502	210.17	387.554	1.22547	2.25977	1.844
1_14031_lociStitched	chr15	34257919	34258966	926.909	811.32	1247.71	0.875297	1.3461	1.53788
1_14032_lociStitched	chr19	10148572	10149021	265.763	240.529	161.46	0.905052	0.607535	0.671271
1_14037_lociStitched	chr4	142138306	142139077	550.494	347.952	296.835	0.632073	0.539216	0.853091
1_14043_lociStitched	chr3	56885230	56885622	93.8056	92.3944	301.84	0.984956	3.21772	3.26686
1_14044_lociStitched	chr3	56753219	56754748	442.034	459.464	694.013	1.03943	1.57004	1.51048
1_14045_lociStitched	chr3	57136656	57137255	463.506	342.568	616.67	0.73908	1.33045	1.80014
1_14046_lociStitched	chr3	57335136	57336043	360.805	424.93	1022.82	1.17773	2.83484	2.40704
1_14047_lociStitched	chr3	57181681	57181890	109.725	93.6111	112.379	0.853143	1.02419	1.20049
1_14048_lociStitched	chr3	57293659	57295707	1321.37	1610.34	3276.6	1.21869	2.4797	2.03472
1_14051_lociStitched	chr12	110515311	110516651	765.542	837.634	787.786	1.09417	1.02906	0.94049
1_14055_lociStitched	chr12	110460173	110461123	803.13	853.385	574.465	1.06257	0.715283	0.67316
1_14074_lociStitched	chr17	74576643	74577559	314.829	431.802	580.561	1.37154	1.84405	1.34451
1_1408_lociStitched	chr1	87533708	87534928	411.14	385.032	347.822	0.936499	0.845994	0.903359
1_14080_lociStitched	chr17	15423199	15423736	220.976	233.004	232.897	1.05443	1.05395	0.999539
1_14081_lociStitched	chr17	15439842	15441661	1462.11	1281.49	1670.57	0.876462	1.14257	1.30362
1_14085_lociStitched	chr12	27564683	27565260	176.1	277.941	342.911	1.57831	1.94725	1.23376
1_14090_lociStitched	chr12	27356629	27357900	993.922	814.457	949.818	0.819437	0.955627	1.1662
1_14093_lociStitched	chr12	27330642	27332066	600.928	399.147	653.189	0.664218	1.08697	1.63646
1_14095_lociStitched	chr12	27389788	27392143	1618.83	1650.38	2401.16	1.01949	1.48327	1.45491
1_141_lociStitched	chr10	96459291	96461260	874.236	868.723	1633.09	0.993694	1.86802	1.87987
1_1410_lociStitched	chr13	92751185	92752013	336.168	443.808	682.272	1.3202	2.02956	1.53731
1_14101_lociStitched	chr12	27603918	27605141	705.916	708.484	1487.29	1.00364	2.1069	2.09926
1_14109_lociStitched	chr12	27536983	27538656	900.576	853.063	1406.83	0.947241	1.56214	1.64915
1_1411_lociStitched	chr13	92788532	92789304	341.224	296.216	333.427	0.8681	0.977149	1.12562
1_14112_lociStitched	chr12	58883884	58884489	175.389	294.756	599.676	1.68058	3.41911	2.03448
1_14115_lociStitched	chr12	58851726	58852954	258.617	461.605	612.895	1.7849	2.3699	1.32775
1_14117_lociStitched	chr12	58670215	58670436	40.0894	53.0621	168.954	1.32359	4.21444	3.18409
1_14122_lociStitched	chr12	58652845	58654014	301.836	372.093	523.595	1.23277	1.7347	1.40716
1_14123_lociStitched	chr12	58837651	58838647	100.596	196.511	356.17	1.95347	3.54059	1.81247
1_14125_lociStitched	chr9	56396174	56396671	203.869	193.532	134.886	0.949293	0.661628	0.69697
1_14126_lociStitched	chr9	56326697	56326905	130.187	122.949	126.755	0.9444	0.973638	1.03096
1_14128_lociStitched	chr9	56344432	56346763	1009.09	941.957	1056.41	0.933472	1.04689	1.1215
1_14131_lociStitched	chr9	56300083	56300564	152.814	133.429	94.6127	0.873151	0.619138	0.709084
1_14138_lociStitched	chr10	70925120	70925905	386.377	365.575	371.148	0.94616	0.960585	1.01525
1_14149_lociStitched	chr10	70949060	70950599	745.953	669.311	867.38	0.897256	1.16278	1.29593
1_14157_lociStitched	chr3	96737064	96737467	208.432	235.312	208.593	1.12896	1.00077	0.886453
1_14158_lociStitched	chr11	76059891	76060502	326.213	283.26	171.019	0.868327	0.524255	0.603753
1_14159_lociStitched	chr11	76041591	76043209	775.346	923.069	779.876	1.19053	1.00584	0.844873
1_14160_lociStitched	chr11	76074856	76075274	201.978	144.962	98.7734	0.717715	0.489031	0.681373
1_14164_lociStitched	chr5	121113933	121114595	260.431	205.22	180.991	0.788002	0.694967	0.881935
1_14166_lociStitched	chr5	121184945	121185430	287.848	340.567	415.839	1.18315	1.44465	1.22102
1_14172_lociStitched	chr7	121713847	121714484	213.268	194.922	178.36	0.913978	0.83632	0.915033
1_14174_lociStitched	chr2	167503800	167504399	368.026	266.375	136.871	0.723796	0.371908	0.51383
1_14184_lociStitched	chr11	107123734	107124855	728.202	610.16	756.002	0.8379	1.03818	1.23902
1_14186_lociStitched	chr19	42169891	42172339	1132.44	1052.64	1193.64	0.929529	1.05404	1.13395
1_14192_lociStitched	chr4	119937310	119938877	1408.42	1158.33	1149.08	0.82243	0.815866	0.992018
1_14210_lociStitched	chr8	123884055	123885246	567.392	516.418	412.324	0.91016	0.7267	0.798432
1_14212_lociStitched	chr14	66990535	66991334	324.394	399.101	323.595	1.2303	0.997537	0.810811
1_14220_lociStitched	chr3	127826605	127827603	767.761	734.827	1068.76	0.957104	1.39204	1.45443
1_14230_lociStitched	chr1	66806655	66807109	289.516	215.559	235.626	0.744551	0.813862	1.09309
1_14245_lociStitched	chr1	90837905	90839129	630.972	539.784	675.526	0.85548	1.07061	1.25147
1_1425_lociStitched	chr14	120174082	120175409	760.504	696.144	705.301	0.915373	0.927412	1.01315
1_14250_lociStitched	chr1	90797005	90797865	533.716	429.828	412.198	0.80535	0.772317	0.958984
1_14252_lociStitched	chr1	90811342	90811979	186.131	260.087	219.255	1.39733	1.17796	0.843008
1_14253_lociStitched	chr10	62532571	62533301	278.422	375.439	277.984	1.34845	0.998427	0.740424
1_14254_lociStitched	chr10	62546337	62547383	451.454	489.11	580.216	1.08341	1.28522	1.18627
1_14255_lociStitched	chr10	62508092	62509314	646.071	553.199	741.998	0.856251	1.14848	1.34129
1_14266_lociStitched	chr1	64225909	64226990	890.42	972.792	1641.17	1.09251	1.84315	1.68708
1_14272_lociStitched	chr1	64173437	64174532	406.683	585.716	845.559	1.44023	2.07916	1.44363
1_14275_lociStitched	chr1	64277662	64278306	241.629	179.418	284.584	0.742537	1.17777	1.58615
1_14277_lociStitched	chr1	64142884	64143767	275.496	414.657	704.192	1.50513	2.55609	1.69825
1_14281_lociStitched	chr16	84875031	84876346	774.009	825.952	1365.1	1.06711	1.76368	1.65276
1_14282_lociStitched	chr8	83441775	83442887	614.714	707.121	1482.63	1.15033	2.4119	2.09671
1_14286_lociStitched	chr15	80823239	80823564	175.305	196.463	315.9	1.12069	1.802	1.60794
1_14288_lociStitched	chr15	80807110	80808005	544.071	568.414	544.966	1.04474	1.00165	0.958747
1_14292_lociStitched	chr15	80739622	80740350	600.309	458.494	585.749	0.763764	0.975746	1.27755
1_1430_lociStitched	chr1	52175315	52176133	257.097	354.685	550.923	1.37957	2.14286	1.55327
1_14301_lociStitched	chr12	91791998	91792796	381.125	436.506	507.129	1.14531	1.33061	1.16179
1_14319_lociStitched	chr8	124668446	124669299	390.077	349.048	293.688	0.894817	0.752897	0.841398
1_14325_lociStitched	chr1	78686904	78687277	105.746	117.346	221.599	1.1097	2.09559	1.88843
1_14327_lociStitched	chr1	78701973	78702529	286.284	338.27	425.229	1.18159	1.48534	1.25707
1_14332_lociStitched	chr2	158059292	158059998	557.599	404.891	426.918	0.726133	0.765637	1.0544
1_14333_lociStitched	chr1	128128249	128128903	360.027	306.334	303.325	0.850863	0.842507	0.990179
1_14334_lociStitched	chr10	127525925	127527041	601.301	650.628	495.504	1.08203	0.824053	0.761578
1_14343_lociStitched	chr7	34233696	34234842	765.872	804.607	779.509	1.05058	1.01781	0.968808
1_14344_lociStitched	chr7	34265848	34267252	679.536	703.685	878.764	1.03554	1.29318	1.2488
1_14345_lociStitched	chr16	16346482	16346808	163.326	144.19	218.453	0.882834	1.33752	1.51504
1_14346_lociStitched	chr16	16441849	16442117	103.662	71.9848	162.944	0.694416	1.57187	2.26359
1_14349_lociStitched	chr17	65788829	65789379	280.005	272.8	333.465	0.974268	1.19093	1.22238
1_14352_lociStitched	chr8	126894525	126895659	367.529	397.807	503.156	1.08238	1.36902	1.26482
1_14354_lociStitched	chr2	52211469	52212981	532.073	504.554	802.721	0.948281	1.50867	1.59095
1_1436_lociStitched	chr1	52331491	52332061	120.213	120.612	222.471	1.00332	1.85064	1.84452
1_14360_lociStitched	chr8	70667235	70667451	100.872	111.845	141.502	1.10878	1.40278	1.26516
1_14366_lociStitched	chr18	9170715	9171895	555.308	705.758	1073.8	1.27093	1.9337	1.52148
1_1437_lociStitched	chr1	52225651	52226068	231.226	228.891	406.116	0.989901	1.75636	1.77428
1_14370_lociStitched	chr18	8678735	8679255	173.888	214.032	277.472	1.23086	1.59569	1.2964
1_14372_lociStitched	chr18	8842683	8843458	97.2625	178.327	471.743	1.83347	4.8502	2.64537
1_14374_lociStitched	chr18	8542228	8542824	309.622	324.462	977.678	1.04793	3.15765	3.01323
1_14375_lociStitched	chr18	8644344	8645923	1051.61	1093.62	2678.46	1.03994	2.547	2.44918
1_14376_lociStitched	chr18	9008958	9009684	365.686	266.805	229.852	0.729601	0.628549	0.861497
1_14377_lociStitched	chr18	9103483	9104528	280.582	293.541	459.8	1.04618	1.63873	1.56639
1_14379_lociStitched	chr18	8911164	8912314	1363.9	1279.84	1972.25	0.938364	1.44604	1.54102
1_1438_lociStitched	chr1	52302533	52304141	657.19	697.229	1531.78	1.06092	2.3308	2.19696
1_14382_lociStitched	chr18	8693496	8694561	662.962	747.63	1166.71	1.12771	1.75984	1.56054
1_14383_lociStitched	chr18	8935139	8936071	707.854	619.687	723.791	0.875444	1.02251	1.168
1_14385_lociStitched	chr18	9078034	9078508	140.067	232.165	374.176	1.65753	2.6714	1.61168
1_14386_lociStitched	chr18	8719057	8720110	402.983	497.858	923.902	1.23543	2.29266	1.85575
1_14388_lociStitched	chr17	74264256	74265702	1096.36	1015.24	1729.13	0.926009	1.57716	1.70318
1_14389_lociStitched	chr17	74288798	74289121	214.181	166.41	183.852	0.776957	0.858392	1.10481
1_1440_lociStitched	chr16	20674202	20674568	226.115	222.125	366.256	0.982357	1.61978	1.64887
1_14404_lociStitched	chr14	36958745	36959086	158.599	211.42	432.013	1.33305	2.72393	2.04339
1_14406_lociStitched	chr14	36933519	36933701	108.49	72.2722	58.8406	0.666163	0.542359	0.814153
1_14409_lociStitched	chr14	36886672	36887293	193.566	221.573	539.649	1.14469	2.78794	2.43554
1_14413_lociStitched	chr14	36918368	36919517	633.788	663.777	1390.18	1.04732	2.19344	2.09434
1_14416_lociStitched	chr14	36702409	36702842	258.674	170.082	204.593	0.657516	0.790927	1.2029
1_14417_lociStitched	chr14	36845473	36846572	340.58	421.247	493.011	1.23685	1.44756	1.17036
1_1442_lociStitched	chr1	169816614	169817227	228.036	261.567	465.512	1.14704	2.0414	1.7797
[truncated: 16,030 more rows]

## Sheet: YM_HiC_QC
Total Read Pairs	995724208	1
[truncated: 10 more rows]

[truncated: 14 more sheets: OM_HiC_QC, GM_HiC_QC, YM_all_TADs, OM_all_TADs, GM_all_TADs, diffTADs_YvsO, diffTAD_YvsG, diffTADs_myogenic_genes, Ydiffloop_YvsO, Odiffloop_YvsO, Odiffloop_OvsG, Gdiffloop_OvsG, Ydiffloop_YvsG, Gdiffloop_YvsG]
